# Supplementary material for: A Novel Framework for Modeling Person-to-Person Transmission of Respiratory Diseases
Source: Viruses. 2022 Jul 19;14(7):1567. doi: 10.3390/v14071567 (PMC9322782; doi:10.3390/v14071567)
Supplement: Supplementary file 1 [file viruses-14-01567-s001.zip]

Archive with 49 entries (43 files):
- End2End_COVID19_Python/
- End2End_COVID19_Python/Conc2GenRate.py
- End2End_COVID19_Python/Data2ViralConc.py
- End2End_COVID19_Python/Deposition Lookup Tables/
- End2End_COVID19_Python/Deposition Lookup Tables/HeadDeposition.csv
- End2End_COVID19_Python/Deposition Lookup Tables/LungDeposition.csv
- End2End_COVID19_Python/DepositionCalc.py
- End2End_COVID19_Python/Diameter2PFUs.py
- End2End_COVID19_Python/FatimaAnalyticalSolution.py
- End2End_COVID19_Python/FATIMAodes.py
- End2End_COVID19_Python/InhalabilityCalc.py
- End2End_COVID19_Python/InhalationConc2DepositionConc.py
- End2End_COVID19_Python/ParticleSettlingVelocity.py
- End2End_COVID19_Python/PiecewiseFcn.py
- End2End_COVID19_Python/ProbitFcn.py
- End2End_COVID19_Python/Results/
- End2End_COVID19_Python/Results/2022-07-20_coughing/
- End2End_COVID19_Python/Results/2022-07-20_coughing/2022-07-20_coughing_results.xlsx
- End2End_COVID19_Python/Results/2022-07-20_coughing/Figures/
- End2End_COVID19_Python/Results/2022-07-20_coughing/Figures/depositedDoseHead_median.jpg
- End2End_COVID19_Python/Results/2022-07-20_coughing/Figures/depositedDosePulmonary_median.jpg
- End2End_COVID19_Python/Results/2022-07-20_coughing/Figures/depositedDoseTB_median.jpg
- End2End_COVID19_Python/Results/2022-07-20_coughing/Figures/depositedDoseTotal_median.jpg
- End2End_COVID19_Python/Results/2022-07-20_coughing/Figures/inhaledConc_median.jpg
- End2End_COVID19_Python/Results/2022-07-20_coughing/Figures/particleData.jpg
- End2End_COVID19_Python/Results/2022-07-20_coughing/Figures/viralConc_median.jpg
- End2End_COVID19_Python/RunFatima.py
- End2End_COVID19_Python/Run_End2EndCOVID19.py
- End2End_COVID19_Python/SizeDistributionCalc.py
- End2End_COVID19_Python/ViralConc2InhalationConc.py
- End2End_COVID19_Python/ViralDecayRate.py
- End2End_COVID19_Python/__pycache__/
- End2End_COVID19_Python/__pycache__/Conc2GenRate.cpython-38.pyc
- End2End_COVID19_Python/__pycache__/Data2ViralConc.cpython-38.pyc
- End2End_COVID19_Python/__pycache__/DepositionCalc.cpython-38.pyc
- End2End_COVID19_Python/__pycache__/Diameter2PFUs.cpython-38.pyc
- End2End_COVID19_Python/__pycache__/eFAST_covidFunctions.cpython-38.pyc
- End2End_COVID19_Python/__pycache__/FatimaAnalyticalSolution.cpython-38.pyc
- End2End_COVID19_Python/__pycache__/FATIMAodes.cpython-38.pyc
- End2End_COVID19_Python/__pycache__/InhalabilityCalc.cpython-38.pyc
- End2End_COVID19_Python/__pycache__/InhalationConc2DepositionConc.cpython-38.pyc
- End2End_COVID19_Python/__pycache__/ParticleSettlingVelocity.cpython-38.pyc
- End2End_COVID19_Python/__pycache__/PiecewiseFcn.cpython-38.pyc
- End2End_COVID19_Python/__pycache__/ProbitFcn.cpython-38.pyc
- End2End_COVID19_Python/__pycache__/runCovid.cpython-38.pyc
- End2End_COVID19_Python/__pycache__/RunFatima.cpython-38.pyc
- End2End_COVID19_Python/__pycache__/SizeDistributionCalc.cpython-38.pyc
- End2End_COVID19_Python/__pycache__/ViralConc2InhalationConc.cpython-38.pyc
- End2End_COVID19_Python/__pycache__/ViralDecayRate.cpython-38.pyc
