# Supplementary material for: A Novel Framework for Modeling Person-to-Person Transmission of Respiratory Diseases
Source: Viruses. 2022 Jul 19;14(7):1567. doi: 10.3390/v14071567 (PMC9322782; doi:10.3390/v14071567)
Supplement: Supplementary file 1 [file viruses-14-01567-s001.zip › End2End_COVID19_Python/Conc2GenRate.py]

def Conc2GenRate(concentration, params):
    
    import numpy as np
    
    # Get particle generation rates in #/min
    particleGenerationRates = concentration*params['minuteVentilation_dz']*1000
    
    return particleGenerationRates
