# Supplementary material for: A Novel Framework for Modeling Person-to-Person Transmission of Respiratory Diseases
Source: Viruses. 2022 Jul 19;14(7):1567. doi: 10.3390/v14071567 (PMC9322782; doi:10.3390/v14071567)
Supplement: Supplementary file 1 [file viruses-14-01567-s001.zip › End2End_COVID19_Python/Deposition Lookup Tables/HeadDeposition.csv]

VentilationRate	ParticleDiameter_In	ParticleDiameter_Out	DE_URT
5	0.029	0.167177514	0.038106634
5	0.0365	0.210746485	0.031267779
5	0.046	0.26571404	0.025876801
5	0.0579	0.334107715	0.021755838
5	0.0728	0.418814436	0.018720682
5	0.0917	0.52443815	0.016654285
5	0.115	0.651336037	0.015601005
5	0.145	0.809116361	0.015637971
5	0.183	1.000884512	0.01707893
5	0.23	1.227820489	0.020322659
5	0.29	1.505182991	0.02619833
5	0.365	1.837414336	0.035678477
5	0.46	2.241132741	0.050383934
5	0.579	2.726841511	0.072070562
5	0.72848	3.312024831	0.10291275
5	0.91698	4.01768918	0.145143222
5	1.15449	4.86250657	0.200255487
5	1.45348	5.86470669	0.268500734
5	1.8299	7.04472273	0.348585669
5	2.30347	8.424785861	0.437391084
5	2.9	10.03496764	0.530367767
5	3.6511	11.90892533	0.621789591
5	4.5965	14.08603818	0.705971301
5	5.7855	16.61086056	0.778544154
5	7.2848	19.54348195	0.837596807
5	9.1698	22.9352189	0.883155726
5	11.5449	26.86033942	0.917086634
5	14.5348	31.39029757	0.941701416
5	18.299	36.61278637	0.959290691
5	23.0347	42.63330826	0.97174527
5	29	49.60669266	0.980528361
7.5	0.029	0.119326536	0.040972707
7.5	0.0365	0.150357226	0.033504997
7.5	0.046	0.189623688	0.027602212
7.5	0.0579	0.238745075	0.023067973
7.5	0.0728	0.300106415	0.019694894
7.5	0.0917	0.377635755	0.017341452
7.5	0.115	0.472650861	0.016042727
7.5	0.145	0.593861026	0.015854467
7.5	0.183	0.744934739	0.017092518
7.5	0.23	0.927413937	0.020170023
7.5	0.29	1.153081034	0.025939206
7.5	0.365	1.425001925	0.03544645
7.5	0.46	1.756526728	0.050457243
7.5	0.579	2.156404191	0.072981874
7.5	0.72848	2.640544647	0.105621378
7.5	0.91698	3.229580509	0.151179392
7.5	1.15449	3.944758894	0.211649201
7.5	1.45348	4.809458176	0.287332029
7.5	1.8299	5.848003785	0.376118767
7.5	2.30347	7.083565678	0.473242253
7.5	2.9	8.543212455	0.572226542
7.5	3.6511	10.25615713	0.665893129
7.5	4.5965	12.2577177	0.748260447
7.5	5.7855	14.58860348	0.815904633
7.5	7.2848	17.30473475	0.868482579
7.5	9.1698	20.45415757	0.907468727
7.5	11.5449	24.10572824	0.935576344
7.5	14.5348	28.32599195	0.955444344
7.5	18.299	33.19922072	0.969348963
7.5	23.0347	38.83324787	0.979025309
7.5	29	45.39343275	0.985745029
10	0.029	0.097665734	0.042702318
10	0.0365	0.123024028	0.034861265
10	0.046	0.155133822	0.028662765
10	0.0579	0.195330503	0.023897307
10	0.0728	0.245609745	0.020349343
10	0.0917	0.30929278	0.017869449
10	0.115	0.387605882	0.016492532
10	0.145	0.488045048	0.016274042
10	0.183	0.614470677	0.017545669
10	0.23	0.769208848	0.020747853
10	0.29	0.963395449	0.026794933
10	0.365	1.200140362	0.036821057
10	0.46	1.490879029	0.052738793
10	0.579	1.842897149	0.076754528
10	0.72848	2.270197905	0.111735289
10	0.91698	2.791227604	0.160769926
10	1.15449	3.426534038	0.226030245
10	1.45348	4.19985487	0.307607317
10	1.8299	5.138316418	0.402596374
10	2.30347	6.268720947	0.504851633
10	2.9	7.619734639	0.606474477
10	3.6511	9.21965334	0.699573322
10	4.5965	11.10110713	0.778568282
10	5.7855	13.30209978	0.841232775
10	7.2848	15.8752925	0.888475822
10	9.1698	18.86611884	0.922636762
10	11.5449	22.33951445	0.946779641
10	14.5348	26.3589653	0.963579832
10	18.299	31.0080333	0.975190188
10	23.0347	36.39932987	0.983183506
10	29	42.71021719	0.988679329
12.5	0.029	0.085264564	0.043849055
12.5	0.0365	0.107384489	0.035767711
12.5	0.046	0.135397364	0.029376786
12.5	0.0579	0.170473802	0.024469352
12.5	0.0728	0.214372327	0.020823379
12.5	0.0917	0.270006621	0.018288821
12.5	0.115	0.338498601	0.016905692
12.5	0.145	0.426495095	0.016740532
12.5	0.183	0.537568419	0.018147655
12.5	0.23	0.674174707	0.021600032
12.5	0.29	0.846921474	0.028083706
12.5	0.365	1.059482872	0.03882744
12.5	0.46	1.322609707	0.055899208
12.5	0.579	1.642921473	0.081678282
12.5	0.72848	2.032962185	0.119235299
12.5	0.91698	2.509607511	0.17181901
12.5	1.15449	3.091912164	0.241553662
12.5	1.45348	3.802929769	0.328118591
12.5	1.8299	4.670127061	0.427730631
12.5	2.30347	5.722343606	0.533086871
12.5	2.9	6.990631148	0.635366092
12.5	3.6511	8.504247257	0.726527648
12.5	4.5965	10.29495399	0.801724264
12.5	5.7855	12.39891108	0.859848705
12.5	7.2848	14.86626628	0.902720735
12.5	9.1698	17.74042721	0.933183854
12.5	11.5449	21.08326474	0.954422322
12.5	14.5348	24.95629595	0.969045256
12.5	18.299	29.44390494	0.979064207
12.5	23.0347	34.6647297	0.985909864
12.5	29	40.80814461	0.990582264
15	0.029	0.077178373	0.044655042
15	0.0365	0.09719021	0.036407377
15	0.046	0.122535348	0.029887363
15	0.0579	0.154273674	0.024888875
15	0.0728	0.194001385	0.021188078
15	0.0917	0.244366431	0.018637857
15	0.115	0.306399793	0.017285988
15	0.145	0.386158574	0.017215887
15	0.183	0.486957573	0.018809191
15	0.23	0.611171191	0.022574858
15	0.29	0.76878568	0.029575904
15	0.365	0.963778334	0.041134162
15	0.46	1.206658413	0.059472643
15	0.579	1.503881031	0.087129422
15	0.72848	1.867087112	0.127336077
15	0.91698	2.311929253	0.183415775
15	1.15449	2.856331623	0.2573168
15	1.45348	3.522333213	0.348168938
15	1.8299	4.336887465	0.451283517
15	2.30347	5.329653139	0.558394429
15	2.9	6.533279359	0.660145582
15	3.6511	7.9785359	0.748725032
15	4.5965	9.697202008	0.820137478
15	5.7855	11.72442951	0.874235743
15	7.2848	14.10857717	0.913485122
15	9.1698	16.89123542	0.941015935
15	11.5449	20.13185985	0.960020275
15	14.5348	23.89086901	0.973004241
15	18.299	28.25455084	0.981843925
15	23.0347	33.34802666	0.987849147
15	29	39.37218066	0.991924336
17.5	0.029	0.071455594	0.045244652
17.5	0.0365	0.089976764	0.036877536
17.5	0.046	0.113434039	0.030268548
17.5	0.0579	0.142812618	0.025210819
17.5	0.0728	0.179586566	0.021482019
17.5	0.0917	0.226215811	0.018939911
17.5	0.115	0.283665066	0.017641411
17.5	0.145	0.357555828	0.017690191
17.5	0.183	0.450992661	0.019497565
17.5	0.23	0.566255432	0.023610969
17.5	0.29	0.712762991	0.031173423
17.5	0.365	0.894554217	0.043597981
17.5	0.46	1.121960407	0.06325727
17.5	0.579	1.401469584	0.092833988
17.5	0.72848	1.744181605	0.135686925
17.5	0.91698	2.164845895	0.19514841
17.5	1.15449	2.680491037	0.272900262
17.5	1.45348	3.312242105	0.367445121
17.5	1.8299	4.086390575	0.473210548
17.5	2.30347	5.032669639	0.581146439
17.5	2.9	6.184656084	0.681656023
17.5	3.6511	7.574404393	0.767383972
17.5	4.5965	9.234219881	0.835199449
17.5	5.7855	11.19865881	0.885749584
17.5	7.2848	13.51474281	0.921953791
17.5	9.1698	16.22262255	0.947096653
17.5	11.5449	19.37982387	0.964321385
17.5	14.5348	23.04632595	0.976020264
17.5	18.299	27.31098029	0.983945885
17.5	23.0347	32.30558202	0.989305377
17.5	29	38.24176114	0.992925101
20	0.029	0.067170437	0.0456883
20	0.0365	0.084576316	0.037233195
20	0.046	0.106621812	0.030562161
20	0.0579	0.134232968	0.02546677
20	0.0728	0.168798064	0.0217278
20	0.0917	0.21262846	0.019209387
20	0.115	0.266633851	0.017978383
20	0.145	0.336115386	0.018160741
20	0.183	0.424011539	0.020198902
20	0.23	0.532505263	0.024680098
20	0.29	0.670539219	0.032829053
20	0.365	0.842117497	0.046148082
20	0.46	1.057358166	0.067153268
20	0.579	1.322792469	0.098656022
20	0.72848	1.649205059	0.144112751
20	0.91698	2.050729811	0.206813343
20	1.15449	2.543644192	0.288107082
20	1.45348	3.148339055	0.385830226
20	1.8299	3.890398074	0.49357442
20	2.30347	4.79932124	0.601674605
20	2.9	5.909178323	0.700513209
20	3.6511	7.252974362	0.783320801
20	4.5965	8.86359633	0.847785997
20	5.7855	10.77539462	0.895205799
20	7.2848	13.03435444	0.928816023
20	9.1698	15.67940401	0.951972894
20	11.5449	18.76651788	0.96774224
20	14.5348	22.3558115	0.978402763
20	18.299	26.53914606	0.985596297
20	23.0347	31.45496407	0.99044214
20	29	37.32478191	0.993701726
22.5	0.029	0.06382867	0.046029299
22.5	0.0365	0.080365311	0.037509027
22.5	0.046	0.101309814	0.030794178
22.5	0.0579	0.127543267	0.025676128
22.5	0.0728	0.160385122	0.021939459
22.5	0.0917	0.202032101	0.019455508
22.5	0.115	0.253353926	0.018301571
22.5	0.145	0.319391086	0.01862718
22.5	0.183	0.402949538	0.02090669
22.5	0.23	0.50612513	0.025767751
22.5	0.29	0.637478337	0.034517607
22.5	0.365	0.800932235	0.048745794
22.5	0.46	1.006358651	0.071105006
22.5	0.579	1.260336942	0.104520473
22.5	0.72848	1.573445084	0.152519757
22.5	0.91698	1.959350802	0.218305837
22.5	1.15449	2.433771236	0.30284782
22.5	1.45348	3.016421716	0.403299326
22.5	1.8299	3.732280411	0.512482096
22.5	2.30347	4.610501882	0.620269459
22.5	2.9	5.685317626	0.717185868
22.5	3.6511	6.990426177	0.797109828
22.5	4.5965	8.559269564	0.85848326
22.5	5.7855	10.42610459	0.903130085
22.5	7.2848	12.63615455	0.934504206
22.5	9.1698	15.22727252	0.955980913
22.5	11.5449	18.25425204	0.970535255
22.5	14.5348	21.77777044	0.980337129
22.5	18.299	25.89300451	0.986929485
22.5	23.0347	30.7448855	0.991355845
22.5	29	36.56393453	0.994322789
25	0.029	0.06113903	0.046295029
25	0.0365	0.076976601	0.037721699
25	0.046	0.09703672	0.030981115
25	0.0579	0.122161063	0.02585149
25	0.0728	0.15361633	0.022126188
25	0.0917	0.193506889	0.019684415
25	0.115	0.242666888	0.018614276
25	0.145	0.305928181	0.019089715
25	0.183	0.385987446	0.021617474
25	0.23	0.484868894	0.026865941
25	0.29	0.610812168	0.036224863
25	0.365	0.76764718	0.05136881
25	0.46	0.965012933	0.075080773
25	0.579	1.209488383	0.110385444
25	0.72848	1.511492905	0.1608554
25	0.91698	1.88436146	0.229570721
25	1.15449	2.343343535	0.317085056
25	1.45348	2.907629552	0.419870929
25	1.8299	3.601628102	0.530053839
25	2.30347	4.454105912	0.637180721
25	2.9	5.499292283	0.732037066
25	3.6511	6.771364838	0.809170312
25	4.5965	8.304189305	0.867700669
25	5.7855	10.13207649	0.909878753
25	7.2848	12.29958886	0.939305013
25	9.1698	14.84366655	0.959340152
25	11.5449	17.81821127	0.972863172
25	14.5348	21.28482437	0.981941794
25	18.299	25.3421872	0.988030627
25	23.0347	30.14148166	0.992107244
25	29	35.92136937	0.994831253
27.5	0.029	0.058923014	0.046505023
27.5	0.0365	0.074184383	0.037900782
27.5	0.046	0.093514658	0.031134531
27.5	0.0579	0.11772655	0.026001461
27.5	0.0728	0.148037894	0.022294222
27.5	0.0917	0.186480513	0.019900338
27.5	0.115	0.233857731	0.018918893
27.5	0.145	0.29482943	0.019548818
27.5	0.183	0.372000523	0.022329468
27.5	0.23	0.467332378	0.027969974
27.5	0.29	0.588792002	0.037942229
27.5	0.365	0.740121813	0.054003355
27.5	0.46	0.930737545	0.079060314
27.5	0.579	1.167196361	0.116223891
27.5	0.72848	1.459787722	0.169088712
27.5	0.91698	1.82158144	0.240579774
27.5	1.15449	2.267457581	0.3308102
27.5	1.45348	2.816148728	0.435584485
27.5	1.8299	3.491573017	0.54640864
27.5	2.30347	4.322117424	0.652621528
27.5	2.9	5.341886955	0.745353631
27.5	3.6511	6.585369065	0.81981647
27.5	4.5965	8.086791353	0.87573458
27.5	5.7855	9.880527385	0.915703159
27.5	7.2848	12.0105677	0.943416957
27.5	9.1698	14.51307708	0.962200533
27.5	11.5449	17.44131792	0.974836064
27.5	14.5348	20.85810576	0.983296245
27.5	18.299	24.86573241	0.988956534
27.5	23.0347	29.62134324	0.99273664
27.5	29	35.37091558	0.995255471
30	0.029	0.057059813	0.046671308
30	0.0365	0.07183727	0.038040484
30	0.046	0.090554416	0.031262041
30	0.0579	0.11399862	0.026131937
30	0.0728	0.143349716	0.022447947
30	0.0917	0.180574412	0.020106277
30	0.115	0.226452702	0.019217162
30	0.145	0.285498689	0.020004919
30	0.183	0.360239934	0.023041603
30	0.23	0.452582509	0.029076955
30	0.29	0.570259772	0.039664302
30	0.365	0.716934362	0.056640939
30	0.46	0.901811838	0.083031336
30	0.579	1.131410442	0.122019528
30	0.72848	1.415909764	0.177201378
30	0.91698	1.768159557	0.251319403
30	1.15449	2.202735046	0.344028725
30	1.45348	2.737986975	0.450487695
30	1.8299	3.397396437	0.561658413
30	2.30347	4.208981329	0.666772738
30	2.9	5.206684059	0.757364985
30	3.6511	6.425151905	0.829289274
30	4.5965	7.898914167	0.882805498
30	5.7855	9.662390718	0.920786274
30	7.2848	11.75907841	0.946982355
30	9.1698	14.22445674	0.964668292
30	11.5449	17.11139301	0.976531286
30	14.5348	20.48413635	0.984455972
30	18.299	24.44863604	0.989746653
30	23.0347	29.16768836	0.993271882
30	29	34.89380972	0.995614947
32.5	0.029	0.055468529	0.046804388
32.5	0.0365	0.069832624	0.038155915
32.5	0.046	0.08802634	0.031369562
32.5	0.0579	0.110814932	0.026247301
32.5	0.0728	0.139345773	0.022590531
32.5	0.0917	0.175530537	0.020304411
32.5	0.115	0.220128446	0.019510385
32.5	0.145	0.277529006	0.020458418
32.5	0.183	0.350191517	0.02375325
32.5	0.23	0.439976081	0.030184967
32.5	0.29	0.554416089	0.041387587
32.5	0.365	0.697097512	0.059275852
32.5	0.46	0.877034009	0.086985724
32.5	0.579	1.100694094	0.127762537
32.5	0.72848	1.378149124	0.185183245
32.5	0.91698	1.722074184	0.261785185
32.5	1.15449	2.14678824	0.356754927
32.5	1.45348	2.670302685	0.464630858
32.5	1.8299	3.315731715	0.575905219
32.5	2.30347	4.110745767	0.679788406
32.5	2.9	5.089070722	0.768256453
32.5	3.6511	6.285453329	0.837776974
32.5	4.5965	7.734627988	0.889081177
32.5	5.7855	9.471057214	0.925264822
32.5	7.2848	11.5377931	0.950106147
32.5	9.1698	13.96970476	0.966821021
32.5	11.5449	16.81948678	0.978004902
32.5	14.5348	20.15299412	0.985460965
32.5	18.299	24.07983175	0.990429281
32.5	23.0347	28.7681191	0.993732866
32.5	29	34.47619134	0.995923556
35	0.029	0.054090875	0.04691079
35	0.0365	0.068097281	0.038250134
35	0.046	0.085838035	0.031461224
35	0.0579	0.108059272	0.026350664
35	0.0728	0.135880126	0.022724314
35	0.0917	0.171164737	0.020496356
35	0.115	0.214654345	0.01979954
35	0.145	0.270630001	0.020909649
35	0.183	0.34149312	0.024464053
35	0.23	0.429061073	0.031292836
35	0.29	0.540690585	0.043109648
35	0.365	0.679901695	0.061904258
35	0.46	0.855534772	0.090917991
35	0.579	1.073998328	0.13344594
35	0.72848	1.3452654	0.193028776
35	0.91698	1.681853117	0.271978178
35	1.15449	2.097869854	0.369006763
35	1.45348	2.611042988	0.478064111
35	1.8299	3.244133137	0.589241067
35	2.30347	4.02450207	0.69179945
35	2.9	4.985658036	0.778180035
35	3.6511	6.162373799	0.845428929
35	4.5965	7.58951957	0.894691874
35	5.7855	9.301587506	0.929243261
35	7.2848	11.34120706	0.952867538
35	9.1698	13.74273664	0.968716811
35	11.5449	16.55886076	0.979298617
35	14.5348	19.85719063	0.986340823
35	18.299	23.75094683	0.991025276
35	23.0347	28.41324071	0.9941342
35	29	34.10756181	0.996191445
37.5	0.029	0.052884879	0.046995641
37.5	0.0365	0.06657811	0.038327089
37.5	0.046	0.083922324	0.03154004
37.5	0.0579	0.10564695	0.026444447
37.5	0.0728	0.132846236	0.022851053
37.5	0.0917	0.167342884	0.020683331
37.5	0.115	0.209861914	0.020085379
37.5	0.145	0.264589949	0.021358897
37.5	0.183	0.333876477	0.025173758
37.5	0.23	0.419502838	0.03239973
37.5	0.29	0.52866855	0.044828975
37.5	0.365	0.664832483	0.064523576
37.5	0.46	0.836675388	0.094824428
37.5	0.579	1.050549313	0.13906579
37.5	0.72848	1.316332862	0.200735488
37.5	0.91698	1.646398118	0.2819025
37.5	1.15449	2.054677638	0.380804722
37.5	1.45348	2.558640691	0.49083504
37.5	1.8299	3.18075083	0.601748634
37.5	2.30347	3.948077453	0.7029183
37.5	2.9	4.89389504	0.787261182
37.5	3.6511	6.052954376	0.852365277
37.5	4.5965	7.460225481	0.899740339
37.5	5.7855	9.150202985	0.93280286
37.5	7.2848	11.16511598	0.955327587
37.5	9.1698	13.53888549	0.970400085
37.5	11.5449	16.32434055	0.980444158
37.5	14.5348	19.59096539	0.987117962
37.5	18.299	23.45552642	0.991550374
37.5	23.0347	28.09579976	0.994486868
37.5	29	33.77982015	0.996426221
40	0.029	0.051818637	0.047063094
40	0.0365	0.065235156	0.038389556
40	0.046	0.082228792	0.031608654
40	0.0579	0.103514397	0.026530492
40	0.0728	0.130164247	0.022972107
40	0.0917	0.163964248	0.020866286
40	0.115	0.205625248	0.020368485
40	0.145	0.259250108	0.021806391
40	0.183	0.327142526	0.025882234
40	0.23	0.411050426	0.033505014
40	0.29	0.518035561	0.046544353
40	0.365	0.651498935	0.067132016
40	0.46	0.819980047	0.098702754
40	0.579	1.029766441	0.144619541
40	0.72848	1.290647935	0.208302579
40	0.91698	1.614875316	0.29156444
40	1.15449	2.016214441	0.392169298
40	1.45348	2.511918815	0.502988657
40	1.8299	3.124178484	0.613501623
40	2.30347	3.879790133	0.713241018
40	2.9	4.811802661	0.795604149
40	3.6511	5.954912488	0.858683854
40	4.5965	7.344151835	0.904308921
40	5.7855	9.013974809	0.936007937
40	7.2848	11.00624429	0.957534159
40	9.1698	13.35449952	0.971905435
40	11.5449	16.11187133	0.981466095
40	14.5348	19.3497872	0.987809675
40	18.299	23.18847896	0.992016673
40	23.0347	27.81006745	0.99479929
40	29	33.48657556	0.996633692
42.5	0.029	0.050867903	0.047115667
42.5	0.0365	0.064037883	0.03844225
42.5	0.046	0.08071903	0.03166898
42.5	0.0579	0.101613339	0.026610251
42.5	0.0728	0.127773349	0.023088519
42.5	0.0917	0.160952307	0.021045948
42.5	0.115	0.201848379	0.020649316
42.5	0.145	0.254489575	0.022252329
42.5	0.183	0.32113861	0.026589393
42.5	0.23	0.403513793	0.034608321
42.5	0.29	0.508552727	0.048254988
42.5	0.365	0.639604174	0.069728276
42.5	0.46	0.805078644	0.102551338
42.5	0.579	1.01120125	0.150106141
42.5	0.72848	1.267673843	0.215731253
42.5	0.91698	1.586634365	0.300971002
42.5	1.15449	1.981709671	0.403121502
42.5	1.45348	2.469952874	0.514566794
42.5	1.8299	3.073312687	0.624565355
42.5	2.30347	3.8183361	0.72285076
42.5	2.9	4.737852175	0.803296977
42.5	3.6511	5.86647133	0.864465316
42.5	4.5965	7.239241015	0.908464316
42.5	5.7855	8.890584459	0.938910056
42.5	7.2848	10.86198704	0.959525324
42.5	9.1698	13.18668486	0.973260231
42.5	11.5449	15.91822393	0.982383781
42.5	14.5348	19.13004642	0.988429534
42.5	18.299	22.94574647	0.992433645
42.5	23.0347	27.55147245	0.995078036
42.5	29	33.22273422	0.99681838
45	0.029	0.050014359	0.047158
45	0.0365	0.062962486	0.0384855
45	0.046	0.079363098	0.031722082
45	0.0579	0.099906017	0.026684727
45	0.0728	0.125626131	0.023201121
45	0.0917	0.158247366	0.021222892
45	0.115	0.198456366	0.020928238
45	0.145	0.250214041	0.022696868
45	0.183	0.315745828	0.02729517
45	0.23	0.396743792	0.035709333
45	0.29	0.500033277	0.049960316
45	0.365	0.628916307	0.072311603
45	0.46	0.791681853	0.106369016
45	0.579	0.994496866	0.155524657
45	0.72848	1.246979534	0.223022926
45	0.91698	1.561164068	0.310130047
45	1.15449	1.950548643	0.413681326
45	1.45348	2.432014721	0.525608243
45	1.8299	3.027285981	0.63499869
45	2.30347	3.762681134	0.73181954
45	2.9	4.670814154	0.810413761
45	3.6511	5.786200279	0.869776578
45	4.5965	7.143862181	0.91226128
45	5.7855	8.778171402	0.941551106
45	7.2848	10.73025946	0.961331803
45	9.1698	13.03310971	0.974486424
45	11.5449	15.74080496	0.983212687
45	14.5348	18.92883256	0.988988355
45	18.299	22.72403919	0.99280881
45	23.0347	27.31630568	0.995328311
45	29	32.98416995	0.996983855
47.5	0.029	0.049242538	0.047190352
47.5	0.0365	0.061990361	0.038520538
47.5	0.046	0.078137431	0.031769593
47.5	0.0579	0.098362674	0.026755004
47.5	0.0728	0.123685154	0.023310569
47.5	0.0917	0.155802224	0.021397585
47.5	0.115	0.195390136	0.021205544
47.5	0.145	0.246349113	0.023140145
47.5	0.183	0.310870838	0.02799956
47.5	0.23	0.39062314	0.036807864
47.5	0.29	0.492329901	0.051659913
47.5	0.365	0.619250111	0.074881278
47.5	0.46	0.779561017	0.110155175
47.5	0.579	0.97937402	0.16087515
47.5	0.72848	1.22822586	0.230179836
47.5	0.91698	1.538054003	0.319049817
47.5	1.15449	1.922242729	0.423868206
47.5	1.45348	2.397516177	0.536148427
47.5	1.8299	2.985400803	0.644853878
47.5	2.30347	3.711996451	0.740210049
47.5	2.9	4.609710395	0.817017934
47.5	3.6511	5.712947139	0.874673743
47.5	4.5965	7.056689123	0.915745164
47.5	5.7855	8.675231352	0.943965493
47.5	7.2848	10.60936197	0.962978649
47.5	9.1698	12.89187988	0.975601848
47.5	11.5449	15.57749122	0.983965323
47.5	14.5348	18.74375585	0.989494858
47.5	18.299	22.52065653	0.99314822
47.5	23.0347	27.10151995	0.995554291
47.5	29	32.76749927	0.997132976
50	0.029	0.048540857	0.047213071
50	0.0365	0.061106655	0.03855045
50	0.046	0.07702296	0.031812239
50	0.0579	0.096959444	0.026821662
50	0.0728	0.121920416	0.023417401
50	0.0917	0.153579172	0.021570397
50	0.115	0.192602368	0.021481472
50	0.145	0.242834927	0.023582267
50	0.183	0.306438506	0.028702544
50	0.23	0.385057617	0.037903768
50	0.29	0.485324843	0.053353536
50	0.365	0.610457298	0.077436843
50	0.46	0.768532038	0.113909393
50	0.579	0.965605216	0.166157811
50	0.72848	1.211135376	0.237204458
50	0.91698	1.516972934	0.327738203
50	1.15449	1.896397058	0.433700864
50	1.45348	2.365988055	0.546220606
50	1.8299	2.947088759	0.654177686
50	2.30347	3.665604215	0.74807697
50	2.9	4.553739814	0.823163759
50	3.6511	5.645771247	0.879204217
50	4.5965	6.97663531	0.918953855
50	5.7855	8.580527966	0.946181744
50	7.2848	10.49790421	0.964486534
50	9.1698	12.76142954	0.976621138
50	11.5449	15.42652943	0.984651928
50	14.5348	18.57283915	0.989956161
50	18.299	22.33335817	0.993456804
50	23.0347	26.90458471	0.995759371
50	29	32.56991875	0.997268058
52.5	0.029	0.047899573	0.047229215
52.5	0.0365	0.060299044	0.038574083
52.5	0.046	0.076004552	0.031850971
52.5	0.0579	0.095677099	0.026885378
52.5	0.0728	0.120307662	0.023522038
52.5	0.0917	0.15154754	0.021741627
52.5	0.115	0.19005462	0.021756217
52.5	0.145	0.239623282	0.024023337
52.5	0.183	0.302387184	0.029404104
52.5	0.23	0.379970921	0.038996952
52.5	0.29	0.478920899	0.055040875
52.5	0.365	0.602418769	0.079978113
52.5	0.46	0.758446678	0.117631602
52.5	0.579	0.953007018	0.171373133
52.5	0.72848	1.195487025	0.24409972
52.5	0.91698	1.497652523	0.336203498
52.5	1.15449	1.872685552	0.443196663
52.5	1.45348	2.337038991	0.555854872
52.5	1.8299	2.911885255	0.663012226
52.5	2.30347	3.622948416	0.755468348
52.5	2.9	4.50224004	0.828898027
52.5	3.6511	5.583902151	0.88340846
52.5	4.5965	6.902804383	0.921919317
52.5	5.7855	8.493034413	0.948223731
52.5	7.2848	10.39472286	0.965872652
52.5	9.1698	12.64045696	0.977556428
52.5	11.5449	15.28645833	0.985280967
52.5	14.5348	18.41443593	0.990378136
52.5	18.299	22.16027448	0.993738616
52.5	23.0347	26.72339403	0.995946337
52.5	29	32.38909954	0.997391
55	0.029	0.047310737	0.047239808
55	0.0365	0.059557478	0.038594358
55	0.046	0.075069471	0.031886209
55	0.0579	0.094499646	0.026946427
55	0.0728	0.118826884	0.02362484
55	0.0917	0.149682087	0.021911529
55	0.115	0.187715323	0.022029936
55	0.145	0.236674594	0.024463425
55	0.183	0.298667421	0.030104256
55	0.23	0.375300138	0.040087325
55	0.29	0.473040579	0.056721899
55	0.365	0.595036109	0.082504894
55	0.46	0.749181541	0.121321758
55	0.579	0.94142778	0.176521983
55	0.72848	1.18109589	0.250868732
55	0.91698	1.4798672	0.344453576
55	1.15449	1.850838922	0.45237227
55	1.45348	2.310345304	0.5650789
55	1.8299	2.879403849	0.671395127
55	2.30347	3.583568049	0.762426551
55	2.9	4.454659419	0.834261285
55	3.6511	5.526692265	0.88732104
55	4.5965	6.83444367	0.924668624
55	5.7855	8.411894616	0.950111601
55	7.2848	10.29884984	0.967151447
55	9.1698	12.5278733	0.978417874
55	11.5449	15.1560529	0.985859502
55	14.5348	18.26714907	0.990765666
55	18.299	21.99981647	0.993997025
55	23.0347	26.55614861	0.996117497
55	29	32.22305899	0.99750337
57.5	0.029	0.04676785	0.047245372
57.5	0.0365	0.058873653	0.038611275
57.5	0.046	0.074207389	0.031918718
57.5	0.0579	0.09341415	0.027005436
57.5	0.0728	0.117461743	0.023726091
57.5	0.0917	0.147962325	0.0220803
57.5	0.115	0.18555857	0.022302764
57.5	0.145	0.233955698	0.024902607
57.5	0.183	0.295237671	0.030803007
57.5	0.23	0.370993061	0.04117484
57.5	0.29	0.467617491	0.058396411
57.5	0.365	0.588226633	0.085017015
57.5	0.46	0.740633421	0.124979851
57.5	0.579	0.930742738	0.181605301
57.5	0.72848	1.167806106	0.257514223
57.5	0.91698	1.463430374	0.352496203
57.5	1.15449	1.830633916	0.461243385
57.5	1.45348	2.28563923	0.573918489
57.5	1.8299	2.849322388	0.679360538
57.5	2.30347	3.54707396	0.768988946
57.5	2.9	4.41054212	0.83928897
57.5	3.6511	5.473600064	0.89097174
57.5	4.5965	6.77093074	0.927225033
57.5	5.7855	8.336382175	0.951862453
57.5	7.2848	10.20946229	0.968335133
57.5	9.1698	12.42275999	0.979214039
57.5	11.5449	15.03426901	0.986393469
57.5	14.5348	18.12979932	0.991122855
57.5	18.299	21.85063989	0.994234852
57.5	23.0347	26.40133216	0.996274783
57.5	29	32.07012934	0.997606478
60	0.029	0.046268779	0.047246187
60	0.0365	0.058240876	0.038622546
60	0.046	0.073409359	0.031948647
60	0.0579	0.092409448	0.027062704
60	0.0728	0.116198195	0.023826041
60	0.0917	0.146370596	0.022248116
60	0.115	0.183562565	0.022574812
60	0.145	0.231439248	0.025340937
60	0.183	0.292063452	0.03150038
60	0.23	0.367006312	0.042259459
60	0.29	0.462597921	0.060064428
60	0.365	0.581921984	0.087514455
60	0.46	0.732719144	0.128606202
60	0.579	0.920844256	0.186623888
60	0.72848	1.155488581	0.264039378
60	0.91698	1.448185342	0.360338705
60	1.15449	1.811879089	0.469824715
60	1.45348	2.262690922	0.582397083
60	1.8299	2.821365542	0.686939059
60	2.30347	3.513142121	0.775188849
60	2.9	4.369498162	0.844012037
60	3.6511	5.424166406	0.894386437
60	4.5965	6.711725194	0.929608452
60	5.7855	8.265887044	0.95349094
60	7.2848	10.12586654	0.969434123
60	9.1698	12.32432658	0.979952193
60	11.5449	14.92021215	0.986887901
60	14.5348	18.00136749	0.99145317
60	18.299	21.71158229	0.994454478
60	23.0347	26.25763375	0.996419823
60	29	31.92887437	0.997701424
62.5	0.029	0.045798819	0.047244949
62.5	0.0365	0.057653111	0.03863248
62.5	0.046	0.072668278	0.03197665
62.5	0.0579	0.091476387	0.02711838
62.5	0.0728	0.115024666	0.023924887
62.5	0.0917	0.144892257	0.022415114
62.5	0.115	0.18170867	0.022846171
62.5	0.145	0.229102128	0.02577847
62.5	0.183	0.289114914	0.032196357
62.5	0.23	0.363302952	0.043341162
62.5	0.29	0.457934391	0.061725804
62.5	0.365	0.576065415	0.089997286
62.5	0.46	0.725363271	0.132200795
62.5	0.579	0.911644921	0.191578772
62.5	0.72848	1.14403479	0.270447106
62.5	0.91698	1.434002161	0.367988599
62.5	1.15449	1.79441686	0.478130261
62.5	1.45348	2.241310242	0.590536596
62.5	1.8299	2.795303333	0.694158406
62.5	2.30347	3.481493748	0.781055772
62.5	2.9	4.331196954	0.848457789
62.5	3.6511	5.377999576	0.897587621
62.5	4.5965	6.656372547	0.931836148
62.5	5.7855	8.199881109	0.95500966
62.5	7.2848	10.04746069	0.970457339
62.5	9.1698	12.23189533	0.980638552
62.5	11.5449	14.81312236	0.987347094
62.5	14.5348	17.88097998	0.991759565
62.5	18.299	21.58164494	0.994657931
62.5	23.0347	26.12392681	0.996553996
62.5	29	31.79806293	0.997789141
65	0.029	0.045363809	0.047239957
65	0.0365	0.057105563	0.038639451
65	0.046	0.071977871	0.032003013
65	0.0579	0.090606914	0.027172826
65	0.0728	0.113931298	0.024022803
65	0.0917	0.143514945	0.022581417
65	0.115	0.179981155	0.023116918
65	0.145	0.226924431	0.026215244
65	0.183	0.286367447	0.032890964
65	0.23	0.359852301	0.044419961
65	0.29	0.45358856	0.063380628
65	0.365	0.570607245	0.092465529
65	0.46	0.718508798	0.135764226
65	0.579	0.903068137	0.196471107
65	0.72848	1.133352352	0.276740654
65	0.91698	1.420763446	0.375452515
65	1.15449	1.778109167	0.486173068
65	1.45348	2.221330987	0.598357048
65	1.8299	2.7709393	0.701043949
65	2.30347	3.451892582	0.786616274
65	2.9	4.295355764	0.852650283
65	3.6511	5.334764326	0.900595021
65	4.5965	6.604480304	0.933923144
65	5.7855	8.137912457	0.956429533
65	7.2848	9.973733652	0.97141249
65	9.1698	12.14488681	0.981278471
65	11.5449	14.7123407	0.987774739
65	14.5348	17.76788989	0.992044577
65	18.299	21.45997244	0.994846945
65	23.0347	25.99924622	0.996678485
65	29	31.67664235	0.997870426
67.5	0.029	0.0449575	0.047231924
67.5	0.0365	0.056593787	0.03864584
67.5	0.046	0.071332644	0.032027427
67.5	0.0579	0.089794574	0.027226165
67.5	0.0728	0.112909642	0.024119927
67.5	0.0917	0.142227765	0.022747124
67.5	0.115	0.178366985	0.023387123
67.5	0.145	0.224889652	0.026651302
67.5	0.183	0.283799838	0.033584225
67.5	0.23	0.356628406	0.045495863
67.5	0.29	0.449528089	0.065028883
67.5	0.365	0.565506675	0.094919216
67.5	0.46	0.712101672	0.139296683
67.5	0.579	0.895049709	0.201301944
67.5	0.72848	1.12335856	0.282922636
67.5	0.91698	1.408373646	0.382737117
67.5	1.15449	1.762837121	0.493965353
67.5	1.45348	2.20261098	0.605876889
67.5	1.8299	2.748097454	0.707618309
67.5	2.30347	3.424130899	0.791893947
67.5	2.9	4.261724102	0.856610816
67.5	3.6511	5.294169252	0.903425965
67.5	4.5965	6.555707174	0.935882554
67.5	5.7855	8.079590012	0.957760055
67.5	7.2848	9.904235886	0.972306254
67.5	9.1698	12.06279225	0.981876579
67.5	11.5449	14.61728468	0.988174019
67.5	14.5348	17.66142241	0.992310387
67.5	18.299	21.34579285	0.995023013
67.5	23.0347	25.88272461	0.996794302
67.5	29	31.56367276	0.99794596
70	0.029	0.044585862	0.047221834
70	0.0365	0.056114395	0.038647981
70	0.046	0.070728079	0.032051474
70	0.0579	0.089033429	0.027278617
70	0.0728	0.111952417	0.024216381
70	0.0917	0.141021972	0.022912316
70	0.115	0.176854761	0.023656842
70	0.145	0.22298305	0.027086675
70	0.183	0.281394616	0.034276158
70	0.23	0.353606971	0.046568807
70	0.29	0.445723107	0.066670547
70	0.365	0.560726971	0.09735844
70	0.46	0.706096772	0.142798535
70	0.579	0.887531439	0.206072153
70	0.72848	1.113986176	0.288996058
70	0.91698	1.396748721	0.389848889
70	1.15449	1.748498957	0.501518707
70	1.45348	2.185026704	0.613113256
70	1.8299	2.726632973	0.713902476
70	2.30347	3.398032952	0.796910136
70	2.9	4.230091948	0.86035838
70	3.6511	5.255962169	0.906095755
70	4.5965	6.509760747	0.937725915
70	5.7855	8.024570534	0.959009527
70	7.2848	9.838578383	0.973144455
70	9.1698	11.9851668	0.982436903
70	11.5449	14.52744717	0.9885477
70	14.5348	17.56100015	0.992558892
70	18.299	21.23844404	0.995187427
70	23.0347	25.7736173	0.996902327
70	29	31.4583482	0.998016334
72.5	0.029	0.044219125	0.047210679
72.5	0.0365	0.055663931	0.038651773
72.5	0.046	0.070160274	0.032072559
72.5	0.0579	0.088318542	0.027330234
72.5	0.0728	0.111053315	0.024312268
72.5	0.0917	0.139889241	0.02307707
72.5	0.115	0.175434294	0.023926121
72.5	0.145	0.221191967	0.027521384
72.5	0.183	0.279135381	0.034966768
72.5	0.23	0.35076922	0.047638858
72.5	0.29	0.442148613	0.068305654
72.5	0.365	0.556236804	0.099783306
72.5	0.46	0.700454983	0.146270095
72.5	0.579	0.880465914	0.210782988
72.5	0.72848	1.105176126	0.294963825
72.5	0.91698	1.385814597	0.396793866
72.5	1.15449	1.735006582	0.508844088
72.5	1.45348	2.168471913	0.620082056
72.5	1.8299	2.70641872	0.719915504
72.5	2.30347	3.37344422	0.801684138
72.5	2.9	4.200275892	0.863909984
72.5	3.6511	5.219925365	0.908617991
72.5	4.5965	6.466379876	0.93946337
72.5	5.7855	7.97255728	0.960185252
72.5	7.2848	9.776420214	0.9739322
72.5	9.1698	11.91162915	0.982962969
72.5	11.5449	14.4423879	0.9888982
72.5	14.5348	17.46611847	0.992791743
72.5	18.299	21.13734615	0.995341315
72.5	23.0347	25.67127212	0.997003321
72.5	29	31.35996476	0.998082059
75	0.029	0.04388227	0.047196318
75	0.0365	0.055239924	0.038651456
75	0.046	0.069625739	0.032094727
75	0.0579	0.087645374	0.027381195
75	0.0728	0.11020685	0.024407675
75	0.0917	0.138822778	0.023241447
75	0.115	0.174096826	0.024195002
75	0.145	0.219505998	0.027955464
75	0.183	0.277008318	0.035656066
75	0.23	0.348096983	0.048705989
75	0.29	0.438783245	0.069934257
75	0.365	0.552008168	0.102193865
75	0.46	0.695141414	0.149711754
75	0.579	0.873811189	0.215435621
75	0.72848	1.096873593	0.300828463
75	0.91698	1.375506054	0.403577736
75	1.15449	1.722281644	0.515951655
75	1.45348	2.15285199	0.626797977
75	1.8299	2.687337651	0.725674671
75	2.30347	3.350227468	0.806233185
75	2.9	4.172111059	0.867280753
75	3.6511	5.185862689	0.911004707
75	4.5965	6.425338938	0.941103932
75	5.7855	7.923287219	0.961293667
75	7.2848	9.717458769	0.974673977
75	9.1698	11.84183343	0.983457869
75	11.5449	14.36172548	0.989227638
75	14.5348	17.37632298	0.993010386
75	18.299	21.04197744	0.995485659
75	23.0347	25.57510448	0.99709795
75	29	31.26788939	0.99814358
