# Supplementary material for: A Novel Framework for Modeling Person-to-Person Transmission of Respiratory Diseases
Source: Viruses. 2022 Jul 19;14(7):1567. doi: 10.3390/v14071567 (PMC9322782; doi:10.3390/v14071567)
Supplement: Supplementary file 1 [file viruses-14-01567-s001.zip › End2End_COVID19_Python/Deposition Lookup Tables/LungDeposition.csv]

VentilationRate	ParticleDiameter_Out	DE_TB	DE_P	DE_Total
2.5	0.1	0.1778	0.176	0.3538
2.5	0.1259	0.1516	0.1526	0.3042
2.5	0.1585	0.1301	0.1318	0.2619
2.5	0.1995	0.112	0.1146	0.2266
2.5	0.2512	0.0989	0.1012	0.2002
2.5	0.3162	0.0894	0.0923	0.1817
2.5	0.3981	0.0824	0.0883	0.1708
2.5	0.5012	0.0788	0.0903	0.1691
2.5	0.631	0.079	0.1003	0.1793
2.5	0.7943	0.0841	0.1186	0.2027
2.5	1	0.0951	0.1475	0.2426
2.5	1.259	0.1135	0.1874	0.301
2.5	1.585	0.1412	0.2339	0.3751
2.5	1.995	0.1802	0.2771	0.4572
2.5	2.512	0.2342	0.3003	0.5345
2.5	3.162	0.3083	0.2907	0.599
2.5	3.981	0.4035	0.2494	0.6528
2.5	5.012	0.5174	0.1792	0.6966
2.5	6.31	0.6346	0.1001	0.7347
2.5	7.943	0.7324	0.0368	0.7692
2.5	10	0.7942	6.42E-03	0.8007
2.5	12.6	0.8285	1.96E-04	0.8287
2.5	15.8	0.8529	0.00E+00	0.8529
2.5	20	0.8736	0.00E+00	0.8736
2.5	25.1	0.8913	0	0.8913
2.5	31.6	0.9058	0	0.9058
2.5	39.8	0.9179	0	0.9179
2.5	50.1	0.9281	0	0.9281
2.5	63.1	0.9359	0	0.9359
2.5	79.4	0.9404	0	0.9404
2.5	1.00E+02	0.9413	0	0.9413
5	0.1	0.1442	0.2131	0.3573
5	0.1259	0.1229	0.1825	0.3053
5	0.1585	0.1065	0.1558	0.2623
5	0.1995	0.0936	0.1339	0.2275
5	0.2512	0.0827	0.1172	0.1998
5	0.3162	0.0742	0.1057	0.1799
5	0.3981	0.0681	0.101	0.1691
5	0.5012	0.0643	0.102	0.1663
5	0.631	0.0632	0.111	0.1742
5	0.7943	0.065	0.131	0.196
5	1	0.0708	0.1624	0.2332
5	1.259	0.0815	0.2076	0.289
5	1.585	0.0983	0.2647	0.3631
5	1.995	0.1231	0.3264	0.4495
5	2.512	0.1587	0.377	0.5356
5	3.162	0.2087	0.4041	0.6128
5	3.981	0.2793	0.3939	0.6732
5	5.012	0.3743	0.346	0.7203
5	6.31	0.4927	0.2649	0.7576
5	7.943	0.6238	0.1651	0.7889
5	10	0.7433	0.0742	0.8174
5	12.6	0.8266	0.0185	0.8452
5	15.8	0.8717	1.41E-03	0.8731
5	20	0.8992	3.31E-07	0.8992
5	25.1	0.9204	0	0.9204
5	31.6	0.9359	0	0.9359
5	39.8	0.9469	0	0.9469
5	50.1	0.954	0	0.954
5	63.1	0.9571	0	0.9571
5	79.4	0.9576	0	0.9576
5	1.00E+02	0.9577	0	0.9577
7.5	0.1	0.1267	0.2197	0.3464
7.5	0.1259	0.1096	0.186	0.2956
7.5	0.1585	0.096	0.1574	0.2534
7.5	0.1995	0.0841	0.1343	0.2184
7.5	0.2512	0.0746	0.1166	0.1912
7.5	0.3162	0.0673	0.1054	0.1726
7.5	0.3981	0.0618	0.0988	0.1606
7.5	0.5012	0.0583	0.0994	0.1577
7.5	0.631	0.0568	0.1069	0.1637
7.5	0.7943	0.0577	0.1241	0.1818
7.5	1	0.0616	0.1536	0.2152
7.5	1.259	0.0692	0.1978	0.267
7.5	1.585	0.0817	0.2575	0.3393
7.5	1.995	0.1004	0.3273	0.4278
7.5	2.512	0.1273	0.3953	0.5225
7.5	3.162	0.1657	0.443	0.6087
7.5	3.981	0.2212	0.4561	0.6773
7.5	5.012	0.3	0.4279	0.728
7.5	6.31	0.4054	0.3626	0.7679
7.5	7.943	0.5359	0.2646	0.8004
7.5	10	0.6791	0.1512	0.8302
7.5	12.6	0.8066	0.0553	0.8619
7.5	15.8	0.8856	8.98E-03	0.8945
7.5	20	0.9221	2.98E-04	0.9224
7.5	25.1	0.9421	0	0.9421
7.5	31.6	0.9544	0	0.9544
7.5	39.8	0.9619	0	0.9619
7.5	50.1	0.9641	0	0.9641
7.5	63.1	0.9641	0	0.9641
7.5	79.4	0.9641	0	0.9641
7.5	1.00E+02	0.9641	0	0.9641
10	0.1	0.1174	0.2158	0.3332
10	0.1259	0.1023	0.1813	0.2836
10	0.1585	0.0892	0.1525	0.2417
10	0.1995	0.0785	0.1293	0.2078
10	0.2512	0.07	0.1128	0.1827
10	0.3162	0.0634	0.1004	0.1637
10	0.3981	0.0584	0.0943	0.1527
10	0.5012	0.0551	0.0933	0.1485
10	0.631	0.0536	0.0994	0.153
10	0.7943	0.054	0.1145	0.1685
10	1	0.0569	0.142	0.1989
10	1.259	0.063	0.1835	0.2465
10	1.585	0.0733	0.2413	0.3146
10	1.995	0.0888	0.3134	0.4022
10	2.512	0.1111	0.3901	0.5012
10	3.162	0.143	0.4537	0.5966
10	3.981	0.1894	0.4846	0.6741
10	5.012	0.2572	0.4741	0.7314
10	6.31	0.3534	0.4201	0.7736
10	7.943	0.4819	0.3273	0.8092
10	10	0.6427	0.2008	0.8435
10	12.6	0.801	0.0794	0.8804
10	15.8	0.8999	0.015	0.9149
10	20	0.94	7.51E-04	0.9408
10	25.1	0.9561	2.37E-06	0.9561
10	31.6	0.9649	0	0.9649
10	39.8	0.9678	0	0.9678
10	50.1	0.9678	0	0.9678
10	63.1	0.9678	0	0.9678
10	79.4	0.9678	0	0.9678
10	1.00E+02	0.9678	0	0.9678
12.5	0.1	0.1096	0.219	0.3286
12.5	0.1259	0.0962	0.1837	0.2799
12.5	0.1585	0.0842	0.1543	0.2386
12.5	0.1995	0.0745	0.1319	0.2064
12.5	0.2512	0.0668	0.114	0.1808
12.5	0.3162	0.0608	0.1014	0.1622
12.5	0.3981	0.0562	0.0955	0.1517
12.5	0.5012	0.0532	0.0944	0.1476
12.5	0.631	0.0516	0.1005	0.1521
12.5	0.7943	0.0517	0.1158	0.1675
12.5	1	0.054	0.1436	0.1976
12.5	1.259	0.059	0.185	0.244
12.5	1.585	0.0677	0.2421	0.3098
12.5	1.995	0.0813	0.3092	0.3905
12.5	2.512	0.1011	0.3842	0.4853
12.5	3.162	0.1291	0.456	0.5851
12.5	3.981	0.1703	0.4988	0.6691
12.5	5.012	0.2319	0.4997	0.7316
12.5	6.31	0.3232	0.4546	0.7778
12.5	7.943	0.4566	0.361	0.8176
12.5	10	0.6374	0.2203	0.8577
12.5	12.6	0.8141	0.0842	0.8983
12.5	15.8	0.9172	0.0148	0.932
12.5	20	0.9529	6.73E-04	0.9536
12.5	25.1	0.9649	2.70E-06	0.9649
12.5	31.6	0.9703	0	0.9703
12.5	39.8	0.9703	0	0.9703
12.5	50.1	0.9703	0	0.9703
12.5	63.1	0.9703	0	0.9703
12.5	79.4	0.9703	0	0.9703
12.5	1.00E+02	0.9703	0	0.9703
15	0.1	0.1053	0.2187	0.324
15	0.1259	0.0918	0.1832	0.2751
15	0.1585	0.0808	0.1536	0.2344
15	0.1995	0.0718	0.1312	0.2029
15	0.2512	0.0646	0.1131	0.1777
15	0.3162	0.059	0.1014	0.1605
15	0.3981	0.0549	0.0941	0.149
15	0.5012	0.052	0.0926	0.1445
15	0.631	0.0504	0.098	0.1484
15	0.7943	0.0504	0.1132	0.1636
15	1	0.0524	0.1391	0.1915
15	1.259	0.0567	0.1796	0.2364
15	1.585	0.0644	0.236	0.3004
15	1.995	0.0764	0.3072	0.3836
15	2.512	0.0942	0.3846	0.4787
15	3.162	0.1204	0.4534	0.5738
15	3.981	0.1585	0.5049	0.6633
15	5.012	0.2169	0.5137	0.7306
15	6.31	0.3078	0.4741	0.7819
15	7.943	0.4536	0.3728	0.8265
15	10	0.6565	0.2161	0.8726
15	12.6	0.8392	0.0753	0.9145
15	15.8	0.9344	0.011	0.9453
15	20	0.9617	3.54E-04	0.9621
15	25.1	0.9706	5.52E-07	0.9706
15	31.6	0.9721	0	0.9721
15	39.8	0.9721	0	0.9721
15	50.1	0.9721	0	0.9721
15	63.1	0.9721	0	0.9721
15	79.4	0.9721	0	0.9721
15	1.00E+02	0.9721	0	0.9721
17.5	0.1	0.1012	0.217	0.3182
17.5	0.1259	0.0886	0.1813	0.2699
17.5	0.1585	0.0781	0.1529	0.231
17.5	0.1995	0.0698	0.1294	0.1991
17.5	0.2512	0.0631	0.1112	0.1743
17.5	0.3162	0.0579	0.0996	0.1575
17.5	0.3981	0.054	0.0921	0.146
17.5	0.5012	0.0512	0.0901	0.1414
17.5	0.631	0.0498	0.0959	0.1456
17.5	0.7943	0.0497	0.1094	0.1591
17.5	1	0.0514	0.134	0.1854
17.5	1.259	0.0553	0.1732	0.2286
17.5	1.585	0.0623	0.2283	0.2906
17.5	1.995	0.0734	0.2991	0.3725
17.5	2.512	0.0899	0.3789	0.4687
17.5	3.162	0.1144	0.4523	0.5668
17.5	3.981	0.1514	0.505	0.6564
17.5	5.012	0.2089	0.5206	0.7295
17.5	6.31	0.3042	0.4815	0.7857
17.5	7.943	0.4682	0.368	0.8362
17.5	10	0.6887	0.1982	0.8868
17.5	12.6	0.8684	0.0602	0.9285
17.5	15.8	0.9484	6.66E-03	0.9551
17.5	20	0.9677	1.26E-04	0.9679
17.5	25.1	0.9736	0	0.9736
17.5	31.6	0.9736	0	0.9736
17.5	39.8	0.9736	0	0.9736
17.5	50.1	0.9736	0	0.9736
17.5	63.1	0.9736	0	0.9736
17.5	79.4	0.9736	0	0.9736
17.5	1.00E+02	0.9736	0	0.9736
20	0.1	0.098	0.2143	0.3123
20	0.1259	0.086	0.1787	0.2647
20	0.1585	0.0762	0.1504	0.2266
20	0.1995	0.0683	0.127	0.1953
20	0.2512	0.062	0.1101	0.1721
20	0.3162	0.0571	0.0974	0.1545
20	0.3981	0.0534	0.0897	0.1431
20	0.5012	0.0508	0.0875	0.1383
20	0.631	0.0494	0.0929	0.1422
20	0.7943	0.0493	0.1055	0.1548
20	1	0.0508	0.1295	0.1803
20	1.259	0.0545	0.1668	0.2212
20	1.585	0.061	0.2203	0.2813
20	1.995	0.0714	0.2902	0.3617
20	2.512	0.0872	0.3708	0.458
20	3.162	0.1108	0.4482	0.559
20	3.981	0.1472	0.5038	0.651
20	5.012	0.206	0.5221	0.7281
20	6.31	0.3107	0.4793	0.79
20	7.943	0.4959	0.3509	0.8468
20	10	0.7277	0.1726	0.9003
20	12.6	0.8961	0.044	0.9401
20	15.8	0.9587	3.45E-03	0.9621
20	20	0.9719	2.79E-05	0.972
20	25.1	0.9747	0	0.9747
20	31.6	0.9747	0	0.9747
20	39.8	0.9747	0	0.9747
20	50.1	0.9747	0	0.9747
20	63.1	0.9747	0	0.9747
20	79.4	0.9747	0	0.9747
20	1.00E+02	0.9747	0	0.9747
22.5	0.1	0.0954	0.2112	0.3066
22.5	0.1259	0.084	0.1757	0.2596
22.5	0.1585	0.0746	0.1477	0.2223
22.5	0.1995	0.0671	0.1245	0.1916
22.5	0.2512	0.0611	0.1078	0.169
22.5	0.3162	0.0565	0.0952	0.1517
22.5	0.3981	0.053	0.0874	0.1404
22.5	0.5012	0.0506	0.0849	0.1355
22.5	0.631	0.0492	0.0899	0.1391
22.5	0.7943	0.0491	0.1018	0.1509
22.5	1	0.0505	0.1247	0.1753
22.5	1.259	0.054	0.1606	0.2146
22.5	1.585	0.0603	0.2126	0.2729
22.5	1.995	0.0702	0.2814	0.3516
22.5	2.512	0.0855	0.3621	0.4477
22.5	3.162	0.1088	0.4419	0.5507
22.5	3.981	0.1456	0.5004	0.6459
22.5	5.012	0.2074	0.5197	0.7271
22.5	6.31	0.325	0.47	0.795
22.5	7.943	0.5322	0.3259	0.858
22.5	10	0.768	0.1447	0.9126
22.5	12.6	0.9193	0.03	0.9494
22.5	15.8	0.9655	1.56E-03	0.9671
22.5	20	0.975	1.92E-06	0.975
22.5	25.1	0.9757	0	0.9757
22.5	31.6	0.9757	0	0.9757
22.5	39.8	0.9757	0	0.9757
22.5	50.1	0.9757	0	0.9757
22.5	63.1	0.9757	0	0.9757
22.5	79.4	0.9757	0	0.9757
22.5	1.00E+02	0.9757	0	0.9757
25	0.1	0.0933	0.2077	0.301
25	0.1259	0.0823	0.1736	0.2558
25	0.1585	0.0734	0.1448	0.2182
25	0.1995	0.0662	0.1218	0.188
25	0.2512	0.0605	0.1054	0.166
25	0.3162	0.0561	0.0929	0.149
25	0.3981	0.0528	0.085	0.1378
25	0.5012	0.0505	0.0835	0.1339
25	0.631	0.0492	0.087	0.1362
25	0.7943	0.0491	0.0989	0.148
25	1	0.0505	0.1202	0.1707
25	1.259	0.0538	0.1547	0.2085
25	1.585	0.0598	0.2051	0.2649
25	1.995	0.0696	0.2725	0.3421
25	2.512	0.0847	0.3531	0.4378
25	3.162	0.1081	0.4343	0.5423
25	3.981	0.1458	0.4954	0.6412
25	5.012	0.2124	0.514	0.7264
25	6.31	0.3458	0.4549	0.8007
25	7.943	0.5736	0.2958	0.8694
25	10	0.8065	0.1171	0.9236
25	12.6	0.9373	0.0193	0.9566
25	15.8	0.9702	6.06E-04	0.9708
25	20	0.9765	0	0.9765
25	25.1	0.9765	0	0.9765
25	31.6	0.9765	0	0.9765
25	39.8	0.9765	0	0.9765
25	50.1	0.9765	0	0.9765
25	63.1	0.9765	0	0.9765
25	79.4	0.9765	0	0.9765
25	1.00E+02	0.9765	0	0.9765
27.5	0.1	0.0915	0.2042	0.2957
27.5	0.1259	0.0809	0.1704	0.2514
27.5	0.1585	0.0724	0.1419	0.2143
27.5	0.1995	0.0655	0.1203	0.1858
27.5	0.2512	0.0601	0.1031	0.1632
27.5	0.3162	0.0558	0.0906	0.1464
27.5	0.3981	0.0527	0.0828	0.1355
27.5	0.5012	0.0505	0.0811	0.1316
27.5	0.631	0.0492	0.0844	0.1336
27.5	0.7943	0.0492	0.0956	0.1448
27.5	1	0.0505	0.116	0.1665
27.5	1.259	0.0538	0.1491	0.203
27.5	1.585	0.0597	0.1981	0.2577
27.5	1.995	0.0693	0.2641	0.3334
27.5	2.512	0.0844	0.3441	0.4285
27.5	3.162	0.1082	0.4262	0.5344
27.5	3.981	0.1475	0.4893	0.6368
27.5	5.012	0.2207	0.5057	0.7264
27.5	6.31	0.3721	0.4353	0.8074
27.5	7.943	0.6156	0.2646	0.8802
27.5	10	0.8414	0.092	0.9334
27.5	12.6	0.9506	0.0116	0.9622
27.5	15.8	0.9734	1.94E-04	0.9736
27.5	20	0.9772	0	0.9772
27.5	25.1	0.9772	0	0.9772
27.5	31.6	0.9772	0	0.9772
27.5	39.8	0.9772	0	0.9772
27.5	50.1	0.9772	0	0.9772
27.5	63.1	0.9772	0	0.9772
27.5	79.4	0.9772	0	0.9772
27.5	1.00E+02	0.9772	0	0.9772
30	0.1	0.09	0.2007	0.2907
30	0.1259	0.0798	0.1673	0.2471
30	0.1585	0.0716	0.1391	0.2107
30	0.1995	0.065	0.1179	0.1828
30	0.2512	0.0597	0.1008	0.1606
30	0.3162	0.0557	0.0884	0.1441
30	0.3981	0.0526	0.0806	0.1333
30	0.5012	0.0505	0.079	0.1295
30	0.631	0.0494	0.0818	0.1312
30	0.7943	0.0494	0.0926	0.142
30	1	0.0507	0.1121	0.1628
30	1.259	0.0539	0.1441	0.1981
30	1.585	0.0597	0.1915	0.2512
30	1.995	0.0694	0.2561	0.3254
30	2.512	0.0846	0.3352	0.4198
30	3.162	0.109	0.4178	0.5268
30	3.981	0.1507	0.4819	0.6326
30	5.012	0.232	0.4952	0.7272
30	6.31	0.4023	0.4124	0.8147
30	7.943	0.6575	0.2331	0.8906
30	10	0.8713	0.0704	0.9417
30	12.6	0.9598	6.64E-03	0.9665
30	15.8	0.9758	4.59E-05	0.9758
30	20	0.9778	0	0.9778
30	25.1	0.9778	0	0.9778
30	31.6	0.9778	0	0.9778
30	39.8	0.9778	0	0.9778
30	50.1	0.9778	0	0.9778
30	63.1	0.9778	0	0.9778
30	79.4	0.9778	0	0.9778
30	1.00E+02	0.9778	0	0.9778
32.5	0.1	0.0887	0.1973	0.286
32.5	0.1259	0.0788	0.1643	0.2431
32.5	0.1585	0.0709	0.1364	0.2073
32.5	0.1995	0.0645	0.1155	0.18
32.5	0.2512	0.0595	0.0986	0.1581
32.5	0.3162	0.0556	0.0864	0.142
32.5	0.3981	0.0527	0.0797	0.1324
32.5	0.5012	0.0507	0.0769	0.1275
32.5	0.631	0.0496	0.0802	0.1298
32.5	0.7943	0.0496	0.0898	0.1394
32.5	1	0.051	0.1085	0.1595
32.5	1.259	0.0542	0.1393	0.1935
32.5	1.585	0.06	0.1852	0.2452
32.5	1.995	0.0697	0.2484	0.318
32.5	2.512	0.0852	0.3265	0.4118
32.5	3.162	0.1105	0.4091	0.5197
32.5	3.981	0.1551	0.4736	0.6287
32.5	5.012	0.2463	0.4825	0.7288
32.5	6.31	0.4356	0.387	0.8226
32.5	7.943	0.6979	0.2026	0.9005
32.5	10	0.8964	0.0525	0.9488
32.5	12.6	0.9662	3.57E-03	0.9698
32.5	15.8	0.9777	4.80E-06	0.9777
32.5	20	0.9783	0	0.9783
32.5	25.1	0.9783	0	0.9783
32.5	31.6	0.9783	0	0.9783
32.5	39.8	0.9783	0	0.9783
32.5	50.1	0.9783	0	0.9783
32.5	63.1	0.9783	0	0.9783
32.5	79.4	0.9783	0	0.9783
32.5	1.00E+02	0.9783	0	0.9783
35	0.1	0.0876	0.1939	0.2815
35	0.1259	0.078	0.1613	0.2393
35	0.1585	0.0704	0.1337	0.2041
35	0.1995	0.0642	0.1132	0.1774
35	0.2512	0.0593	0.0965	0.1559
35	0.3162	0.0556	0.0844	0.14
35	0.3981	0.0527	0.0779	0.1306
35	0.5012	0.0508	0.075	0.1258
35	0.631	0.0498	0.0781	0.1279
35	0.7943	0.0499	0.0872	0.1371
35	1	0.0513	0.1052	0.1565
35	1.259	0.0545	0.1349	0.1894
35	1.585	0.0603	0.1795	0.2398
35	1.995	0.0702	0.2411	0.3113
35	2.512	0.0861	0.3182	0.4043
35	3.162	0.1126	0.4005	0.513
35	3.981	0.1606	0.4647	0.6252
35	5.012	0.2633	0.4681	0.7314
35	6.31	0.4706	0.3603	0.8309
35	7.943	0.7358	0.1739	0.9097
35	10	0.9166	0.0382	0.9548
35	12.6	0.9706	1.80E-03	0.9724
35	15.8	0.9788	0	0.9788
35	20	0.9788	0	0.9788
35	25.1	0.9788	0	0.9788
35	31.6	0.9788	0	0.9788
35	39.8	0.9788	0	0.9788
35	50.1	0.9788	0	0.9788
35	63.1	0.9788	0	0.9788
35	79.4	0.9788	0	0.9788
35	1.00E+02	0.9788	0	0.9788
37.5	0.1	0.0865	0.1918	0.2784
37.5	0.1259	0.0773	0.1584	0.2358
37.5	0.1585	0.0699	0.1312	0.201
37.5	0.1995	0.0639	0.111	0.1749
37.5	0.2512	0.0592	0.0945	0.1537
37.5	0.3162	0.0556	0.0826	0.1381
37.5	0.3981	0.0529	0.0761	0.129
37.5	0.5012	0.051	0.0731	0.1242
37.5	0.631	0.0501	0.0761	0.1262
37.5	0.7943	0.0502	0.0847	0.1349
37.5	1	0.0516	0.1022	0.1538
37.5	1.259	0.0549	0.1308	0.1856
37.5	1.585	0.0608	0.174	0.2348
37.5	1.995	0.0708	0.2342	0.305
37.5	2.512	0.0872	0.3101	0.3973
37.5	3.162	0.1151	0.3917	0.5068
37.5	3.981	0.1672	0.4551	0.6223
37.5	5.012	0.2819	0.4527	0.7346
37.5	6.31	0.5076	0.3323	0.8399
37.5	7.943	0.771	0.1474	0.9184
37.5	10	0.9327	0.0271	0.9597
37.5	12.6	0.9736	8.36E-04	0.9745
37.5	15.8	0.9792	0	0.9792
37.5	20	0.9792	0	0.9792
37.5	25.1	0.9792	0	0.9792
37.5	31.6	0.9792	0	0.9792
37.5	39.8	0.9792	0	0.9792
37.5	50.1	0.9792	0	0.9792
37.5	63.1	0.9792	0	0.9792
37.5	79.4	0.9792	0	0.9792
37.5	1.00E+02	0.9792	0	0.9792
40	0.1	0.0857	0.1888	0.2745
40	0.1259	0.0767	0.1557	0.2324
40	0.1585	0.0695	0.1299	0.1994
40	0.1995	0.0637	0.1089	0.1726
40	0.2512	0.0592	0.0926	0.1518
40	0.3162	0.0556	0.0808	0.1364
40	0.3981	0.053	0.0745	0.1275
40	0.5012	0.0513	0.0714	0.1227
40	0.631	0.0504	0.0742	0.1246
40	0.7943	0.0506	0.0824	0.133
40	1	0.052	0.0992	0.1513
40	1.259	0.0553	0.1269	0.1822
40	1.585	0.0614	0.1689	0.2303
40	1.995	0.0716	0.2277	0.2993
40	2.512	0.0886	0.3023	0.3909
40	3.162	0.118	0.3831	0.5011
40	3.981	0.1747	0.4451	0.6198
40	5.012	0.3024	0.4361	0.7385
40	6.31	0.5438	0.3049	0.8487
40	7.943	0.8024	0.1238	0.9262
40	10	0.9449	0.0188	0.9638
40	12.6	0.9758	3.56E-04	0.9762
40	15.8	0.9796	0	0.9796
40	20	0.9796	0	0.9796
40	25.1	0.9796	0	0.9796
40	31.6	0.9796	0	0.9796
40	39.8	0.9796	0	0.9796
40	50.1	0.9796	0	0.9796
40	63.1	0.9796	0	0.9796
40	79.4	0.9796	0	0.9796
40	1.00E+02	0.9796	0	0.9796
42.5	0.1	0.0849	0.186	0.271
42.5	0.1259	0.0762	0.1532	0.2295
42.5	0.1585	0.0692	0.1279	0.197
42.5	0.1995	0.0635	0.107	0.1705
42.5	0.2512	0.0591	0.091	0.1501
42.5	0.3162	0.0557	0.0792	0.135
42.5	0.3981	0.0532	0.073	0.1262
42.5	0.5012	0.0515	0.0699	0.1214
42.5	0.631	0.0507	0.0725	0.1232
42.5	0.7943	0.0509	0.0804	0.1313
42.5	1	0.0525	0.0966	0.1491
42.5	1.259	0.0558	0.1234	0.1792
42.5	1.585	0.062	0.1643	0.2263
42.5	1.995	0.0725	0.2217	0.2942
42.5	2.512	0.0902	0.295	0.3852
42.5	3.162	0.1214	0.3747	0.4961
42.5	3.981	0.1833	0.4347	0.618
42.5	5.012	0.3252	0.418	0.7432
42.5	6.31	0.5794	0.2781	0.8575
42.5	7.943	0.8309	0.1026	0.9335
42.5	10	0.9544	0.0127	0.9671
42.5	12.6	0.9775	1.29E-04	0.9776
42.5	15.8	0.98	0	0.98
42.5	20	0.98	0	0.98
42.5	25.1	0.98	0	0.98
42.5	31.6	0.98	0	0.98
42.5	39.8	0.98	0	0.98
42.5	50.1	0.98	0	0.98
42.5	63.1	0.98	0	0.98
42.5	79.4	0.98	0	0.98
42.5	1.00E+02	0.98	0	0.98
45	0.1	0.0842	0.1847	0.269
45	0.1259	0.0757	0.1521	0.2279
45	0.1585	0.0689	0.127	0.1958
45	0.1995	0.0634	0.1063	0.1697
45	0.2512	0.0591	0.0904	0.1495
45	0.3162	0.0558	0.0796	0.1355
45	0.3981	0.0534	0.0723	0.1257
45	0.5012	0.0518	0.07	0.1218
45	0.631	0.051	0.0715	0.1225
45	0.7943	0.0513	0.079	0.1304
45	1	0.0529	0.0948	0.1477
45	1.259	0.0563	0.1209	0.1772
45	1.585	0.0627	0.1608	0.2235
45	1.995	0.0735	0.2171	0.2906
45	2.512	0.0919	0.2891	0.381
45	3.162	0.125	0.3676	0.4926
45	3.981	0.1927	0.4248	0.6175
45	5.012	0.3486	0.4	0.7486
45	6.31	0.6136	0.2526	0.8662
45	7.943	0.8555	0.0843	0.9399
45	10	0.9614	8.37E-03	0.9698
45	12.6	0.9788	3.79E-05	0.9789
45	15.8	0.9803	0	0.9803
45	20	0.9803	0	0.9803
45	25.1	0.9803	0	0.9803
45	31.6	0.9803	0	0.9803
45	39.8	0.9803	0	0.9803
45	50.1	0.9803	0	0.9803
45	63.1	0.9803	0	0.9803
45	79.4	0.9803	0	0.9803
45	1.00E+02	0.9803	0	0.9803
47.5	0.1	0.0836	0.1833	0.2669
47.5	0.1259	0.0753	0.1509	0.2262
47.5	0.1585	0.0686	0.1259	0.1945
47.5	0.1995	0.0633	0.1053	0.1687
47.5	0.2512	0.0592	0.0896	0.1487
47.5	0.3162	0.0559	0.0793	0.1353
47.5	0.3981	0.0536	0.0722	0.1258
47.5	0.5012	0.0521	0.0702	0.1223
47.5	0.631	0.0514	0.0723	0.1236
47.5	0.7943	0.0517	0.0803	0.1321
47.5	1	0.0533	0.094	0.1474
47.5	1.259	0.0569	0.1185	0.1754
47.5	1.585	0.0634	0.1574	0.2209
47.5	1.995	0.0746	0.2126	0.2872
47.5	2.512	0.0938	0.2834	0.3772
47.5	3.162	0.1291	0.3604	0.4894
47.5	3.981	0.2032	0.4145	0.6176
47.5	5.012	0.3734	0.3812	0.7546
47.5	6.31	0.6465	0.2282	0.8747
47.5	7.943	0.8771	0.0685	0.9456
47.5	10	0.9667	5.36E-03	0.972
47.5	12.6	0.98	6.47E-06	0.98
47.5	15.8	0.9806	0	0.9806
47.5	20	0.9806	0	0.9806
47.5	25.1	0.9806	0	0.9806
47.5	31.6	0.9806	0	0.9806
47.5	39.8	0.9806	0	0.9806
47.5	50.1	0.9806	0	0.9806
47.5	63.1	0.9806	0	0.9806
47.5	79.4	0.9806	0	0.9806
47.5	1.00E+02	0.9806	0	0.9806
50	0.1	0.0831	0.1819	0.265
50	0.1259	0.075	0.1496	0.2246
50	0.1585	0.0684	0.1249	0.1933
50	0.1995	0.0633	0.1044	0.1677
50	0.2512	0.0592	0.0887	0.1479
50	0.3162	0.0561	0.0786	0.1347
50	0.3981	0.0538	0.0715	0.1253
50	0.5012	0.0524	0.0695	0.1218
50	0.631	0.0517	0.0714	0.1231
50	0.7943	0.0521	0.0796	0.1318
50	1	0.0538	0.0954	0.1493
50	1.259	0.0575	0.1217	0.1791
50	1.585	0.0642	0.1577	0.2219
50	1.995	0.0757	0.2084	0.2841
50	2.512	0.0959	0.2779	0.3738
50	3.162	0.1334	0.3533	0.4868
50	3.981	0.2146	0.4039	0.6185
50	5.012	0.3989	0.3623	0.7612
50	6.31	0.6776	0.2053	0.8829
50	7.943	0.8956	0.0551	0.9507
50	10	0.9705	3.34E-03	0.9739
50	12.6	0.9809	0	0.9809
50	15.8	0.9809	0	0.9809
50	20	0.9809	0	0.9809
50	25.1	0.9809	0	0.9809
50	31.6	0.9809	0	0.9809
50	39.8	0.9809	0	0.9809
50	50.1	0.9809	0	0.9809
50	63.1	0.9809	0	0.9809
50	79.4	0.9809	0	0.9809
50	1.00E+02	0.9809	0	0.9809
52.5	0.1	0.0826	0.1805	0.2631
52.5	0.1259	0.0747	0.1484	0.2231
52.5	0.1585	0.0683	0.1238	0.1921
52.5	0.1995	0.0632	0.1035	0.1667
52.5	0.2512	0.0593	0.0879	0.1471
52.5	0.3162	0.0563	0.0778	0.1341
52.5	0.3981	0.0541	0.0707	0.1248
52.5	0.5012	0.0527	0.0687	0.1214
52.5	0.631	0.0521	0.0705	0.1226
52.5	0.7943	0.0526	0.0786	0.1311
52.5	1	0.0543	0.0941	0.1484
52.5	1.259	0.0581	0.1199	0.178
52.5	1.585	0.065	0.1588	0.2238
52.5	1.995	0.0769	0.212	0.2889
52.5	2.512	0.0981	0.2725	0.3706
52.5	3.162	0.1382	0.3463	0.4845
52.5	3.981	0.227	0.3929	0.6199
52.5	5.012	0.4253	0.343	0.7683
52.5	6.31	0.7073	0.1837	0.8909
52.5	7.943	0.9113	0.0439	0.9552
52.5	10	0.9734	2.00E-03	0.9754
52.5	12.6	0.9811	0	0.9811
52.5	15.8	0.9811	0	0.9811
52.5	20	0.9811	0	0.9811
52.5	25.1	0.9811	0	0.9811
52.5	31.6	0.9811	0	0.9811
52.5	39.8	0.9811	0	0.9811
52.5	50.1	0.9811	0	0.9811
52.5	63.1	0.9811	0	0.9811
52.5	79.4	0.9811	0	0.9811
52.5	1.00E+02	0.9811	0	0.9811
55	0.1	0.0822	0.1791	0.2613
55	0.1259	0.0744	0.1472	0.2216
55	0.1585	0.0682	0.1228	0.1909
55	0.1995	0.0632	0.1025	0.1658
55	0.2512	0.0594	0.087	0.1464
55	0.3162	0.0564	0.0771	0.1335
55	0.3981	0.0543	0.07	0.1243
55	0.5012	0.053	0.068	0.1209
55	0.631	0.0525	0.0697	0.1221
55	0.7943	0.053	0.0775	0.1305
55	1	0.0548	0.0927	0.1476
55	1.259	0.0587	0.1181	0.1768
55	1.585	0.0658	0.1565	0.2224
55	1.995	0.0782	0.2097	0.2879
55	2.512	0.1003	0.2731	0.3734
55	3.162	0.1432	0.3394	0.4826
55	3.981	0.2405	0.3816	0.6221
55	5.012	0.452	0.3238	0.7757
55	6.31	0.735	0.1636	0.8986
55	7.943	0.9246	0.0345	0.9591
55	10	0.9756	1.16E-03	0.9767
55	12.6	0.9814	0	0.9814
55	15.8	0.9814	0	0.9814
55	20	0.9814	0	0.9814
55	25.1	0.9814	0	0.9814
55	31.6	0.9814	0	0.9814
55	39.8	0.9814	0	0.9814
55	50.1	0.9814	0	0.9814
55	63.1	0.9814	0	0.9814
55	79.4	0.9814	0	0.9814
55	1.00E+02	0.9814	0	0.9814
57.5	0.1	0.0818	0.1777	0.2595
57.5	0.1259	0.0742	0.1471	0.2213
57.5	0.1585	0.0681	0.1217	0.1898
57.5	0.1995	0.0632	0.1016	0.1649
57.5	0.2512	0.0595	0.0862	0.1457
57.5	0.3162	0.0566	0.0764	0.133
57.5	0.3981	0.0546	0.0693	0.1238
57.5	0.5012	0.0533	0.0672	0.1205
57.5	0.631	0.0528	0.0688	0.1217
57.5	0.7943	0.0534	0.0765	0.1299
57.5	1	0.0554	0.0914	0.1468
57.5	1.259	0.0594	0.1163	0.1757
57.5	1.585	0.0667	0.1542	0.2209
57.5	1.995	0.0795	0.2068	0.2864
57.5	2.512	0.1027	0.2715	0.3742
57.5	3.162	0.1486	0.3325	0.4812
57.5	3.981	0.2548	0.3702	0.625
57.5	5.012	0.4784	0.305	0.7834
57.5	6.31	0.7607	0.1452	0.9059
57.5	7.943	0.9355	0.0269	0.9625
57.5	10	0.9772	6.40E-04	0.9778
57.5	12.6	0.9816	0	0.9816
57.5	15.8	0.9816	0	0.9816
57.5	20	0.9816	0	0.9816
57.5	25.1	0.9816	0	0.9816
57.5	31.6	0.9816	0	0.9816
57.5	39.8	0.9816	0	0.9816
57.5	50.1	0.9816	0	0.9816
57.5	63.1	0.9816	0	0.9816
57.5	79.4	0.9816	0	0.9816
57.5	1.00E+02	0.9816	0	0.9816
60	0.1	0.0814	0.1764	0.2578
60	0.1259	0.074	0.146	0.2199
60	0.1585	0.068	0.1207	0.1887
60	0.1995	0.0633	0.1007	0.164
60	0.2512	0.0596	0.0854	0.145
60	0.3162	0.0568	0.0756	0.1324
60	0.3981	0.0548	0.0694	0.1243
60	0.5012	0.0536	0.0665	0.1201
60	0.631	0.0532	0.068	0.1212
60	0.7943	0.0538	0.0756	0.1294
60	1	0.0559	0.0901	0.146
60	1.259	0.0601	0.1146	0.1747
60	1.585	0.0676	0.1519	0.2195
60	1.995	0.0809	0.2039	0.2848
60	2.512	0.1053	0.2682	0.3735
60	3.162	0.1542	0.3286	0.4828
60	3.981	0.2687	0.3624	0.6311
60	5.012	0.505	0.2864	0.7914
60	6.31	0.7843	0.1284	0.9127
60	7.943	0.9446	0.0208	0.9654
60	10	0.9785	3.37E-04	0.9788
60	12.6	0.9818	0	0.9818
60	15.8	0.9818	0	0.9818
60	20	0.9818	0	0.9818
60	25.1	0.9818	0	0.9818
60	31.6	0.9818	0	0.9818
60	39.8	0.9818	0	0.9818
60	50.1	0.9818	0	0.9818
60	63.1	0.9818	0	0.9818
60	79.4	0.9818	0	0.9818
60	1.00E+02	0.9818	0	0.9818
62.5	0.1	0.0811	0.175	0.2561
62.5	0.1259	0.0738	0.1448	0.2186
62.5	0.1585	0.068	0.1197	0.1876
62.5	0.1995	0.0633	0.0998	0.1631
62.5	0.2512	0.0597	0.0858	0.1455
62.5	0.3162	0.057	0.0749	0.1319
62.5	0.3981	0.0551	0.0688	0.1239
62.5	0.5012	0.0539	0.0658	0.1197
62.5	0.631	0.0536	0.0672	0.1208
62.5	0.7943	0.0543	0.0746	0.1289
62.5	1	0.0564	0.0889	0.1453
62.5	1.259	0.0608	0.1129	0.1737
62.5	1.585	0.0686	0.1496	0.2182
62.5	1.995	0.0824	0.2008	0.2833
62.5	2.512	0.108	0.2645	0.3725
62.5	3.162	0.1601	0.3252	0.4853
62.5	3.981	0.2838	0.3478	0.6316
62.5	5.012	0.5315	0.2686	0.8002
62.5	6.31	0.8061	0.113	0.9191
62.5	7.943	0.952	0.0159	0.9679
62.5	10	0.9795	1.65E-04	0.9797
62.5	12.6	0.982	0	0.982
62.5	15.8	0.982	0	0.982
62.5	20	0.982	0	0.982
62.5	25.1	0.982	0	0.982
62.5	31.6	0.982	0	0.982
62.5	39.8	0.982	0	0.982
62.5	50.1	0.982	0	0.982
62.5	63.1	0.982	0	0.982
62.5	79.4	0.982	0	0.982
62.5	1.00E+02	0.982	0	0.982
65	0.1	0.0808	0.1736	0.2545
65	0.1259	0.0737	0.1436	0.2173
65	0.1585	0.0679	0.1187	0.1866
65	0.1995	0.0634	0.0989	0.1623
65	0.2512	0.0599	0.085	0.1449
65	0.3162	0.0572	0.0742	0.1314
65	0.3981	0.0553	0.0681	0.1235
65	0.5012	0.0543	0.0651	0.1194
65	0.631	0.054	0.0664	0.1204
65	0.7943	0.0547	0.0737	0.1284
65	1	0.057	0.0876	0.1446
65	1.259	0.0615	0.1113	0.1728
65	1.585	0.0696	0.1473	0.2169
65	1.995	0.084	0.1978	0.2818
65	2.512	0.1108	0.2606	0.3715
65	3.162	0.1664	0.321	0.4875
65	3.981	0.2996	0.3363	0.6359
65	5.012	0.5574	0.2511	0.8085
65	6.31	0.8263	0.0989	0.9252
65	7.943	0.9581	0.012	0.9701
65	10	0.9804	7.20E-05	0.9805
65	12.6	0.9822	0	0.9822
65	15.8	0.9822	0	0.9822
65	20	0.9822	0	0.9822
65	25.1	0.9822	0	0.9822
65	31.6	0.9822	0	0.9822
65	39.8	0.9822	0	0.9822
65	50.1	0.9822	0	0.9822
65	63.1	0.9822	0	0.9822
65	79.4	0.9822	0	0.9822
65	1.00E+02	0.9822	0	0.9822
67.5	0.1	0.0806	0.1723	0.2529
67.5	0.1259	0.0735	0.1425	0.216
67.5	0.1585	0.0679	0.1177	0.1856
67.5	0.1995	0.0635	0.098	0.1615
67.5	0.2512	0.06	0.0843	0.1443
67.5	0.3162	0.0574	0.0735	0.1309
67.5	0.3981	0.0556	0.0675	0.1231
67.5	0.5012	0.0546	0.0644	0.119
67.5	0.631	0.0544	0.0661	0.1205
67.5	0.7943	0.0552	0.0727	0.1279
67.5	1	0.0575	0.0865	0.144
67.5	1.259	0.0622	0.1097	0.1719
67.5	1.585	0.0705	0.1452	0.2157
67.5	1.995	0.0855	0.1949	0.2804
67.5	2.512	0.1137	0.2568	0.3705
67.5	3.162	0.173	0.3161	0.4891
67.5	3.981	0.3157	0.3256	0.6413
67.5	5.012	0.5828	0.2342	0.8169
67.5	6.31	0.8445	0.0863	0.9308
67.5	7.943	0.963	8.94E-03	0.9719
67.5	10	0.9812	2.72E-05	0.9812
67.5	12.6	0.9823	0	0.9823
67.5	15.8	0.9823	0	0.9823
67.5	20	0.9823	0	0.9823
67.5	25.1	0.9823	0	0.9823
67.5	31.6	0.9823	0	0.9823
67.5	39.8	0.9823	0	0.9823
67.5	50.1	0.9823	0	0.9823
67.5	63.1	0.9823	0	0.9823
67.5	79.4	0.9823	0	0.9823
67.5	1.00E+02	0.9823	0	0.9823
70	0.1	0.0804	0.171	0.2513
70	0.1259	0.0734	0.1414	0.2148
70	0.1585	0.0679	0.1167	0.1846
70	0.1995	0.0636	0.0972	0.1607
70	0.2512	0.0602	0.0835	0.1437
70	0.3162	0.0577	0.0728	0.1305
70	0.3981	0.0559	0.0668	0.1227
70	0.5012	0.0549	0.0638	0.1187
70	0.631	0.0548	0.0654	0.1202
70	0.7943	0.0556	0.0719	0.1275
70	1	0.0581	0.0853	0.1434
70	1.259	0.0629	0.1081	0.1711
70	1.585	0.0716	0.1431	0.2146
70	1.995	0.0872	0.192	0.2792
70	2.512	0.1167	0.2529	0.3697
70	3.162	0.1799	0.3107	0.4906
70	3.981	0.3324	0.3157	0.6481
70	5.012	0.6064	0.2185	0.8249
70	6.31	0.861	0.075	0.936
70	7.943	0.9669	6.60E-03	0.9735
70	10	0.9818	7.70E-06	0.9819
70	12.6	0.9825	0	0.9825
70	15.8	0.9825	0	0.9825
70	20	0.9825	0	0.9825
70	25.1	0.9825	0	0.9825
70	31.6	0.9825	0	0.9825
70	39.8	0.9825	0	0.9825
70	50.1	0.9825	0	0.9825
70	63.1	0.9825	0	0.9825
70	79.4	0.9825	0	0.9825
70	1.00E+02	0.9825	0	0.9825
72.5	0.1	0.0802	0.1696	0.2498
72.5	0.1259	0.0734	0.1403	0.2136
72.5	0.1585	0.0679	0.1157	0.1836
72.5	0.1995	0.0637	0.0963	0.16
72.5	0.2512	0.0603	0.0828	0.1431
72.5	0.3162	0.0579	0.0722	0.13
72.5	0.3981	0.0562	0.0662	0.1224
72.5	0.5012	0.0552	0.0631	0.1183
72.5	0.631	0.0551	0.0647	0.1198
72.5	0.7943	0.0561	0.071	0.1271
72.5	1	0.0587	0.0842	0.1429
72.5	1.259	0.0636	0.1066	0.1703
72.5	1.585	0.0726	0.141	0.2136
72.5	1.995	0.0888	0.1892	0.2781
72.5	2.512	0.1199	0.2491	0.369
72.5	3.162	0.1872	0.305	0.4922
72.5	3.981	0.3492	0.3056	0.6549
72.5	5.012	0.63	0.2022	0.8322
72.5	6.31	0.8759	0.0648	0.9408
72.5	7.943	0.9701	4.79E-03	0.9749
72.5	10	0.9825	8.83E-07	0.9825
72.5	12.6	0.9827	0	0.9827
72.5	15.8	0.9827	0	0.9827
72.5	20	0.9827	0	0.9827
72.5	25.1	0.9827	0	0.9827
72.5	31.6	0.9827	0	0.9827
72.5	39.8	0.9827	0	0.9827
72.5	50.1	0.9827	0	0.9827
72.5	63.1	0.9827	0	0.9827
72.5	79.4	0.9827	0	0.9827
72.5	1.00E+02	0.9827	0	0.9827
75	0.1	0.08	0.1683	0.2484
75	0.1259	0.0733	0.1392	0.2125
75	0.1585	0.068	0.1147	0.1827
75	0.1995	0.0638	0.0955	0.1592
75	0.2512	0.0605	0.0821	0.1426
75	0.3162	0.0581	0.0715	0.1296
75	0.3981	0.0565	0.0656	0.1221
75	0.5012	0.0556	0.0625	0.118
75	0.631	0.0555	0.064	0.1195
75	0.7943	0.0566	0.0702	0.1267
75	1	0.0592	0.0831	0.1423
75	1.259	0.0644	0.1052	0.1696
75	1.585	0.0737	0.139	0.2127
75	1.995	0.0906	0.1865	0.277
75	2.512	0.1232	0.2453	0.3685
75	3.162	0.1948	0.2992	0.494
75	3.981	0.3667	0.2952	0.6619
75	5.012	0.6525	0.1875	0.84
75	6.31	0.8893	0.0558	0.9452
75	7.943	0.9727	3.43E-03	0.9761
75	10	0.9828	0	0.9828
75	12.6	0.9828	0	0.9828
75	15.8	0.9828	0	0.9828
75	20	0.9828	0	0.9828
75	25.1	0.9828	0	0.9828
75	31.6	0.9828	0	0.9828
75	39.8	0.9828	0	0.9828
75	50.1	0.9828	0	0.9828
75	63.1	0.9828	0	0.9828
75	79.4	0.9828	0	0.9828
75	1.00E+02	0.9828	0	0.9828
