# Supplementary material for: A Novel Framework for Modeling Person-to-Person Transmission of Respiratory Diseases
Source: Viruses. 2022 Jul 19;14(7):1567. doi: 10.3390/v14071567 (PMC9322782; doi:10.3390/v14071567)
Supplement: Supplementary file 1 [file viruses-14-01567-s001.zip › End2End_COVID19_Python/FATIMAodes.py]

def FATIMAodes(t, y, params):
    
    from PiecewiseFcn import PiecewiseFcn
    
    # when using integrate.odeint: y, t
    # when using integrate.solve_ivp: t, y
    
    t1 = PiecewiseFcn(t, params['Gt1'], params['Gt2'], params['G'])/params['V']
    t2 = params['Qr']*y/params['V']
    t3 = params['vd_floor']*params['Afloor']*y/params['V']
    t4 = params['k_inf']*y
    
    Cz = t1 - t2 - t3 - t4
    
    return Cz
