# Supplementary material for: A Novel Framework for Modeling Person-to-Person Transmission of Respiratory Diseases
Source: Viruses. 2022 Jul 19;14(7):1567. doi: 10.3390/v14071567 (PMC9322782; doi:10.3390/v14071567)
Supplement: Supplementary file 1 [file viruses-14-01567-s001.zip › End2End_COVID19_Python/ParticleSettlingVelocity.py]

def ParticleSettlingVelocity(density, diameter):
    
    import numpy as np
    
    # Density currently a constant, set = 1 in FaTIMa.R.
    # Diameter measured in microns.
    
    diameter = np.multiply(diameter, 10**-4)
    
    velocity = np.divide(np.multiply(density*981, np.power(diameter,2)), 18*0.000181)
    velocity = velocity/100
    
    return velocity
