# Supplementary material for: A Novel Framework for Modeling Person-to-Person Transmission of Respiratory Diseases
Source: Viruses. 2022 Jul 19;14(7):1567. doi: 10.3390/v14071567 (PMC9322782; doi:10.3390/v14071567)
Supplement: Supplementary file 1 [file viruses-14-01567-s001.zip › End2End_COVID19_Python/PiecewiseFcn.py]

# Piecewise function called in FaTIMa ODE.

def PiecewiseFcn(t, t1, t2, v):
    
    out = 0
    if t>=t1 and t<=t2:
        out = v
        
    return out
