# Supplementary material for: A Novel Framework for Modeling Person-to-Person Transmission of Respiratory Diseases
Source: Viruses. 2022 Jul 19;14(7):1567. doi: 10.3390/v14071567 (PMC9322782; doi:10.3390/v14071567)
Supplement: Supplementary file 1 [file viruses-14-01567-s001.zip › End2End_COVID19_Python/ProbitFcn.py]

def ProbitFcn(dose, ID50, logSlope):
    
    import math
    import scipy.stats
    
    logDose = math.log10(dose)
    logID50 = math.log10(ID50)
    
    probit = (logDose-logID50)*logSlope
    
    return scipy.stats.norm.cdf(probit)
