# Supplementary material for: A Novel Framework for Modeling Person-to-Person Transmission of Respiratory Diseases
Source: Viruses. 2022 Jul 19;14(7):1567. doi: 10.3390/v14071567 (PMC9322782; doi:10.3390/v14071567)
Supplement: Supplementary file 1 [file viruses-14-01567-s001.zip › End2End_COVID19_Python/Results/2022-07-20_coughing/2022-07-20_coughing_results.xlsx]

## Sheet: Inputs
Input/Parameter	Value
emissionMech	coughing
particleDensity	1
airDensity	0.0012041
evaporationDiameterRatio	0.29
medianViralLoad_day0	7.19
viralLoadSD_day0	1.35
minuteVentilation_dz	15
minuteVentilation_ndz	10
infectivityRatio	100
SuperSpreaderEmissionFactor	25
emissionMech	coughing
windSpeed	0
upow_75	0
nasalFraction	1
oralFraction	0
ID50	1
logslope	1
gsd_bronch	1.25
cmd_bronch	1.6
concNum_bronch	0.087
cmd_laryn	1.7
gsd_laryn	1.68
concNum_laryn	0.13
cmd_oral	123
gsd_oral	1.84
concNum_oral	0.016
V	10
Afloor	40
Awalls	80
Aceiling	40
Aother	4
Gt1	0
Gt2	3600
Qr	0.0277778
k_inf	0.00281775

## Sheet: Vector Data
diametersPreEvap	diameters	particleGenRates	vd_floor	PFUs_median	PFUs_95pct	inhalationFactor_median	inhalationFactor_95pct	depFactorHead_median	depFactorTB_median	depFactorLung_median
0.1	0.029	4.11338e-12	2.53229e-10	8.10958e-11	4.06442e-08	1	1	0.0427023	0.112387	0.206585
0.125893	0.0365088	1.2535e-10	4.01341e-10	1.61807e-10	8.10958e-08	1	1	0.0348545	0.100068	0.178287
0.158489	0.0459619	3.1988e-09	6.36083e-10	3.22848e-10	1.61807e-07	1	1	0.0286802	0.0876489	0.150758
0.199526	0.0578626	6.72077e-08	1.00812e-09	6.44167e-10	3.22848e-07	1	1	0.0239073	0.077612	0.128304
0.251189	0.0728447	1.16207e-06	1.59777e-09	1.28528e-09	6.44167e-07	1	1	0.0203398	0.0693203	0.111616
0.316228	0.0917061	1.6538e-05	2.53229e-09	2.56448e-09	1.28528e-06	1	1	0.0178688	0.0629596	0.0997821
0.398107	0.115451	0.000193737	4.01341e-09	5.1168e-09	2.56448e-06	1	1	0.0164709	0.0576752	0.0933407
0.501187	0.145344	0.00186837	6.36083e-09	1.02094e-08	5.1168e-06	0.999999	0.999999	0.0162741	0.0545561	0.0914499
0.630957	0.182978	0.0148347	1.00812e-08	2.03704e-08	1.02094e-05	0.999999	0.999999	0.0175448	0.0528283	0.0969121
0.794328	0.230355	0.0969835	1.59777e-08	4.06442e-08	2.03704e-05	0.999997	0.999997	0.0207881	0.0528223	0.109807
1	0.29	0.52211	2.53229e-08	8.10958e-08	4.06442e-05	0.999995	0.999995	0.0267949	0.0546407	0.133314
1.25893	0.365088	2.31477	4.01341e-08	1.61807e-07	8.10958e-05	0.999991	0.999991	0.0368321	0.0589054	0.165221
1.58489	0.459619	8.45222	6.36083e-08	3.22848e-07	0.000161807	0.999982	0.999982	0.0526597	0.0658446	0.213851
1.99526	0.578626	25.4235	1.00812e-07	6.44167e-07	0.000322848	0.999967	0.999967	0.0766867	0.0766375	0.265668
2.51189	0.728447	63.2459	1.59777e-07	1.28528e-06	0.000644167	0.999938	0.999938	0.111726	0.0898172	0.316564
3.16228	0.917061	136.472	2.53229e-07	2.56448e-06	0.00128528	0.999884	0.999884	0.160789	0.103302	0.353661
3.98107	1.15451	301.527	4.01341e-07	5.1168e-06	0.00256448	0.999782	0.999782	0.226036	0.123206	0.366947
5.01187	1.45344	640.586	6.36083e-07	1.02094e-05	0.0051168	0.999592	0.999592	0.307598	0.14114	0.33441
6.30957	1.82978	853.978	1.00812e-06	2.03704e-05	0.0102094	0.999234	0.999234	0.402567	0.093572	0.226421
7.94328	2.30355	611.37	1.59777e-06	4.06442e-05	0.0203704	0.998562	0.998562	0.504867	0.168126	0.195248
10	2.9	310.296	2.53229e-06	8.10958e-05	0.0406442	0.997303	0.997303	0.606474	0.141304	0.0964167
12.5893	3.65088	163.404	4.01341e-06	0.000161807	0.0810958	0.994948	0.994948	0.699553	0.0999969	0.0748649
15.8489	4.59619	83.4534	6.36083e-06	0.000322848	0.161807	0.990557	0.990557	0.778549	0.112323	0.0287704
19.9526	5.78626	36.07	1.00812e-05	0.000644167	0.322848	0.982415	0.982415	0.841264	0.147143	0.0100685
25.1189	7.28447	12.863	1.59777e-05	0.00128528	0.644167	0.967485	0.967485	0.888469	0.100854	0.0015626
31.6228	9.17061	3.78027	2.53229e-05	0.00256448	1.28528	0.940644	0.940644	0.922646	0.0723885	7.29564e-05
39.8107	11.5451	0.92411	4.01341e-05	0.0051168	2.56448	0.894072	0.894072	0.946781	0.0504486	2.05607e-05
50.1187	14.5344	0.224909	6.36083e-05	0.0102094	5.1168	0.818028	0.818028	0.963579	0.0348987	-1.02779e-07
63.0957	18.2978	0.188057	0.000100812	0.0203704	10.2094	0.705381	0.705381	0.975187	0.0239353	-7.31916e-09
79.4328	23.0355	0.511819	0.000159777	0.0406442	20.3704	0.560469	0.560469	0.983185	0.0162602	9.11086e-10
100	29	1.41616	0.000253229	0.0810958	40.6442	0.404459	0.404459	0.988679	0.0109561	-1.94701e-10

## Sheet: Particle Data (FaTIMa)
Time	d = 0.029	d = 0.037	d = 0.046	d = 0.058	d = 0.073	d = 0.092	d = 0.115	d = 0.145	d = 0.183	d = 0.23	d = 0.29	d = 0.365	d = 0.46	d = 0.579	d = 0.728	d = 0.917	d = 1.155	d = 1.453	d = 1.83	d = 2.304	d = 2.9	d = 3.651	d = 4.596	d = 5.786	d = 7.284	d = 9.171	d = 11.545	d = 14.534	d = 18.298	d = 23.036	d = 29.0
0	0	0	0	0	0	0	0	0	0	0	0	0	0	0	0	0	0	0	0	0	0	0	0	0	0	0	0	0	0	0	0
15	9.86371e-17	3.00583e-15	7.67059e-14	1.61161e-12	2.7866e-11	3.96575e-10	4.64573e-09	4.48028e-08	3.55729e-07	2.32562e-06	1.252e-05	5.55072e-05	0.00020268	0.000609644	0.0015166	0.00327252	0.00723041	0.0153607	0.0204774	0.0146597	0.0074402	0.0039179	0.0020008	0.000864685	0.000308303	9.05814e-05	2.21335e-05	5.3831e-06	4.4961e-06	1.22154e-05	3.37059e-05
30	1.89333e-16	5.76968e-15	1.47236e-13	3.09348e-12	5.34886e-11	7.61223e-10	8.91745e-09	8.59986e-08	6.8282e-07	4.46402e-06	2.4032e-05	0.000106546	0.000389043	0.0011702	0.0029111	0.00628153	0.0138786	0.0294842	0.0393051	0.0281379	0.0142804	0.00751952	0.00383982	0.00165928	0.000591513	0.000173744	4.24361e-05	1.0314e-05	8.60531e-06	2.33402e-05	6.42309e-05
45	2.72728e-16	8.31101e-15	2.12089e-13	4.45605e-12	7.70484e-11	1.09651e-09	1.28453e-08	1.23878e-07	9.83577e-07	6.43025e-06	3.46172e-05	0.000153475	0.000560401	0.00168563	0.00419331	0.00904826	0.0199914	0.0424702	0.056616	0.0405298	0.0205689	0.0108304	0.00553014	0.00238946	0.000851674	0.000250095	6.10593e-05	1.48306e-05	1.23609e-05	3.34718e-05	9.18752e-05
60	3.49408e-16	1.06478e-14	2.7172e-13	5.70891e-12	9.87115e-11	1.40481e-09	1.64569e-08	1.58708e-07	1.26012e-06	8.23819e-06	4.43502e-05	0.000196626	0.000717963	0.00215956	0.00537228	0.0115922	0.0256119	0.0544103	0.0725323	0.051923	0.0263503	0.013874	0.00708379	0.00306044	0.00109066	0.000320193	7.81421e-05	1.89678e-05	1.57933e-05	4.26988e-05	0.000116911
75	4.19915e-16	1.27964e-14	3.26551e-13	6.86092e-12	1.18631e-10	1.68829e-09	1.97777e-08	1.90733e-07	1.5144e-06	9.90058e-06	5.32996e-05	0.000236303	0.00086284	0.00259533	0.00645633	0.0139313	0.0307798	0.0653886	0.0871663	0.062398	0.0316654	0.0166719	0.00851181	0.00367704	0.0013102	0.00038455	9.38118e-05	2.27574e-05	1.89304e-05	5.1102e-05	0.000139583
90	4.84746e-16	1.4772e-14	3.76967e-13	7.92018e-12	1.36946e-10	1.94894e-09	2.28312e-08	2.20181e-07	1.74821e-06	1.14291e-05	6.15285e-05	0.000272786	0.000996052	0.00299602	0.0074531	0.0160821	0.0355315	0.0754828	0.100621	0.0720287	0.0365519	0.0192439	0.00982436	0.00424365	0.00151186	0.000443635	0.000108185	2.62287e-05	2.17975e-05	5.8755e-05	0.000160117
105	5.44358e-16	1.65886e-14	4.23324e-13	8.89416e-12	1.53787e-10	2.18862e-09	2.56388e-08	2.47257e-07	1.9632e-06	1.28346e-05	6.9095e-05	0.000306331	0.00111854	0.00336445	0.00836961	0.0180596	0.0399006	0.084764	0.112992	0.0808833	0.0410443	0.0216082	0.0110308	0.00476434	0.00169712	0.000497882	0.00012137	2.94083e-05	2.44179e-05	6.57248e-05	0.000178712
120	5.9917e-16	1.82589e-14	4.6595e-13	9.78973e-12	1.69272e-10	2.40899e-09	2.82205e-08	2.72154e-07	2.16087e-06	1.4127e-05	7.60522e-05	0.000337176	0.00123117	0.00370321	0.00921233	0.019878	0.0439179	0.0932976	0.124367	0.0890242	0.0451745	0.0237817	0.0121397	0.00524281	0.0018673	0.000547685	0.000133464	3.23208e-05	2.68128e-05	7.20723e-05	0.000195552
135	6.4957e-16	1.97948e-14	5.05143e-13	1.06132e-11	1.8351e-10	2.61162e-09	3.05942e-08	2.95046e-07	2.34264e-06	1.53152e-05	8.24493e-05	0.000365537	0.00133472	0.0040147	0.00998719	0.0215499	0.0476116	0.101144	0.134825	0.0965089	0.0489715	0.0257798	0.0131589	0.0056825	0.00202362	0.000593409	0.000144557	3.49887e-05	2.90016e-05	7.78531e-05	0.000210804
150	6.95912e-16	2.1207e-14	5.41182e-13	1.13704e-11	1.96603e-10	2.79795e-09	3.27769e-08	3.16096e-07	2.50976e-06	1.64079e-05	8.83315e-05	0.000391615	0.00142995	0.00430111	0.0106997	0.0230872	0.0510079	0.108358	0.144441	0.10339	0.0524623	0.0276165	0.0140957	0.00608654	0.00216723	0.000635389	0.000154733	3.74324e-05	3.1002e-05	8.31177e-05	0.000224616
165	7.38523e-16	2.25055e-14	5.74318e-13	1.20666e-11	2.08641e-10	2.96927e-09	3.47839e-08	3.3545e-07	2.66344e-06	1.74125e-05	9.374e-05	0.000415594	0.0015175	0.00456446	0.0113548	0.0245007	0.0541307	0.114992	0.153282	0.109717	0.0556716	0.029305	0.0149567	0.00645783	0.00229914	0.00067393	0.000164067	3.96708e-05	3.28304e-05	8.79124e-05	0.000237124
180	7.77704e-16	2.36995e-14	6.04788e-13	1.27068e-11	2.1971e-10	3.12679e-09	3.66293e-08	3.53247e-07	2.80474e-06	1.83363e-05	9.87131e-05	0.000437642	0.00159801	0.00480661	0.0119571	0.0258004	0.057002	0.121091	0.16141	0.115534	0.0586221	0.0308572	0.0157482	0.00679903	0.00242032	0.000709315	0.00017263	4.17212e-05	3.45013e-05	9.2279e-05	0.000248452
195	8.13731e-16	2.47974e-14	6.32804e-13	1.32954e-11	2.29887e-10	3.27164e-09	3.83261e-08	3.69611e-07	2.93467e-06	1.91857e-05	0.000103286	0.000457915	0.00167203	0.00502926	0.012511	0.0269955	0.0596421	0.126698	0.168884	0.120883	0.0613346	0.032284	0.0164756	0.00711256	0.00253164	0.000741801	0.000180483	4.35993e-05	3.60285e-05	9.62557e-05	0.000258711
210	8.46857e-16	2.58068e-14	6.58565e-13	1.38366e-11	2.39246e-10	3.40482e-09	3.98863e-08	3.84657e-07	3.05413e-06	1.99667e-05	0.00010749	0.000476556	0.00174009	0.00523399	0.0130203	0.0280943	0.0620696	0.131855	0.175756	0.1258	0.0638284	0.0335957	0.0171442	0.00740068	0.0026339	0.000771627	0.000187688	4.53196e-05	3.74243e-05	9.98774e-05	0.000268002
225	8.77316e-16	2.6735e-14	6.82251e-13	1.43343e-11	2.47851e-10	3.52729e-09	4.13209e-08	3.98492e-07	3.16398e-06	2.06849e-05	0.000111357	0.000493696	0.00180268	0.00542223	0.0134885	0.0291046	0.0643016	0.136595	0.182074	0.130321	0.066121	0.0348015	0.0177588	0.00766545	0.00272783	0.000799009	0.000194296	4.68955e-05	3.87e-05	0.000103176	0.000276416
240	9.05323e-16	2.75885e-14	7.04031e-13	1.47919e-11	2.55763e-10	3.63989e-09	4.264e-08	4.11213e-07	3.26499e-06	2.13452e-05	0.000114911	0.000509456	0.00186022	0.00559532	0.0139191	0.0300336	0.0663539	0.140954	0.187883	0.134477	0.0682288	0.0359099	0.0183236	0.00790875	0.00281412	0.00082415	0.000200357	4.83389e-05	3.98659e-05	0.00010618	0.000284036
255	9.31075e-16	2.83733e-14	7.24058e-13	1.52127e-11	2.63038e-10	3.74343e-09	4.38529e-08	4.22911e-07	3.35786e-06	2.19524e-05	0.00011818	0.000523947	0.00191314	0.00575447	0.014315	0.0308878	0.0682409	0.144962	0.193224	0.138299	0.0701666	0.0369289	0.0188428	0.00813233	0.00289339	0.000847231	0.000205918	4.96611e-05	4.09314e-05	0.000108915	0.000290937
270	9.54754e-16	2.90949e-14	7.42472e-13	1.55995e-11	2.69728e-10	3.83863e-09	4.49681e-08	4.33666e-07	3.44326e-06	2.25107e-05	0.000121186	0.000537272	0.00196179	0.0059008	0.014679	0.0316732	0.0699759	0.148648	0.198135	0.141812	0.0719481	0.0378656	0.01932	0.00833778	0.00296621	0.000868421	0.000211018	5.08722e-05	4.19053e-05	0.000111407	0.000297186
285	9.76527e-16	2.97584e-14	7.59404e-13	1.59553e-11	2.75879e-10	3.92617e-09	4.59936e-08	4.43555e-07	3.52178e-06	2.3024e-05	0.000123949	0.000549524	0.00200652	0.00603536	0.0150137	0.0323954	0.0715712	0.152036	0.20265	0.145042	0.0735859	0.0387266	0.0197587	0.00852658	0.00303309	0.000887876	0.000215696	5.19815e-05	4.27954e-05	0.000113676	0.000302846
300	9.96547e-16	3.03684e-14	7.74972e-13	1.62824e-11	2.81535e-10	4.00666e-09	4.69365e-08	4.52649e-07	3.59398e-06	2.3496e-05	0.00012649	0.000560789	0.00204766	0.00615908	0.0153215	0.0330594	0.0730381	0.155151	0.206801	0.148012	0.0750916	0.0395182	0.0201618	0.00870007	0.00309454	0.000905738	0.000219988	5.29977e-05	4.36088e-05	0.000115742	0.000307972
315	1.01495e-15	3.09294e-14	7.89287e-13	1.65832e-11	2.86735e-10	4.08067e-09	4.78035e-08	4.6101e-07	3.66037e-06	2.393e-05	0.000128827	0.000571148	0.00208548	0.00627284	0.0156045	0.0336699	0.0743868	0.158016	0.210618	0.150743	0.076476	0.0402459	0.0205324	0.00885951	0.00315098	0.000922137	0.000223924	5.39285e-05	4.43523e-05	0.000117624	0.000312614
330	1.03188e-15	3.14452e-14	8.0245e-13	1.68597e-11	2.91517e-10	4.14872e-09	4.86007e-08	4.68698e-07	3.72141e-06	2.43291e-05	0.000130975	0.000580672	0.00212026	0.00637744	0.0158647	0.0342313	0.0756269	0.16065	0.214128	0.153254	0.0777486	0.0409148	0.020873	0.00900601	0.00320283	0.000937193	0.000227535	5.47811e-05	4.50318e-05	0.000119338	0.000316818
345	1.04744e-15	3.19195e-14	8.14553e-13	1.7114e-11	2.95914e-10	4.21129e-09	4.93338e-08	4.75767e-07	3.77754e-06	2.4696e-05	0.00013295	0.00058943	0.00215224	0.00647362	0.0161039	0.0347475	0.0767671	0.163071	0.217354	0.155562	0.0789187	0.0415297	0.021186	0.00914064	0.00325046	0.000951015	0.000230847	5.5562e-05	4.56528e-05	0.000120899	0.000320625
360	1.06175e-15	3.23556e-14	8.25682e-13	1.73478e-11	2.99957e-10	4.26883e-09	5.00078e-08	4.82267e-07	3.82914e-06	2.50334e-05	0.000134767	0.000597483	0.00218164	0.00656206	0.0163239	0.0352221	0.0778156	0.165298	0.220321	0.157684	0.0799943	0.042095	0.0214738	0.00926436	0.00329422	0.000963705	0.000233885	5.62774e-05	4.62204e-05	0.000122321	0.000324073
375	1.07491e-15	3.27566e-14	8.35914e-13	1.75628e-11	3.03674e-10	4.32173e-09	5.06275e-08	4.88244e-07	3.8766e-06	2.53437e-05	0.000136437	0.000604887	0.00220867	0.00664338	0.0165262	0.0356585	0.0787796	0.167345	0.223049	0.159635	0.0809833	0.0426146	0.0217383	0.00937805	0.00333441	0.000975357	0.000236672	5.69326e-05	4.67392e-05	0.000123615	0.000327195
390	1.08701e-15	3.31253e-14	8.45323e-13	1.77605e-11	3.07092e-10	4.37038e-09	5.11974e-08	4.9374e-07	3.92023e-06	2.56289e-05	0.000137973	0.000611695	0.00223353	0.00671814	0.0167122	0.0360598	0.0796659	0.169227	0.225557	0.161429	0.0818924	0.0430923	0.0219814	0.00948252	0.00337133	0.000986053	0.000239228	5.75329e-05	4.72133e-05	0.000124794	0.000330023
405	1.09814e-15	3.34643e-14	8.53975e-13	1.79423e-11	3.10235e-10	4.41511e-09	5.17213e-08	4.98793e-07	3.96035e-06	2.58912e-05	0.000139385	0.000617955	0.00225639	0.00678689	0.0168832	0.0364287	0.0804809	0.170958	0.227863	0.163078	0.0827283	0.0435314	0.0222048	0.00957852	0.00340525	0.000995874	0.000241573	5.80827e-05	4.76466e-05	0.000125868	0.000332584
420	1.10837e-15	3.3776e-14	8.6193e-13	1.81094e-11	3.13125e-10	4.45623e-09	5.22031e-08	5.03439e-07	3.99724e-06	2.61324e-05	0.000140683	0.000623711	0.00227741	0.00685011	0.0170404	0.036768	0.0812303	0.17255	0.229983	0.164595	0.0834967	0.0439351	0.0224102	0.00966675	0.0034364	0.00100489	0.000243724	5.85863e-05	4.80426e-05	0.000126846	0.000334903
435	1.11777e-15	3.40626e-14	8.69244e-13	1.82631e-11	3.15782e-10	4.49405e-09	5.26461e-08	5.07711e-07	4.03117e-06	2.63542e-05	0.000141877	0.000629004	0.00229673	0.00690823	0.017185	0.0370799	0.0819193	0.174013	0.231933	0.165989	0.0842032	0.0443062	0.0225989	0.00974782	0.00346503	0.00101317	0.000245697	5.90475e-05	4.84045e-05	0.000127737	0.000337004
450	1.12642e-15	3.43262e-14	8.7597e-13	1.84044e-11	3.18226e-10	4.52882e-09	5.30535e-08	5.11639e-07	4.06236e-06	2.65581e-05	0.000142974	0.000633871	0.0023145	0.00696168	0.0173179	0.0373667	0.0825528	0.175358	0.233725	0.167271	0.0848527	0.0446474	0.0227724	0.00982231	0.00349132	0.00102077	0.000247507	5.94701e-05	4.87353e-05	0.000128548	0.000338906
465	1.13437e-15	3.45685e-14	8.82154e-13	1.85343e-11	3.20472e-10	4.56079e-09	5.3428e-08	5.15252e-07	4.09103e-06	2.67456e-05	0.000143984	0.000638345	0.00233084	0.00701082	0.0174402	0.0376304	0.0831353	0.176595	0.235373	0.168449	0.0854498	0.044961	0.0229319	0.00989077	0.00351547	0.00102775	0.000249167	5.98571e-05	4.90377e-05	0.000129286	0.000340629
480	1.14169e-15	3.47913e-14	8.8784e-13	1.86538e-11	3.22538e-10	4.59019e-09	5.37724e-08	5.18573e-07	4.11741e-06	2.6918e-05	0.000144912	0.00064246	0.00234586	0.007056	0.0175526	0.0378729	0.0836709	0.177732	0.236888	0.169533	0.0859988	0.0452492	0.0230785	0.00995368	0.00353765	0.00103415	0.00025069	6.02117e-05	4.9314e-05	0.000129959	0.000342189
495	1.14841e-15	3.49962e-14	8.93069e-13	1.87636e-11	3.24437e-10	4.61722e-09	5.40891e-08	5.21627e-07	4.14165e-06	2.70765e-05	0.000145765	0.000646243	0.00235968	0.00709755	0.0176559	0.0380959	0.0841634	0.178778	0.238281	0.170529	0.0865035	0.0455142	0.0232132	0.0100115	0.00355803	0.00104003	0.000252087	6.05364e-05	4.95665e-05	0.000130572	0.000343602
510	1.15459e-15	3.51846e-14	8.97876e-13	1.88646e-11	3.26184e-10	4.64208e-09	5.43802e-08	5.24435e-07	4.16395e-06	2.72222e-05	0.00014655	0.000649722	0.00237238	0.00713575	0.0177509	0.0383009	0.0846162	0.17974	0.239562	0.171445	0.0869674	0.0457578	0.023337	0.0100646	0.00357675	0.00104543	0.000253368	6.08339e-05	4.97973e-05	0.00013113	0.000344881
525	1.16028e-15	3.53579e-14	9.02297e-13	1.89575e-11	3.2779e-10	4.66493e-09	5.4648e-08	5.27017e-07	4.18445e-06	2.73562e-05	0.000147271	0.00065292	0.00238406	0.00717088	0.0178383	0.0384894	0.0850325	0.180624	0.24074	0.172287	0.087394	0.0459818	0.0234508	0.0101134	0.00359395	0.00105039	0.000254543	6.11063e-05	5.00083e-05	0.000131638	0.00034604
540	1.1655e-15	3.55171e-14	9.06362e-13	1.90429e-11	3.29266e-10	4.68595e-09	5.48942e-08	5.29391e-07	4.2033e-06	2.74795e-05	0.000147935	0.000655861	0.0023948	0.00720318	0.0179186	0.0386627	0.0854154	0.181437	0.241822	0.173061	0.0877862	0.0461877	0.0235555	0.0101583	0.00360975	0.00105494	0.000255621	6.13559e-05	5.02011e-05	0.000132101	0.000347089
555	1.17031e-15	3.56636e-14	9.10099e-13	1.91214e-11	3.30624e-10	4.70527e-09	5.51205e-08	5.31574e-07	4.22063e-06	2.75928e-05	0.000148545	0.000658566	0.00240467	0.00723288	0.0179925	0.038822	0.0857673	0.182184	0.242818	0.173773	0.0881467	0.0463769	0.0236516	0.0101995	0.00362426	0.00105912	0.00025661	6.15845e-05	5.03773e-05	0.000132522	0.00034804
570	1.17473e-15	3.57983e-14	9.13535e-13	1.91936e-11	3.31873e-10	4.72304e-09	5.53286e-08	5.33581e-07	4.23657e-06	2.7697e-05	0.000149106	0.000661052	0.00241375	0.00726018	0.0180604	0.0389686	0.086091	0.182871	0.243733	0.174427	0.0884782	0.0465509	0.02374	0.0102374	0.00363759	0.00106296	0.000257517	6.1794e-05	5.05383e-05	0.000132906	0.0003489
585	1.17879e-15	3.59221e-14	9.16695e-13	1.926e-11	3.3302e-10	4.73937e-09	5.552e-08	5.35426e-07	4.25122e-06	2.77928e-05	0.000149621	0.000663339	0.0024221	0.00728529	0.0181229	0.0391033	0.0863886	0.183503	0.244575	0.175029	0.0887829	0.0467108	0.0238212	0.0102722	0.00364984	0.00106648	0.000258349	6.19858e-05	5.06855e-05	0.000133256	0.00034968
600	1.18253e-15	3.60359e-14	9.19601e-13	1.93211e-11	3.34076e-10	4.7544e-09	5.5696e-08	5.37123e-07	4.26469e-06	2.78809e-05	0.000150096	0.000665441	0.00242977	0.00730838	0.0181803	0.0392272	0.0866622	0.184084	0.245349	0.175582	0.0890631	0.0468578	0.0238959	0.0103042	0.00366109	0.00106971	0.000259112	6.21615e-05	5.082e-05	0.000133574	0.000350386
615	1.18596e-15	3.61406e-14	9.22272e-13	1.93772e-11	3.35047e-10	4.76821e-09	5.58578e-08	5.38684e-07	4.27708e-06	2.79619e-05	0.000150532	0.000667374	0.00243683	0.00732961	0.0182331	0.0393411	0.0869138	0.184618	0.24606	0.176091	0.0893206	0.046993	0.0239645	0.0103336	0.00367142	0.00107268	0.000259812	6.23224e-05	5.09429e-05	0.000133864	0.000351025
630	1.18912e-15	3.62369e-14	9.24729e-13	1.94288e-11	3.35939e-10	4.78091e-09	5.60066e-08	5.40119e-07	4.28848e-06	2.80363e-05	0.000150933	0.000669152	0.00244332	0.00734912	0.0182817	0.0394458	0.0871451	0.18511	0.246714	0.176559	0.0895574	0.0471172	0.0240276	0.0103606	0.00368092	0.00107541	0.000260455	6.24698e-05	5.10553e-05	0.000134128	0.000351604
645	1.19203e-15	3.63254e-14	9.26988e-13	1.94763e-11	3.36759e-10	4.79259e-09	5.61434e-08	5.41438e-07	4.29895e-06	2.81048e-05	0.000151301	0.000670786	0.00244929	0.00736707	0.0183263	0.0395421	0.0873578	0.185561	0.247316	0.176988	0.0897751	0.0472314	0.0240856	0.0103854	0.00368964	0.00107791	0.000261044	6.26049e-05	5.1158e-05	0.000134368	0.000352128
660	1.1947e-15	3.64068e-14	9.29064e-13	1.95199e-11	3.37514e-10	4.80332e-09	5.62692e-08	5.42651e-07	4.30858e-06	2.81678e-05	0.00015164	0.000672289	0.00245477	0.00738357	0.0183673	0.0396307	0.0875534	0.185976	0.247869	0.177384	0.0899752	0.0473364	0.0241389	0.0104082	0.00369765	0.00108021	0.000261584	6.27286e-05	5.12518e-05	0.000134587	0.000352603
675	1.19715e-15	3.64816e-14	9.30974e-13	1.956e-11	3.38208e-10	4.8132e-09	5.63848e-08	5.43766e-07	4.31744e-06	2.82257e-05	0.000151952	0.00067367	0.00245982	0.00739875	0.0184051	0.0397121	0.0877332	0.186358	0.248377	0.177747	0.0901592	0.0474329	0.0241879	0.0104292	0.003705	0.00108232	0.00026208	6.28419e-05	5.13376e-05	0.000134787	0.000353033
690	1.19941e-15	3.65504e-14	9.3273e-13	1.95969e-11	3.38846e-10	4.82227e-09	5.64912e-08	5.44792e-07	4.32558e-06	2.82789e-05	0.000152238	0.000674941	0.00246446	0.0074127	0.0184398	0.039787	0.0878985	0.186709	0.248845	0.178081	0.0903284	0.0475216	0.0242329	0.0104485	0.00371176	0.00108425	0.000262534	6.29457e-05	5.1416e-05	0.000134969	0.000353423
705	1.20149e-15	3.66137e-14	9.34345e-13	1.96308e-11	3.39432e-10	4.83062e-09	5.65889e-08	5.45735e-07	4.33307e-06	2.83279e-05	0.000152502	0.000676109	0.00246872	0.00742553	0.0184717	0.0398558	0.0880505	0.187032	0.249275	0.178389	0.0904839	0.0476032	0.0242743	0.0104662	0.00371797	0.00108603	0.000262951	6.30407e-05	5.14877e-05	0.000135134	0.000353775
720	1.20339e-15	3.66719e-14	9.35829e-13	1.9662e-11	3.39972e-10	4.8383e-09	5.66789e-08	5.46602e-07	4.33995e-06	2.83729e-05	0.000152744	0.000677183	0.00247265	0.00743732	0.018501	0.0399191	0.0881903	0.187329	0.24967	0.178671	0.0906269	0.0476782	0.0243123	0.0104824	0.00372368	0.00108766	0.000263334	6.31278e-05	5.15532e-05	0.000135285	0.000354095
735	1.20515e-15	3.67254e-14	9.37194e-13	1.96907e-11	3.40467e-10	4.84535e-09	5.67615e-08	5.47399e-07	4.34628e-06	2.84142e-05	0.000152967	0.000678171	0.00247625	0.00744817	0.018528	0.0399773	0.0883188	0.187602	0.250033	0.178931	0.0907583	0.0477471	0.0243473	0.0104974	0.00372892	0.00108916	0.000263685	6.32076e-05	5.1613e-05	0.000135422	0.000354384
750	1.20676e-15	3.67745e-14	9.38449e-13	1.97171e-11	3.40923e-10	4.85184e-09	5.68376e-08	5.48132e-07	4.3521e-06	2.84523e-05	0.000153172	0.000679079	0.00247957	0.00745814	0.0185528	0.0400308	0.088437	0.187852	0.250367	0.179169	0.0908792	0.0478105	0.0243794	0.0105111	0.00373373	0.00109054	0.000264007	6.32806e-05	5.16677e-05	0.000135547	0.000354646
765	1.20825e-15	3.68198e-14	9.39604e-13	1.97413e-11	3.41343e-10	4.85781e-09	5.69075e-08	5.48807e-07	4.35746e-06	2.84873e-05	0.00015336	0.000679914	0.00248262	0.00746731	0.0185756	0.04008	0.0885457	0.188083	0.250675	0.179389	0.0909903	0.0478687	0.0244089	0.0105237	0.00373815	0.0010918	0.000264302	6.33475e-05	5.17177e-05	0.000135661	0.000354883
780	1.20961e-15	3.68614e-14	9.40665e-13	1.97636e-11	3.41728e-10	4.8633e-09	5.69717e-08	5.49426e-07	4.36238e-06	2.85195e-05	0.000153533	0.000680682	0.00248542	0.00747575	0.0185966	0.0401252	0.0886456	0.188295	0.250957	0.179591	0.0910924	0.0479222	0.0244361	0.0105353	0.00374221	0.00109296	0.000264573	6.34088e-05	5.17634e-05	0.000135764	0.000355098
795	1.21087e-15	3.68996e-14	9.4164e-13	1.97841e-11	3.42083e-10	4.86834e-09	5.70308e-08	5.49996e-07	4.3669e-06	2.8549e-05	0.000153693	0.000681388	0.002488	0.0074835	0.0186159	0.0401668	0.0887374	0.18849	0.251217	0.179776	0.0911863	0.0479715	0.024461	0.010546	0.00374595	0.00109402	0.000264821	6.3465e-05	5.18052e-05	0.000135859	0.000355293
810	1.21202e-15	3.69348e-14	9.42538e-13	1.9803e-11	3.42409e-10	4.87298e-09	5.70852e-08	5.5052e-07	4.37106e-06	2.85762e-05	0.000153839	0.000682037	0.00249037	0.00749063	0.0186336	0.0402051	0.0888219	0.188669	0.251455	0.179947	0.0912727	0.0480167	0.024484	0.0105558	0.00374937	0.001095	0.000265049	6.35164e-05	5.18433e-05	0.000135945	0.000355469
825	1.21308e-15	3.69671e-14	9.43363e-13	1.98203e-11	3.42708e-10	4.87725e-09	5.71351e-08	5.51002e-07	4.37489e-06	2.86013e-05	0.000153974	0.000682634	0.00249255	0.00749718	0.0186499	0.0402403	0.0888996	0.188834	0.251675	0.180104	0.091352	0.0480583	0.024505	0.0105648	0.00375252	0.0010959	0.000265258	6.35635e-05	5.18782e-05	0.000136023	0.000355629
840	1.21406e-15	3.69968e-14	9.44121e-13	1.98363e-11	3.42984e-10	4.88117e-09	5.71811e-08	5.51445e-07	4.37841e-06	2.86243e-05	0.000154098	0.000683183	0.00249455	0.00750321	0.0186649	0.0402726	0.088971	0.188986	0.251877	0.180248	0.091425	0.0480965	0.0245244	0.0105731	0.00375541	0.00109672	0.00026545	6.36067e-05	5.19101e-05	0.000136094	0.000355773
855	1.21495e-15	3.70241e-14	9.44819e-13	1.98509e-11	3.43237e-10	4.88477e-09	5.72233e-08	5.51853e-07	4.38164e-06	2.86454e-05	0.000154211	0.000683688	0.00249639	0.00750875	0.0186787	0.0403023	0.0890366	0.189125	0.252062	0.180381	0.0914921	0.0481317	0.0245422	0.0105807	0.00375807	0.00109748	0.000265626	6.36462e-05	5.19392e-05	0.000136159	0.000355904
870	1.21578e-15	3.70493e-14	9.4546e-13	1.98644e-11	3.4347e-10	4.88809e-09	5.72622e-08	5.52227e-07	4.38462e-06	2.86648e-05	0.000154316	0.000684152	0.00249809	0.00751385	0.0186914	0.0403297	0.089097	0.189253	0.252233	0.180503	0.0915537	0.048164	0.0245586	0.0105876	0.00376051	0.00109817	0.000265787	6.36824e-05	5.19658e-05	0.000136218	0.000356022
885	1.21654e-15	3.70724e-14	9.4605e-13	1.98768e-11	3.43684e-10	4.89114e-09	5.72979e-08	5.52572e-07	4.38735e-06	2.86827e-05	0.000154412	0.000684578	0.00249965	0.00751853	0.018703	0.0403548	0.0891525	0.189371	0.25239	0.180615	0.0916104	0.0481937	0.0245736	0.0105941	0.00376275	0.00109881	0.000265935	6.37156e-05	5.19902e-05	0.000136272	0.00035613
900	1.21723e-15	3.70936e-14	9.46592e-13	1.98882e-11	3.43881e-10	4.89394e-09	5.73307e-08	5.52888e-07	4.38986e-06	2.86992e-05	0.000154501	0.000684971	0.00250108	0.00752284	0.0187137	0.0403779	0.0892036	0.18948	0.252534	0.180718	0.0916626	0.048221	0.0245875	0.0106	0.00376481	0.0010994	0.000266071	6.3746e-05	5.20124e-05	0.000136321	0.000356227
915	1.21788e-15	3.71132e-14	9.47091e-13	1.98986e-11	3.44063e-10	4.89652e-09	5.73609e-08	5.5318e-07	4.39218e-06	2.87143e-05	0.000154582	0.000685331	0.0025024	0.0075268	0.0187236	0.0403992	0.0892505	0.189579	0.252667	0.180812	0.0917105	0.0482461	0.0246002	0.0106054	0.0037667	0.00109993	0.000266195	6.37738e-05	5.20328e-05	0.000136366	0.000356315
930	1.21847e-15	3.71311e-14	9.47549e-13	1.99083e-11	3.44229e-10	4.89889e-09	5.73887e-08	5.53447e-07	4.3943e-06	2.87282e-05	0.000154657	0.000685663	0.00250361	0.00753044	0.0187326	0.0404187	0.0892936	0.189671	0.252789	0.180899	0.0917545	0.0482692	0.0246119	0.0106104	0.00376844	0.00110043	0.000266309	6.37993e-05	5.20513e-05	0.000136406	0.000356395
945	1.21901e-15	3.71476e-14	9.47971e-13	1.99171e-11	3.44382e-10	4.90107e-09	5.74142e-08	5.53694e-07	4.39626e-06	2.8741e-05	0.000154726	0.000685968	0.00250472	0.00753379	0.018741	0.0404367	0.0893333	0.189755	0.252901	0.18098	0.091795	0.0482904	0.0246226	0.0106149	0.00377004	0.00110088	0.000266414	6.38227e-05	5.20683e-05	0.000136444	0.000356467
960	1.21951e-15	3.71628e-14	9.48358e-13	1.99253e-11	3.44523e-10	4.90307e-09	5.74377e-08	5.5392e-07	4.39806e-06	2.87527e-05	0.000154789	0.000686249	0.00250574	0.00753687	0.0187486	0.0404532	0.0893698	0.189833	0.253004	0.181053	0.0918323	0.0483099	0.0246325	0.0106192	0.00377151	0.0011013	0.00026651	6.3844e-05	5.20838e-05	0.000136477	0.000356532
975	1.21996e-15	3.71768e-14	9.48715e-13	1.99328e-11	3.44653e-10	4.90491e-09	5.74593e-08	5.54128e-07	4.39971e-06	2.87635e-05	0.000154847	0.000686506	0.00250669	0.0075397	0.0187557	0.0404684	0.0894033	0.189904	0.253099	0.181121	0.0918665	0.0483278	0.0246415	0.010623	0.00377285	0.00110168	0.000266598	6.38636e-05	5.2098e-05	0.000136508	0.000356592
990	1.22039e-15	3.71896e-14	9.49042e-13	1.99396e-11	3.44772e-10	4.90661e-09	5.74791e-08	5.54319e-07	4.40123e-06	2.87734e-05	0.000154901	0.000686744	0.00250755	0.00754231	0.0187621	0.0404823	0.0894342	0.189969	0.253186	0.181183	0.091898	0.0483443	0.0246499	0.0106266	0.00377409	0.00110203	0.000266679	6.38816e-05	5.2111e-05	0.000136536	0.000356645
1005	1.22077e-15	3.72014e-14	9.49344e-13	1.9946e-11	3.44881e-10	4.90817e-09	5.74974e-08	5.54495e-07	4.40262e-06	2.87826e-05	0.00015495	0.000686962	0.00250835	0.0075447	0.0187681	0.0404952	0.0894625	0.190029	0.253266	0.18124	0.0919269	0.0483594	0.0246576	0.0106298	0.00377523	0.00110235	0.000266753	6.3898e-05	5.21228e-05	0.000136561	0.000356694
1020	1.22113e-15	3.72123e-14	9.49621e-13	1.99518e-11	3.44982e-10	4.9096e-09	5.75141e-08	5.54657e-07	4.40391e-06	2.8791e-05	0.000154995	0.000687162	0.00250908	0.0075469	0.0187736	0.040507	0.0894886	0.190085	0.253339	0.181293	0.0919535	0.0483734	0.0246646	0.0106328	0.00377627	0.00110265	0.000266821	6.39131e-05	5.21337e-05	0.000136585	0.000356738
1035	1.22146e-15	3.72223e-14	9.49875e-13	1.99571e-11	3.45074e-10	4.91092e-09	5.75296e-08	5.54806e-07	4.40509e-06	2.87987e-05	0.000155037	0.000687346	0.00250975	0.00754892	0.0187786	0.0405179	0.0895126	0.190136	0.253407	0.181341	0.091978	0.0483862	0.0246711	0.0106356	0.00377723	0.00110292	0.000266884	6.39269e-05	5.21436e-05	0.000136606	0.000356778
1050	1.22176e-15	3.72315e-14	9.5011e-13	1.99621e-11	3.45159e-10	4.91213e-09	5.75438e-08	5.54943e-07	4.40618e-06	2.88058e-05	0.000155075	0.000687516	0.00251037	0.00755079	0.0187832	0.0405278	0.0895346	0.190182	0.253469	0.181386	0.0920005	0.0483979	0.024677	0.0106381	0.00377811	0.00110317	0.000266941	6.39395e-05	5.21526e-05	0.000136625	0.000356814
1065	1.22204e-15	3.72399e-14	9.50325e-13	1.99666e-11	3.45238e-10	4.91324e-09	5.75568e-08	5.55069e-07	4.40718e-06	2.88123e-05	0.00015511	0.000687672	0.00251094	0.0075525	0.0187875	0.040537	0.0895549	0.190225	0.253527	0.181427	0.0920211	0.0484087	0.0246825	0.0106404	0.00377892	0.0011034	0.000266994	6.39511e-05	5.21609e-05	0.000136643	0.000356846
1080	1.22229e-15	3.72477e-14	9.50523e-13	1.99708e-11	3.4531e-10	4.91426e-09	5.75688e-08	5.55184e-07	4.40809e-06	2.88183e-05	0.000155142	0.000687815	0.00251146	0.00755407	0.0187914	0.0405455	0.0895735	0.190265	0.253579	0.181464	0.0920401	0.0484187	0.0246875	0.0106426	0.00377967	0.00110361	0.000267042	6.39617e-05	5.21684e-05	0.000136659	0.000356876
1095	1.22252e-15	3.72548e-14	9.50705e-13	1.99746e-11	3.45376e-10	4.91521e-09	5.75798e-08	5.55291e-07	4.40894e-06	2.88239e-05	0.000155172	0.000687947	0.00251194	0.00755552	0.018795	0.0405532	0.0895907	0.190301	0.253628	0.181499	0.0920576	0.0484278	0.0246921	0.0106445	0.00378035	0.0011038	0.000267086	6.39714e-05	5.21753e-05	0.000136673	0.000356903
1110	1.22274e-15	3.72614e-14	9.50873e-13	1.99781e-11	3.45437e-10	4.91607e-09	5.759e-08	5.55389e-07	4.40972e-06	2.88289e-05	0.000155199	0.000688068	0.00251239	0.00755685	0.0187983	0.0405604	0.0896064	0.190335	0.253672	0.181531	0.0920737	0.0484362	0.0246964	0.0106464	0.00378098	0.00110398	0.000267127	6.39803e-05	5.21816e-05	0.000136686	0.000356927
1125	1.22294e-15	3.72674e-14	9.51027e-13	1.99813e-11	3.45492e-10	4.91687e-09	5.75993e-08	5.55478e-07	4.41043e-06	2.88336e-05	0.000155225	0.000688179	0.00251279	0.00755807	0.0188013	0.0405669	0.0896209	0.190365	0.253713	0.18156	0.0920884	0.048444	0.0247003	0.010648	0.00378155	0.00110414	0.000267164	6.39884e-05	5.21874e-05	0.000136698	0.000356949
1140	1.22312e-15	3.72729e-14	9.51168e-13	1.99843e-11	3.45544e-10	4.9176e-09	5.76079e-08	5.55561e-07	4.41109e-06	2.88379e-05	0.000155248	0.000688282	0.00251317	0.00755919	0.0188041	0.0405729	0.0896342	0.190394	0.253751	0.181587	0.092102	0.0484511	0.0247039	0.0106495	0.00378208	0.00110429	0.000267198	6.39959e-05	5.21927e-05	0.000136709	0.000356969
1155	1.22329e-15	3.7278e-14	9.51298e-13	1.9987e-11	3.45591e-10	4.91827e-09	5.76157e-08	5.55637e-07	4.41169e-06	2.88418e-05	0.000155269	0.000688376	0.00251351	0.00756023	0.0188067	0.0405785	0.0896465	0.19042	0.253785	0.181611	0.0921145	0.0484576	0.0247072	0.0106509	0.00378257	0.00110442	0.000267229	6.40027e-05	5.21975e-05	0.000136719	0.000356987
1170	1.22344e-15	3.72827e-14	9.51418e-13	1.99896e-11	3.45635e-10	4.91889e-09	5.7623e-08	5.55707e-07	4.41224e-06	2.88455e-05	0.000155288	0.000688462	0.00251383	0.00756118	0.0188091	0.0405836	0.0896577	0.190444	0.253817	0.181634	0.092126	0.0484636	0.0247102	0.0106522	0.00378301	0.00110455	0.000267258	6.4009e-05	5.22019e-05	0.000136729	0.000357003
1185	1.22358e-15	3.72871e-14	9.51528e-13	1.99919e-11	3.45675e-10	4.91946e-09	5.76297e-08	5.55771e-07	4.41276e-06	2.88488e-05	0.000155306	0.000688542	0.00251412	0.00756205	0.0188113	0.0405883	0.0896681	0.190466	0.253846	0.181655	0.0921365	0.0484691	0.024713	0.0106534	0.00378343	0.00110467	0.000267284	6.40147e-05	5.22059e-05	0.000136737	0.000357018
1200	1.22371e-15	3.7291e-14	9.51629e-13	1.9994e-11	3.45711e-10	4.91998e-09	5.76358e-08	5.5583e-07	4.41322e-06	2.88519e-05	0.000155323	0.000688615	0.00251439	0.00756286	0.0188133	0.0405926	0.0896776	0.190486	0.253873	0.181674	0.0921462	0.0484742	0.0247156	0.0106545	0.0037838	0.00110477	0.000267308	6.402e-05	5.22096e-05	0.000136744	0.000357031
1215	1.22383e-15	3.72947e-14	9.51722e-13	1.9996e-11	3.45745e-10	4.92046e-09	5.76414e-08	5.55885e-07	4.41366e-06	2.88547e-05	0.000155338	0.000688683	0.00251463	0.0075636	0.0188151	0.0405966	0.0896864	0.190504	0.253898	0.181692	0.0921551	0.0484788	0.0247179	0.0106555	0.00378415	0.00110487	0.00026733	6.40248e-05	5.2213e-05	0.000136751	0.000357044
1230	1.22394e-15	3.7298e-14	9.51808e-13	1.99978e-11	3.45776e-10	4.92091e-09	5.76466e-08	5.55935e-07	4.41405e-06	2.88573e-05	0.000155352	0.000688744	0.00251486	0.00756428	0.0188168	0.0406002	0.0896944	0.190521	0.253921	0.181708	0.0921633	0.0484831	0.0247201	0.0106564	0.00378447	0.00110496	0.000267351	6.40292e-05	5.2216e-05	0.000136758	0.000357055
1245	1.22404e-15	3.73011e-14	9.51887e-13	1.99994e-11	3.45805e-10	4.92131e-09	5.76514e-08	5.55981e-07	4.41442e-06	2.88597e-05	0.000155365	0.000688801	0.00251507	0.0075649	0.0188183	0.0406036	0.0897018	0.190537	0.253942	0.181723	0.0921709	0.0484871	0.0247221	0.0106573	0.00378476	0.00110504	0.000267369	6.40332e-05	5.22188e-05	0.000136763	0.000357065
1260	1.22414e-15	3.73039e-14	9.51959e-13	2.00009e-11	3.45831e-10	4.92169e-09	5.76558e-08	5.56023e-07	4.41475e-06	2.88619e-05	0.000155377	0.000688854	0.00251526	0.00756548	0.0188198	0.0406066	0.0897086	0.190552	0.253961	0.181737	0.0921778	0.0484907	0.0247239	0.010658	0.00378503	0.00110512	0.000267386	6.40369e-05	5.22214e-05	0.000136768	0.000357074
1275	1.22422e-15	3.73065e-14	9.52025e-13	2.00023e-11	3.45855e-10	4.92203e-09	5.76598e-08	5.56062e-07	4.41506e-06	2.88639e-05	0.000155388	0.000688902	0.00251543	0.007566	0.0188211	0.0406095	0.0897149	0.190565	0.253979	0.181749	0.0921842	0.048494	0.0247256	0.0106588	0.00378527	0.00110518	0.000267402	6.40403e-05	5.22238e-05	0.000136773	0.000357082
1290	1.2243e-15	3.73089e-14	9.52087e-13	2.00036e-11	3.45878e-10	4.92235e-09	5.76635e-08	5.56098e-07	4.41534e-06	2.88657e-05	0.000155398	0.000688946	0.00251559	0.00756649	0.0188223	0.0406121	0.0897206	0.190577	0.253995	0.181761	0.09219	0.0484971	0.0247271	0.0106594	0.0037855	0.00110525	0.000267416	6.40434e-05	5.22259e-05	0.000136777	0.000357089
1305	1.22437e-15	3.73111e-14	9.52143e-13	2.00048e-11	3.45898e-10	4.92264e-09	5.76669e-08	5.5613e-07	4.41561e-06	2.88674e-05	0.000155407	0.000688987	0.00251574	0.00756694	0.0188234	0.0406145	0.0897259	0.190588	0.25401	0.181772	0.0921954	0.0484999	0.0247285	0.01066	0.00378571	0.00110531	0.00026743	6.40462e-05	5.22279e-05	0.000136781	0.000357096
1320	1.22444e-15	3.73132e-14	9.52194e-13	2.00059e-11	3.45917e-10	4.92291e-09	5.767e-08	5.56161e-07	4.41585e-06	2.8869e-05	0.000155415	0.000689024	0.00251588	0.00756735	0.0188244	0.0406167	0.0897308	0.190599	0.254023	0.181781	0.0922004	0.0485025	0.0247298	0.0106606	0.0037859	0.00110536	0.000267442	6.40489e-05	5.22297e-05	0.000136785	0.000357102
1335	1.2245e-15	3.7315e-14	9.52242e-13	2.00069e-11	3.45934e-10	4.92315e-09	5.76729e-08	5.56188e-07	4.41607e-06	2.88705e-05	0.000155423	0.000689059	0.002516	0.00756772	0.0188254	0.0406187	0.0897353	0.190608	0.254036	0.18179	0.0922049	0.0485049	0.024731	0.0106611	0.00378608	0.00110541	0.000267453	6.40512e-05	5.22313e-05	0.000136788	0.000357107
1350	1.22456e-15	3.73167e-14	9.52286e-13	2.00078e-11	3.4595e-10	4.92338e-09	5.76755e-08	5.56214e-07	4.41627e-06	2.88718e-05	0.00015543	0.00068909	0.00251612	0.00756807	0.0188262	0.0406206	0.0897394	0.190617	0.254048	0.181799	0.0922091	0.048507	0.0247321	0.0106615	0.00378624	0.00110545	0.000267463	6.40534e-05	5.22328e-05	0.000136791	0.000357112
1365	1.22461e-15	3.73183e-14	9.52326e-13	2.00086e-11	3.45964e-10	4.92359e-09	5.7678e-08	5.56237e-07	4.41645e-06	2.8873e-05	0.000155437	0.000689119	0.00251623	0.00756839	0.018827	0.0406223	0.0897432	0.190625	0.254058	0.181806	0.0922129	0.048509	0.0247332	0.010662	0.00378639	0.0011055	0.000267472	6.40554e-05	5.22342e-05	0.000136794	0.000357117
1380	1.22466e-15	3.73198e-14	9.52363e-13	2.00094e-11	3.45978e-10	4.92378e-09	5.76802e-08	5.56259e-07	4.41663e-06	2.88741e-05	0.000155443	0.000689146	0.00251632	0.00756869	0.0188277	0.0406239	0.0897466	0.190632	0.254068	0.181813	0.0922165	0.0485109	0.0247341	0.0106624	0.00378652	0.00110553	0.000267481	6.40573e-05	5.22354e-05	0.000136796	0.000357121
1395	1.2247e-15	3.73211e-14	9.52397e-13	2.00101e-11	3.4599e-10	4.92395e-09	5.76823e-08	5.56279e-07	4.41678e-06	2.88751e-05	0.000155448	0.000689171	0.00251641	0.00756896	0.0188284	0.0406253	0.0897498	0.190639	0.254077	0.18182	0.0922197	0.0485126	0.0247349	0.0106627	0.00378665	0.00110557	0.000267489	6.40589e-05	5.22365e-05	0.000136799	0.000357125
1410	1.22474e-15	3.73223e-14	9.52428e-13	2.00108e-11	3.46002e-10	4.92411e-09	5.76842e-08	5.56297e-07	4.41693e-06	2.88761e-05	0.000155453	0.000689193	0.0025165	0.0075692	0.018829	0.0406266	0.0897528	0.190645	0.254086	0.181826	0.0922227	0.0485142	0.0247357	0.0106631	0.00378676	0.0011056	0.000267496	6.40605e-05	5.22376e-05	0.000136801	0.000357128
1425	1.22478e-15	3.73234e-14	9.52457e-13	2.00114e-11	3.46012e-10	4.92426e-09	5.76859e-08	5.56314e-07	4.41706e-06	2.8877e-05	0.000155458	0.000689214	0.00251657	0.00756943	0.0188296	0.0406279	0.0897555	0.190651	0.254093	0.181831	0.0922255	0.0485156	0.0247365	0.0106634	0.00378687	0.00110563	0.000267503	6.40619e-05	5.22385e-05	0.000136803	0.000357131
1440	1.22481e-15	3.73245e-14	9.52483e-13	2.00119e-11	3.46022e-10	4.9244e-09	5.76875e-08	5.56329e-07	4.41718e-06	2.88778e-05	0.000155462	0.000689233	0.00251664	0.00756964	0.0188301	0.040629	0.089758	0.190656	0.2541	0.181836	0.092228	0.0485169	0.0247371	0.0106636	0.00378696	0.00110566	0.000267509	6.40632e-05	5.22394e-05	0.000136804	0.000357134
1455	1.22484e-15	3.73254e-14	9.52508e-13	2.00125e-11	3.4603e-10	4.92452e-09	5.7689e-08	5.56343e-07	4.4173e-06	2.88785e-05	0.000155466	0.000689251	0.00251671	0.00756983	0.0188306	0.04063	0.0897602	0.190661	0.254107	0.181841	0.0922303	0.0485181	0.0247377	0.0106639	0.00378705	0.00110568	0.000267514	6.40644e-05	5.22402e-05	0.000136806	0.000357136
1470	1.22487e-15	3.73263e-14	9.5253e-13	2.00129e-11	3.46039e-10	4.92464e-09	5.76903e-08	5.56356e-07	4.4174e-06	2.88792e-05	0.00015547	0.000689267	0.00251676	0.00757001	0.018831	0.040631	0.0897623	0.190666	0.254113	0.181845	0.0922324	0.0485192	0.0247383	0.0106641	0.00378713	0.0011057	0.000267519	6.40654e-05	5.22409e-05	0.000136807	0.000357138
1485	1.2249e-15	3.73271e-14	9.5255e-13	2.00134e-11	3.46046e-10	4.92475e-09	5.76916e-08	5.56368e-07	4.4175e-06	2.88798e-05	0.000155473	0.000689282	0.00251682	0.00757017	0.0188315	0.0406318	0.0897643	0.19067	0.254118	0.181849	0.0922344	0.0485203	0.0247388	0.0106644	0.00378721	0.00110573	0.000267524	6.40664e-05	5.22416e-05	0.000136808	0.00035714
1500	1.22492e-15	3.73279e-14	9.52569e-13	2.00137e-11	3.46053e-10	4.92484e-09	5.76927e-08	5.5638e-07	4.41758e-06	2.88804e-05	0.000155476	0.000689295	0.00251687	0.00757032	0.0188318	0.0406326	0.089766	0.190673	0.254123	0.181852	0.0922362	0.0485212	0.0247393	0.0106646	0.00378728	0.00110574	0.000267528	6.40673e-05	5.22422e-05	0.00013681	0.000357142
1515	1.22494e-15	3.73285e-14	9.52587e-13	2.00141e-11	3.46059e-10	4.92493e-09	5.76938e-08	5.5639e-07	4.41766e-06	2.88809e-05	0.000155479	0.000689308	0.00251691	0.00757046	0.0188322	0.0406334	0.0897677	0.190677	0.254128	0.181856	0.0922379	0.0485221	0.0247397	0.0106647	0.00378734	0.00110576	0.000267532	6.40682e-05	5.22428e-05	0.000136811	0.000357144
1530	1.22496e-15	3.73292e-14	9.52603e-13	2.00144e-11	3.46065e-10	4.92502e-09	5.76947e-08	5.56399e-07	4.41774e-06	2.88814e-05	0.000155482	0.00068932	0.00251696	0.00757059	0.0188325	0.0406341	0.0897692	0.19068	0.254132	0.181859	0.0922394	0.0485229	0.0247401	0.0106649	0.0037874	0.00110578	0.000267536	6.40689e-05	5.22433e-05	0.000136812	0.000357145
1545	1.22498e-15	3.73297e-14	9.52617e-13	2.00148e-11	3.4607e-10	4.92509e-09	5.76956e-08	5.56408e-07	4.41781e-06	2.88818e-05	0.000155484	0.00068933	0.002517	0.00757071	0.0188328	0.0406347	0.0897706	0.190683	0.254136	0.181861	0.0922408	0.0485236	0.0247405	0.0106651	0.00378745	0.00110579	0.000267539	6.40696e-05	5.22437e-05	0.000136813	0.000357147
1560	1.225e-15	3.73303e-14	9.52631e-13	2.0015e-11	3.46075e-10	4.92516e-09	5.76965e-08	5.56415e-07	4.41787e-06	2.88822e-05	0.000155486	0.00068934	0.00251703	0.00757081	0.018833	0.0406353	0.0897718	0.190686	0.254139	0.181864	0.0922421	0.0485243	0.0247408	0.0106652	0.0037875	0.00110581	0.000267542	6.40703e-05	5.22442e-05	0.000136813	0.000357148
1575	1.22502e-15	3.73308e-14	9.52643e-13	2.00153e-11	3.4608e-10	4.92523e-09	5.76972e-08	5.56423e-07	4.41793e-06	2.88826e-05	0.000155488	0.000689349	0.00251706	0.00757091	0.0188333	0.0406358	0.089773	0.190688	0.254143	0.181866	0.0922433	0.0485249	0.0247411	0.0106653	0.00378755	0.00110582	0.000267545	6.40709e-05	5.22446e-05	0.000136814	0.000357149
1590	1.22503e-15	3.73312e-14	9.52655e-13	2.00155e-11	3.46084e-10	4.92529e-09	5.76979e-08	5.56429e-07	4.41798e-06	2.8883e-05	0.00015549	0.000689357	0.00251709	0.007571	0.0188335	0.0406363	0.0897741	0.19069	0.254146	0.181869	0.0922444	0.0485255	0.0247414	0.0106655	0.00378759	0.00110583	0.000267548	6.40714e-05	5.22449e-05	0.000136815	0.00035715
1605	1.22504e-15	3.73316e-14	9.52665e-13	2.00158e-11	3.46088e-10	4.92534e-09	5.76985e-08	5.56435e-07	4.41803e-06	2.88833e-05	0.000155492	0.000689365	0.00251712	0.00757109	0.0188337	0.0406367	0.0897751	0.190693	0.254148	0.18187	0.0922454	0.048526	0.0247417	0.0106656	0.00378763	0.00110584	0.00026755	6.40719e-05	5.22452e-05	0.000136815	0.000357151
1620	1.22506e-15	3.7332e-14	9.52675e-13	2.0016e-11	3.46091e-10	4.92539e-09	5.76991e-08	5.56441e-07	4.41807e-06	2.88836e-05	0.000155494	0.000689372	0.00251715	0.00757116	0.0188339	0.0406371	0.089776	0.190694	0.254151	0.181872	0.0922463	0.0485265	0.0247419	0.0106657	0.00378766	0.00110585	0.000267552	6.40723e-05	5.22455e-05	0.000136816	0.000357152
1635	1.22507e-15	3.73323e-14	9.52684e-13	2.00162e-11	3.46094e-10	4.92544e-09	5.76997e-08	5.56446e-07	4.41811e-06	2.88838e-05	0.000155495	0.000689378	0.00251717	0.00757123	0.0188341	0.0406375	0.0897768	0.190696	0.254153	0.181874	0.0922471	0.0485269	0.0247421	0.0106658	0.0037877	0.00110586	0.000267554	6.40727e-05	5.22458e-05	0.000136816	0.000357153
1650	1.22508e-15	3.73327e-14	9.52692e-13	2.00163e-11	3.46097e-10	4.92548e-09	5.77001e-08	5.56451e-07	4.41815e-06	2.88841e-05	0.000155496	0.000689384	0.00251719	0.0075713	0.0188342	0.0406379	0.0897776	0.190698	0.254155	0.181876	0.0922479	0.0485273	0.0247424	0.0106659	0.00378772	0.00110587	0.000267556	6.40731e-05	5.2246e-05	0.000136817	0.000357153
1665	1.22509e-15	3.73329e-14	9.52699e-13	2.00165e-11	3.461e-10	4.92552e-09	5.77006e-08	5.56455e-07	4.41819e-06	2.88843e-05	0.000155498	0.000689389	0.00251721	0.00757136	0.0188344	0.0406382	0.0897783	0.190699	0.254157	0.181877	0.0922486	0.0485277	0.0247425	0.0106659	0.00378775	0.00110588	0.000267558	6.40735e-05	5.22463e-05	0.000136817	0.000357154
1680	1.2251e-15	3.73332e-14	9.52706e-13	2.00166e-11	3.46103e-10	4.92555e-09	5.7701e-08	5.56459e-07	4.41822e-06	2.88845e-05	0.000155499	0.000689394	0.00251723	0.00757141	0.0188345	0.0406385	0.0897789	0.190701	0.254159	0.181878	0.0922493	0.048528	0.0247427	0.010666	0.00378778	0.00110588	0.000267559	6.40738e-05	5.22465e-05	0.000136818	0.000357155
1695	1.22511e-15	3.73335e-14	9.52713e-13	2.00168e-11	3.46105e-10	4.92558e-09	5.77014e-08	5.56463e-07	4.41825e-06	2.88847e-05	0.0001555	0.000689399	0.00251725	0.00757146	0.0188347	0.0406388	0.0897795	0.190702	0.254161	0.181879	0.0922499	0.0485283	0.0247429	0.0106661	0.0037878	0.00110589	0.00026756	6.40741e-05	5.22467e-05	0.000136818	0.000357155
1710	1.22511e-15	3.73337e-14	9.52718e-13	2.00169e-11	3.46107e-10	4.92561e-09	5.77018e-08	5.56467e-07	4.41828e-06	2.88849e-05	0.000155501	0.000689403	0.00251726	0.00757151	0.0188348	0.040639	0.0897801	0.190703	0.254163	0.181881	0.0922504	0.0485286	0.024743	0.0106661	0.00378782	0.00110589	0.000267562	6.40743e-05	5.22468e-05	0.000136818	0.000357156
1725	1.22512e-15	3.73339e-14	9.52724e-13	2.0017e-11	3.46109e-10	4.92564e-09	5.77021e-08	5.5647e-07	4.4183e-06	2.88851e-05	0.000155501	0.000689407	0.00251728	0.00757155	0.0188349	0.0406392	0.0897806	0.190704	0.254164	0.181882	0.0922509	0.0485289	0.0247431	0.0106662	0.00378784	0.0011059	0.000267563	6.40746e-05	5.2247e-05	0.000136819	0.000357156
1740	1.22513e-15	3.73341e-14	9.52729e-13	2.00171e-11	3.46111e-10	4.92567e-09	5.77024e-08	5.56473e-07	4.41832e-06	2.88852e-05	0.000155502	0.000689411	0.00251729	0.00757159	0.018835	0.0406394	0.089781	0.190705	0.254165	0.181883	0.0922514	0.0485291	0.0247433	0.0106662	0.00378786	0.0011059	0.000267564	6.40748e-05	5.22471e-05	0.000136819	0.000357156
1755	1.22513e-15	3.73343e-14	9.52733e-13	2.00172e-11	3.46112e-10	4.92569e-09	5.77027e-08	5.56475e-07	4.41834e-06	2.88853e-05	0.000155503	0.000689414	0.0025173	0.00757163	0.0188351	0.0406396	0.0897815	0.190706	0.254166	0.181883	0.0922519	0.0485294	0.0247434	0.0106663	0.00378787	0.00110591	0.000267565	6.4075e-05	5.22473e-05	0.000136819	0.000357157
1770	1.22514e-15	3.73344e-14	9.52737e-13	2.00173e-11	3.46114e-10	4.92571e-09	5.77029e-08	5.56478e-07	4.41836e-06	2.88855e-05	0.000155504	0.000689417	0.00251731	0.00757166	0.0188351	0.0406398	0.0897818	0.190707	0.254168	0.181884	0.0922522	0.0485296	0.0247435	0.0106663	0.00378789	0.00110591	0.000267566	6.40752e-05	5.22474e-05	0.000136819	0.000357157
1785	1.22514e-15	3.73346e-14	9.52741e-13	2.00174e-11	3.46115e-10	4.92573e-09	5.77031e-08	5.5648e-07	4.41838e-06	2.88856e-05	0.000155504	0.00068942	0.00251732	0.00757169	0.0188352	0.04064	0.0897822	0.190708	0.254169	0.181885	0.0922526	0.0485298	0.0247436	0.0106664	0.0037879	0.00110592	0.000267567	6.40754e-05	5.22475e-05	0.000136819	0.000357157
1800	1.22515e-15	3.73347e-14	9.52745e-13	2.00174e-11	3.46117e-10	4.92575e-09	5.77034e-08	5.56482e-07	4.4184e-06	2.88857e-05	0.000155505	0.000689422	0.00251733	0.00757172	0.0188353	0.0406401	0.0897825	0.190708	0.25417	0.181886	0.0922529	0.0485299	0.0247437	0.0106664	0.00378792	0.00110592	0.000267567	6.40755e-05	5.22476e-05	0.00013682	0.000357158
1815	1.22515e-15	3.73349e-14	9.52748e-13	2.00175e-11	3.46118e-10	4.92577e-09	5.77035e-08	5.56484e-07	4.41841e-06	2.88858e-05	0.000155505	0.000689425	0.00251734	0.00757174	0.0188354	0.0406403	0.0897828	0.190709	0.25417	0.181886	0.0922533	0.0485301	0.0247438	0.0106664	0.00378793	0.00110592	0.000267568	6.40757e-05	5.22477e-05	0.00013682	0.000357158
1830	1.22515e-15	3.7335e-14	9.52751e-13	2.00176e-11	3.46119e-10	4.92578e-09	5.77037e-08	5.56486e-07	4.41843e-06	2.88859e-05	0.000155506	0.000689427	0.00251735	0.00757177	0.0188354	0.0406404	0.0897831	0.19071	0.254171	0.181887	0.0922535	0.0485302	0.0247438	0.0106665	0.00378794	0.00110593	0.000267569	6.40758e-05	5.22478e-05	0.00013682	0.000357158
1845	1.22516e-15	3.73351e-14	9.52754e-13	2.00176e-11	3.4612e-10	4.9258e-09	5.77039e-08	5.56487e-07	4.41844e-06	2.8886e-05	0.000155506	0.000689429	0.00251736	0.00757179	0.0188355	0.0406405	0.0897834	0.19071	0.254172	0.181887	0.0922538	0.0485304	0.0247439	0.0106665	0.00378795	0.00110593	0.000267569	6.40759e-05	5.22479e-05	0.00013682	0.000357158
1860	1.22516e-15	3.73352e-14	9.52756e-13	2.00177e-11	3.46121e-10	4.92581e-09	5.7704e-08	5.56489e-07	4.41845e-06	2.8886e-05	0.000155507	0.000689431	0.00251736	0.00757181	0.0188355	0.0406406	0.0897836	0.190711	0.254173	0.181888	0.092254	0.0485305	0.024744	0.0106665	0.00378796	0.00110593	0.00026757	6.4076e-05	5.22479e-05	0.00013682	0.000357158
1875	1.22516e-15	3.73353e-14	9.52759e-13	2.00177e-11	3.46122e-10	4.92582e-09	5.77042e-08	5.5649e-07	4.41846e-06	2.88861e-05	0.000155507	0.000689432	0.00251737	0.00757183	0.0188356	0.0406407	0.0897838	0.190711	0.254173	0.181888	0.0922543	0.0485306	0.024744	0.0106666	0.00378796	0.00110593	0.00026757	6.40761e-05	5.2248e-05	0.00013682	0.000357158
1890	1.22517e-15	3.73354e-14	9.52761e-13	2.00178e-11	3.46122e-10	4.92583e-09	5.77043e-08	5.56491e-07	4.41847e-06	2.88862e-05	0.000155508	0.000689434	0.00251737	0.00757184	0.0188356	0.0406408	0.089784	0.190712	0.254174	0.181889	0.0922545	0.0485307	0.0247441	0.0106666	0.00378797	0.00110594	0.000267571	6.40762e-05	5.22481e-05	0.00013682	0.000357159
1905	1.22517e-15	3.73354e-14	9.52763e-13	2.00178e-11	3.46123e-10	4.92584e-09	5.77044e-08	5.56492e-07	4.41848e-06	2.88862e-05	0.000155508	0.000689435	0.00251738	0.00757186	0.0188356	0.0406409	0.0897842	0.190712	0.254174	0.181889	0.0922547	0.0485308	0.0247441	0.0106666	0.00378798	0.00110594	0.000267571	6.40763e-05	5.22481e-05	0.000136821	0.000357159
1920	1.22517e-15	3.73355e-14	9.52764e-13	2.00178e-11	3.46124e-10	4.92585e-09	5.77045e-08	5.56493e-07	4.41849e-06	2.88863e-05	0.000155508	0.000689437	0.00251738	0.00757187	0.0188357	0.040641	0.0897844	0.190712	0.254175	0.181889	0.0922548	0.0485309	0.0247442	0.0106666	0.00378799	0.00110594	0.000267572	6.40764e-05	5.22482e-05	0.000136821	0.000357159
1935	1.22517e-15	3.73356e-14	9.52766e-13	2.00179e-11	3.46124e-10	4.92586e-09	5.77046e-08	5.56494e-07	4.4185e-06	2.88863e-05	0.000155508	0.000689438	0.00251739	0.00757189	0.0188357	0.040641	0.0897845	0.190713	0.254175	0.18189	0.092255	0.048531	0.0247442	0.0106666	0.00378799	0.00110594	0.000267572	6.40765e-05	5.22482e-05	0.000136821	0.000357159
1950	1.22518e-15	3.73356e-14	9.52768e-13	2.00179e-11	3.46125e-10	4.92587e-09	5.77047e-08	5.56495e-07	4.4185e-06	2.88864e-05	0.000155509	0.000689439	0.00251739	0.0075719	0.0188357	0.0406411	0.0897847	0.190713	0.254176	0.18189	0.0922551	0.0485311	0.0247442	0.0106666	0.003788	0.00110594	0.000267572	6.40765e-05	5.22482e-05	0.000136821	0.000357159
1965	1.22518e-15	3.73357e-14	9.52769e-13	2.00179e-11	3.46125e-10	4.92588e-09	5.77048e-08	5.56496e-07	4.41851e-06	2.88864e-05	0.000155509	0.00068944	0.0025174	0.00757191	0.0188358	0.0406412	0.0897848	0.190713	0.254176	0.18189	0.0922553	0.0485311	0.0247443	0.0106667	0.003788	0.00110594	0.000267573	6.40766e-05	5.22483e-05	0.000136821	0.000357159
1980	1.22518e-15	3.73357e-14	9.5277e-13	2.0018e-11	3.46126e-10	4.92588e-09	5.77049e-08	5.56497e-07	4.41852e-06	2.88865e-05	0.000155509	0.000689441	0.0025174	0.00757192	0.0188358	0.0406412	0.0897849	0.190714	0.254176	0.18189	0.0922554	0.0485312	0.0247443	0.0106667	0.00378801	0.00110595	0.000267573	6.40766e-05	5.22483e-05	0.000136821	0.000357159
1995	1.22518e-15	3.73358e-14	9.52771e-13	2.0018e-11	3.46126e-10	4.92589e-09	5.7705e-08	5.56498e-07	4.41852e-06	2.88865e-05	0.000155509	0.000689442	0.0025174	0.00757193	0.0188358	0.0406413	0.0897851	0.190714	0.254177	0.181891	0.0922555	0.0485313	0.0247443	0.0106667	0.00378801	0.00110595	0.000267573	6.40767e-05	5.22483e-05	0.000136821	0.000357159
2010	1.22518e-15	3.73358e-14	9.52773e-13	2.0018e-11	3.46127e-10	4.92589e-09	5.7705e-08	5.56498e-07	4.41853e-06	2.88865e-05	0.000155509	0.000689442	0.00251741	0.00757194	0.0188358	0.0406413	0.0897852	0.190714	0.254177	0.181891	0.0922556	0.0485313	0.0247444	0.0106667	0.00378801	0.00110595	0.000267573	6.40767e-05	5.22484e-05	0.000136821	0.000357159
2025	1.22518e-15	3.73359e-14	9.52774e-13	2.0018e-11	3.46127e-10	4.9259e-09	5.77051e-08	5.56499e-07	4.41853e-06	2.88866e-05	0.00015551	0.000689443	0.00251741	0.00757195	0.0188359	0.0406413	0.0897852	0.190714	0.254177	0.181891	0.0922557	0.0485314	0.0247444	0.0106667	0.00378802	0.00110595	0.000267574	6.40768e-05	5.22484e-05	0.000136821	0.000357159
2040	1.22518e-15	3.73359e-14	9.52774e-13	2.00181e-11	3.46127e-10	4.9259e-09	5.77052e-08	5.56499e-07	4.41854e-06	2.88866e-05	0.00015551	0.000689444	0.00251741	0.00757195	0.0188359	0.0406414	0.0897853	0.190714	0.254177	0.181891	0.0922558	0.0485314	0.0247444	0.0106667	0.00378802	0.00110595	0.000267574	6.40768e-05	5.22484e-05	0.000136821	0.000357159
2055	1.22519e-15	3.73359e-14	9.52775e-13	2.00181e-11	3.46128e-10	4.92591e-09	5.77052e-08	5.565e-07	4.41854e-06	2.88866e-05	0.00015551	0.000689444	0.00251741	0.00757196	0.0188359	0.0406414	0.0897854	0.190715	0.254178	0.181891	0.0922559	0.0485314	0.0247444	0.0106667	0.00378802	0.00110595	0.000267574	6.40769e-05	5.22484e-05	0.000136821	0.00035716
2070	1.22519e-15	3.7336e-14	9.52776e-13	2.00181e-11	3.46128e-10	4.92591e-09	5.77053e-08	5.565e-07	4.41854e-06	2.88866e-05	0.00015551	0.000689445	0.00251742	0.00757197	0.0188359	0.0406415	0.0897855	0.190715	0.254178	0.181891	0.0922559	0.0485315	0.0247445	0.0106667	0.00378803	0.00110595	0.000267574	6.40769e-05	5.22485e-05	0.000136821	0.00035716
2085	1.22519e-15	3.7336e-14	9.52777e-13	2.00181e-11	3.46128e-10	4.92592e-09	5.77053e-08	5.56501e-07	4.41855e-06	2.88867e-05	0.00015551	0.000689446	0.00251742	0.00757197	0.0188359	0.0406415	0.0897856	0.190715	0.254178	0.181892	0.092256	0.0485315	0.0247445	0.0106667	0.00378803	0.00110595	0.000267574	6.40769e-05	5.22485e-05	0.000136821	0.00035716
2100	1.22519e-15	3.7336e-14	9.52777e-13	2.00181e-11	3.46129e-10	4.92592e-09	5.77053e-08	5.56501e-07	4.41855e-06	2.88867e-05	0.00015551	0.000689446	0.00251742	0.00757198	0.0188359	0.0406415	0.0897856	0.190715	0.254178	0.181892	0.0922561	0.0485316	0.0247445	0.0106668	0.00378803	0.00110595	0.000267574	6.40769e-05	5.22485e-05	0.000136821	0.00035716
2115	1.22519e-15	3.7336e-14	9.52778e-13	2.00181e-11	3.46129e-10	4.92592e-09	5.77054e-08	5.56501e-07	4.41855e-06	2.88867e-05	0.00015551	0.000689446	0.00251742	0.00757198	0.018836	0.0406415	0.0897857	0.190715	0.254178	0.181892	0.0922561	0.0485316	0.0247445	0.0106668	0.00378803	0.00110595	0.000267575	6.4077e-05	5.22485e-05	0.000136821	0.00035716
2130	1.22519e-15	3.73361e-14	9.52779e-13	2.00181e-11	3.46129e-10	4.92593e-09	5.77054e-08	5.56502e-07	4.41855e-06	2.88867e-05	0.00015551	0.000689447	0.00251742	0.00757199	0.018836	0.0406416	0.0897857	0.190715	0.254179	0.181892	0.0922562	0.0485316	0.0247445	0.0106668	0.00378804	0.00110595	0.000267575	6.4077e-05	5.22485e-05	0.000136821	0.00035716
2145	1.22519e-15	3.73361e-14	9.52779e-13	2.00182e-11	3.46129e-10	4.92593e-09	5.77054e-08	5.56502e-07	4.41856e-06	2.88867e-05	0.000155511	0.000689447	0.00251742	0.00757199	0.018836	0.0406416	0.0897858	0.190715	0.254179	0.181892	0.0922562	0.0485316	0.0247445	0.0106668	0.00378804	0.00110595	0.000267575	6.4077e-05	5.22485e-05	0.000136821	0.00035716
2160	1.22519e-15	3.73361e-14	9.5278e-13	2.00182e-11	3.46129e-10	4.92593e-09	5.77055e-08	5.56502e-07	4.41856e-06	2.88868e-05	0.000155511	0.000689448	0.00251742	0.007572	0.018836	0.0406416	0.0897858	0.190715	0.254179	0.181892	0.0922563	0.0485317	0.0247445	0.0106668	0.00378804	0.00110595	0.000267575	6.4077e-05	5.22485e-05	0.000136821	0.00035716
2175	1.22519e-15	3.73361e-14	9.5278e-13	2.00182e-11	3.46129e-10	4.92593e-09	5.77055e-08	5.56503e-07	4.41856e-06	2.88868e-05	0.000155511	0.000689448	0.00251743	0.007572	0.018836	0.0406416	0.0897859	0.190715	0.254179	0.181892	0.0922563	0.0485317	0.0247446	0.0106668	0.00378804	0.00110596	0.000267575	6.4077e-05	5.22486e-05	0.000136821	0.00035716
2190	1.22519e-15	3.73361e-14	9.5278e-13	2.00182e-11	3.4613e-10	4.92594e-09	5.77055e-08	5.56503e-07	4.41856e-06	2.88868e-05	0.000155511	0.000689448	0.00251743	0.007572	0.018836	0.0406416	0.0897859	0.190716	0.254179	0.181892	0.0922563	0.0485317	0.0247446	0.0106668	0.00378804	0.00110596	0.000267575	6.40771e-05	5.22486e-05	0.000136821	0.00035716
2205	1.22519e-15	3.73361e-14	9.52781e-13	2.00182e-11	3.4613e-10	4.92594e-09	5.77055e-08	5.56503e-07	4.41856e-06	2.88868e-05	0.000155511	0.000689448	0.00251743	0.007572	0.018836	0.0406417	0.0897859	0.190716	0.254179	0.181892	0.0922564	0.0485317	0.0247446	0.0106668	0.00378804	0.00110596	0.000267575	6.40771e-05	5.22486e-05	0.000136821	0.00035716
2220	1.22519e-15	3.73362e-14	9.52781e-13	2.00182e-11	3.4613e-10	4.92594e-09	5.77056e-08	5.56503e-07	4.41857e-06	2.88868e-05	0.000155511	0.000689449	0.00251743	0.00757201	0.018836	0.0406417	0.089786	0.190716	0.254179	0.181892	0.0922564	0.0485317	0.0247446	0.0106668	0.00378805	0.00110596	0.000267575	6.40771e-05	5.22486e-05	0.000136821	0.00035716
2235	1.22519e-15	3.73362e-14	9.52781e-13	2.00182e-11	3.4613e-10	4.92594e-09	5.77056e-08	5.56503e-07	4.41857e-06	2.88868e-05	0.000155511	0.000689449	0.00251743	0.00757201	0.018836	0.0406417	0.089786	0.190716	0.254179	0.181892	0.0922564	0.0485318	0.0247446	0.0106668	0.00378805	0.00110596	0.000267575	6.40771e-05	5.22486e-05	0.000136821	0.00035716
2250	1.22519e-15	3.73362e-14	9.52782e-13	2.00182e-11	3.4613e-10	4.92594e-09	5.77056e-08	5.56504e-07	4.41857e-06	2.88868e-05	0.000155511	0.000689449	0.00251743	0.00757201	0.018836	0.0406417	0.089786	0.190716	0.254179	0.181893	0.0922565	0.0485318	0.0247446	0.0106668	0.00378805	0.00110596	0.000267575	6.40771e-05	5.22486e-05	0.000136821	0.00035716
2265	1.22519e-15	3.73362e-14	9.52782e-13	2.00182e-11	3.4613e-10	4.92594e-09	5.77056e-08	5.56504e-07	4.41857e-06	2.88868e-05	0.000155511	0.000689449	0.00251743	0.00757201	0.018836	0.0406417	0.089786	0.190716	0.254179	0.181893	0.0922565	0.0485318	0.0247446	0.0106668	0.00378805	0.00110596	0.000267575	6.40771e-05	5.22486e-05	0.000136821	0.00035716
2280	1.22519e-15	3.73362e-14	9.52782e-13	2.00182e-11	3.4613e-10	4.92595e-09	5.77056e-08	5.56504e-07	4.41857e-06	2.88868e-05	0.000155511	0.000689449	0.00251743	0.00757202	0.018836	0.0406417	0.0897861	0.190716	0.254179	0.181893	0.0922565	0.0485318	0.0247446	0.0106668	0.00378805	0.00110596	0.000267575	6.40771e-05	5.22486e-05	0.000136821	0.00035716
2295	1.2252e-15	3.73362e-14	9.52782e-13	2.00182e-11	3.4613e-10	4.92595e-09	5.77056e-08	5.56504e-07	4.41857e-06	2.88868e-05	0.000155511	0.00068945	0.00251743	0.00757202	0.018836	0.0406417	0.0897861	0.190716	0.25418	0.181893	0.0922565	0.0485318	0.0247446	0.0106668	0.00378805	0.00110596	0.000267575	6.40771e-05	5.22486e-05	0.000136821	0.00035716
2310	1.2252e-15	3.73362e-14	9.52783e-13	2.00182e-11	3.4613e-10	4.92595e-09	5.77056e-08	5.56504e-07	4.41857e-06	2.88868e-05	0.000155511	0.00068945	0.00251743	0.00757202	0.018836	0.0406417	0.0897861	0.190716	0.25418	0.181893	0.0922566	0.0485318	0.0247446	0.0106668	0.00378805	0.00110596	0.000267575	6.40772e-05	5.22486e-05	0.000136821	0.00035716
2325	1.2252e-15	3.73362e-14	9.52783e-13	2.00182e-11	3.4613e-10	4.92595e-09	5.77057e-08	5.56504e-07	4.41857e-06	2.88868e-05	0.000155511	0.00068945	0.00251743	0.00757202	0.018836	0.0406417	0.0897861	0.190716	0.25418	0.181893	0.0922566	0.0485318	0.0247446	0.0106668	0.00378805	0.00110596	0.000267576	6.40772e-05	5.22486e-05	0.000136821	0.00035716
2340	1.2252e-15	3.73362e-14	9.52783e-13	2.00182e-11	3.46131e-10	4.92595e-09	5.77057e-08	5.56504e-07	4.41857e-06	2.88869e-05	0.000155511	0.00068945	0.00251743	0.00757202	0.018836	0.0406418	0.0897861	0.190716	0.25418	0.181893	0.0922566	0.0485318	0.0247446	0.0106668	0.00378805	0.00110596	0.000267576	6.40772e-05	5.22486e-05	0.000136821	0.00035716
2355	1.2252e-15	3.73362e-14	9.52783e-13	2.00182e-11	3.46131e-10	4.92595e-09	5.77057e-08	5.56504e-07	4.41858e-06	2.88869e-05	0.000155511	0.00068945	0.00251743	0.00757202	0.0188361	0.0406418	0.0897862	0.190716	0.25418	0.181893	0.0922566	0.0485318	0.0247446	0.0106668	0.00378805	0.00110596	0.000267576	6.40772e-05	5.22486e-05	0.000136821	0.00035716
2370	1.2252e-15	3.73362e-14	9.52783e-13	2.00182e-11	3.46131e-10	4.92595e-09	5.77057e-08	5.56505e-07	4.41858e-06	2.88869e-05	0.000155511	0.00068945	0.00251743	0.00757202	0.0188361	0.0406418	0.0897862	0.190716	0.25418	0.181893	0.0922566	0.0485318	0.0247446	0.0106668	0.00378805	0.00110596	0.000267576	6.40772e-05	5.22486e-05	0.000136821	0.00035716
2385	1.2252e-15	3.73362e-14	9.52783e-13	2.00182e-11	3.46131e-10	4.92595e-09	5.77057e-08	5.56505e-07	4.41858e-06	2.88869e-05	0.000155511	0.00068945	0.00251743	0.00757203	0.0188361	0.0406418	0.0897862	0.190716	0.25418	0.181893	0.0922566	0.0485319	0.0247446	0.0106668	0.00378805	0.00110596	0.000267576	6.40772e-05	5.22486e-05	0.000136821	0.00035716
2400	1.2252e-15	3.73363e-14	9.52784e-13	2.00183e-11	3.46131e-10	4.92595e-09	5.77057e-08	5.56505e-07	4.41858e-06	2.88869e-05	0.000155511	0.00068945	0.00251743	0.00757203	0.0188361	0.0406418	0.0897862	0.190716	0.25418	0.181893	0.0922566	0.0485319	0.0247446	0.0106668	0.00378805	0.00110596	0.000267576	6.40772e-05	5.22486e-05	0.000136821	0.00035716
2415	1.2252e-15	3.73363e-14	9.52784e-13	2.00183e-11	3.46131e-10	4.92595e-09	5.77057e-08	5.56505e-07	4.41858e-06	2.88869e-05	0.000155511	0.000689451	0.00251744	0.00757203	0.0188361	0.0406418	0.0897862	0.190716	0.25418	0.181893	0.0922567	0.0485319	0.0247446	0.0106668	0.00378805	0.00110596	0.000267576	6.40772e-05	5.22486e-05	0.000136821	0.00035716
2430	1.2252e-15	3.73363e-14	9.52784e-13	2.00183e-11	3.46131e-10	4.92595e-09	5.77057e-08	5.56505e-07	4.41858e-06	2.88869e-05	0.000155511	0.000689451	0.00251744	0.00757203	0.0188361	0.0406418	0.0897862	0.190716	0.25418	0.181893	0.0922567	0.0485319	0.0247446	0.0106668	0.00378805	0.00110596	0.000267576	6.40772e-05	5.22486e-05	0.000136821	0.00035716
2445	1.2252e-15	3.73363e-14	9.52784e-13	2.00183e-11	3.46131e-10	4.92595e-09	5.77057e-08	5.56505e-07	4.41858e-06	2.88869e-05	0.000155511	0.000689451	0.00251744	0.00757203	0.0188361	0.0406418	0.0897862	0.190716	0.25418	0.181893	0.0922567	0.0485319	0.0247446	0.0106668	0.00378805	0.00110596	0.000267576	6.40772e-05	5.22487e-05	0.000136821	0.00035716
2460	1.2252e-15	3.73363e-14	9.52784e-13	2.00183e-11	3.46131e-10	4.92595e-09	5.77057e-08	5.56505e-07	4.41858e-06	2.88869e-05	0.000155511	0.000689451	0.00251744	0.00757203	0.0188361	0.0406418	0.0897862	0.190716	0.25418	0.181893	0.0922567	0.0485319	0.0247446	0.0106668	0.00378805	0.00110596	0.000267576	6.40772e-05	5.22487e-05	0.000136821	0.00035716
2475	1.2252e-15	3.73363e-14	9.52784e-13	2.00183e-11	3.46131e-10	4.92595e-09	5.77057e-08	5.56505e-07	4.41858e-06	2.88869e-05	0.000155511	0.000689451	0.00251744	0.00757203	0.0188361	0.0406418	0.0897862	0.190716	0.25418	0.181893	0.0922567	0.0485319	0.0247446	0.0106668	0.00378806	0.00110596	0.000267576	6.40772e-05	5.22487e-05	0.000136821	0.00035716
2490	1.2252e-15	3.73363e-14	9.52784e-13	2.00183e-11	3.46131e-10	4.92595e-09	5.77057e-08	5.56505e-07	4.41858e-06	2.88869e-05	0.000155511	0.000689451	0.00251744	0.00757203	0.0188361	0.0406418	0.0897862	0.190716	0.25418	0.181893	0.0922567	0.0485319	0.0247447	0.0106668	0.00378806	0.00110596	0.000267576	6.40772e-05	5.22487e-05	0.000136821	0.00035716
2505	1.2252e-15	3.73363e-14	9.52784e-13	2.00183e-11	3.46131e-10	4.92596e-09	5.77057e-08	5.56505e-07	4.41858e-06	2.88869e-05	0.000155511	0.000689451	0.00251744	0.00757203	0.0188361	0.0406418	0.0897862	0.190716	0.25418	0.181893	0.0922567	0.0485319	0.0247447	0.0106668	0.00378806	0.00110596	0.000267576	6.40772e-05	5.22487e-05	0.000136821	0.00035716
2520	1.2252e-15	3.73363e-14	9.52784e-13	2.00183e-11	3.46131e-10	4.92596e-09	5.77057e-08	5.56505e-07	4.41858e-06	2.88869e-05	0.000155511	0.000689451	0.00251744	0.00757203	0.0188361	0.0406418	0.0897863	0.190716	0.25418	0.181893	0.0922567	0.0485319	0.0247447	0.0106668	0.00378806	0.00110596	0.000267576	6.40772e-05	5.22487e-05	0.000136821	0.00035716
2535	1.2252e-15	3.73363e-14	9.52784e-13	2.00183e-11	3.46131e-10	4.92596e-09	5.77057e-08	5.56505e-07	4.41858e-06	2.88869e-05	0.000155511	0.000689451	0.00251744	0.00757203	0.0188361	0.0406418	0.0897863	0.190716	0.25418	0.181893	0.0922567	0.0485319	0.0247447	0.0106668	0.00378806	0.00110596	0.000267576	6.40772e-05	5.22487e-05	0.000136821	0.00035716
2550	1.2252e-15	3.73363e-14	9.52784e-13	2.00183e-11	3.46131e-10	4.92596e-09	5.77058e-08	5.56505e-07	4.41858e-06	2.88869e-05	0.000155511	0.000689451	0.00251744	0.00757203	0.0188361	0.0406418	0.0897863	0.190716	0.25418	0.181893	0.0922567	0.0485319	0.0247447	0.0106668	0.00378806	0.00110596	0.000267576	6.40772e-05	5.22487e-05	0.000136821	0.00035716
2565	1.2252e-15	3.73363e-14	9.52784e-13	2.00183e-11	3.46131e-10	4.92596e-09	5.77058e-08	5.56505e-07	4.41858e-06	2.88869e-05	0.000155511	0.000689451	0.00251744	0.00757203	0.0188361	0.0406418	0.0897863	0.190716	0.25418	0.181893	0.0922567	0.0485319	0.0247447	0.0106668	0.00378806	0.00110596	0.000267576	6.40772e-05	5.22487e-05	0.000136821	0.00035716
2580	1.2252e-15	3.73363e-14	9.52784e-13	2.00183e-11	3.46131e-10	4.92596e-09	5.77058e-08	5.56505e-07	4.41858e-06	2.88869e-05	0.000155511	0.000689451	0.00251744	0.00757203	0.0188361	0.0406418	0.0897863	0.190716	0.25418	0.181893	0.0922567	0.0485319	0.0247447	0.0106668	0.00378806	0.00110596	0.000267576	6.40772e-05	5.22487e-05	0.000136821	0.00035716
2595	1.2252e-15	3.73363e-14	9.52785e-13	2.00183e-11	3.46131e-10	4.92596e-09	5.77058e-08	5.56505e-07	4.41858e-06	2.88869e-05	0.000155511	0.000689451	0.00251744	0.00757203	0.0188361	0.0406418	0.0897863	0.190716	0.25418	0.181893	0.0922567	0.0485319	0.0247447	0.0106668	0.00378806	0.00110596	0.000267576	6.40772e-05	5.22487e-05	0.000136821	0.00035716
2610	1.2252e-15	3.73363e-14	9.52785e-13	2.00183e-11	3.46131e-10	4.92596e-09	5.77058e-08	5.56505e-07	4.41858e-06	2.88869e-05	0.000155511	0.000689451	0.00251744	0.00757203	0.0188361	0.0406418	0.0897863	0.190716	0.25418	0.181893	0.0922567	0.0485319	0.0247447	0.0106668	0.00378806	0.00110596	0.000267576	6.40772e-05	5.22487e-05	0.000136821	0.00035716
2625	1.2252e-15	3.73363e-14	9.52785e-13	2.00183e-11	3.46131e-10	4.92596e-09	5.77058e-08	5.56505e-07	4.41858e-06	2.88869e-05	0.000155511	0.000689451	0.00251744	0.00757203	0.0188361	0.0406418	0.0897863	0.190716	0.25418	0.181893	0.0922567	0.0485319	0.0247447	0.0106668	0.00378806	0.00110596	0.000267576	6.40772e-05	5.22487e-05	0.000136821	0.00035716
2640	1.2252e-15	3.73363e-14	9.52785e-13	2.00183e-11	3.46131e-10	4.92596e-09	5.77058e-08	5.56505e-07	4.41858e-06	2.88869e-05	0.000155511	0.000689451	0.00251744	0.00757204	0.0188361	0.0406418	0.0897863	0.190716	0.25418	0.181893	0.0922567	0.0485319	0.0247447	0.0106668	0.00378806	0.00110596	0.000267576	6.40772e-05	5.22487e-05	0.000136821	0.00035716
2655	1.2252e-15	3.73363e-14	9.52785e-13	2.00183e-11	3.46131e-10	4.92596e-09	5.77058e-08	5.56505e-07	4.41858e-06	2.88869e-05	0.000155511	0.000689451	0.00251744	0.00757204	0.0188361	0.0406418	0.0897863	0.190716	0.25418	0.181893	0.0922567	0.0485319	0.0247447	0.0106668	0.00378806	0.00110596	0.000267576	6.40772e-05	5.22487e-05	0.000136821	0.00035716
2670	1.2252e-15	3.73363e-14	9.52785e-13	2.00183e-11	3.46131e-10	4.92596e-09	5.77058e-08	5.56505e-07	4.41858e-06	2.88869e-05	0.000155511	0.000689451	0.00251744	0.00757204	0.0188361	0.0406418	0.0897863	0.190716	0.25418	0.181893	0.0922567	0.0485319	0.0247447	0.0106668	0.00378806	0.00110596	0.000267576	6.40772e-05	5.22487e-05	0.000136821	0.00035716
2685	1.2252e-15	3.73363e-14	9.52785e-13	2.00183e-11	3.46131e-10	4.92596e-09	5.77058e-08	5.56505e-07	4.41858e-06	2.88869e-05	0.000155511	0.000689451	0.00251744	0.00757204	0.0188361	0.0406418	0.0897863	0.190716	0.25418	0.181893	0.0922567	0.0485319	0.0247447	0.0106668	0.00378806	0.00110596	0.000267576	6.40772e-05	5.22487e-05	0.000136821	0.00035716
2700	1.2252e-15	3.73363e-14	9.52785e-13	2.00183e-11	3.46131e-10	4.92596e-09	5.77058e-08	5.56505e-07	4.41858e-06	2.88869e-05	0.000155511	0.000689451	0.00251744	0.00757204	0.0188361	0.0406418	0.0897863	0.190716	0.25418	0.181893	0.0922568	0.0485319	0.0247447	0.0106668	0.00378806	0.00110596	0.000267576	6.40772e-05	5.22487e-05	0.000136821	0.00035716
2715	1.2252e-15	3.73363e-14	9.52785e-13	2.00183e-11	3.46131e-10	4.92596e-09	5.77058e-08	5.56505e-07	4.41858e-06	2.88869e-05	0.000155511	0.000689451	0.00251744	0.00757204	0.0188361	0.0406418	0.0897863	0.190716	0.25418	0.181893	0.0922568	0.0485319	0.0247447	0.0106668	0.00378806	0.00110596	0.000267576	6.40772e-05	5.22487e-05	0.000136821	0.00035716
2730	1.2252e-15	3.73363e-14	9.52785e-13	2.00183e-11	3.46131e-10	4.92596e-09	5.77058e-08	5.56505e-07	4.41858e-06	2.88869e-05	0.000155511	0.000689451	0.00251744	0.00757204	0.0188361	0.0406418	0.0897863	0.190716	0.25418	0.181893	0.0922568	0.0485319	0.0247447	0.0106668	0.00378806	0.00110596	0.000267576	6.40772e-05	5.22487e-05	0.000136821	0.00035716
2745	1.2252e-15	3.73363e-14	9.52785e-13	2.00183e-11	3.46131e-10	4.92596e-09	5.77058e-08	5.56505e-07	4.41858e-06	2.88869e-05	0.000155511	0.000689451	0.00251744	0.00757204	0.0188361	0.0406418	0.0897863	0.190716	0.25418	0.181893	0.0922568	0.0485319	0.0247447	0.0106668	0.00378806	0.00110596	0.000267576	6.40772e-05	5.22487e-05	0.000136821	0.00035716
2760	1.2252e-15	3.73363e-14	9.52785e-13	2.00183e-11	3.46131e-10	4.92596e-09	5.77058e-08	5.56505e-07	4.41858e-06	2.88869e-05	0.000155511	0.000689451	0.00251744	0.00757204	0.0188361	0.0406418	0.0897863	0.190716	0.25418	0.181893	0.0922568	0.0485319	0.0247447	0.0106668	0.00378806	0.00110596	0.000267576	6.40772e-05	5.22487e-05	0.000136821	0.00035716
2775	1.2252e-15	3.73363e-14	9.52785e-13	2.00183e-11	3.46131e-10	4.92596e-09	5.77058e-08	5.56505e-07	4.41858e-06	2.88869e-05	0.000155511	0.000689451	0.00251744	0.00757204	0.0188361	0.0406418	0.0897863	0.190716	0.25418	0.181893	0.0922568	0.0485319	0.0247447	0.0106668	0.00378806	0.00110596	0.000267576	6.40772e-05	5.22487e-05	0.000136821	0.00035716
2790	1.2252e-15	3.73363e-14	9.52785e-13	2.00183e-11	3.46131e-10	4.92596e-09	5.77058e-08	5.56505e-07	4.41858e-06	2.88869e-05	0.000155511	0.000689451	0.00251744	0.00757204	0.0188361	0.0406418	0.0897863	0.190716	0.25418	0.181893	0.0922568	0.0485319	0.0247447	0.0106668	0.00378806	0.00110596	0.000267576	6.40772e-05	5.22487e-05	0.000136821	0.00035716
2805	1.2252e-15	3.73363e-14	9.52785e-13	2.00183e-11	3.46131e-10	4.92596e-09	5.77058e-08	5.56505e-07	4.41858e-06	2.88869e-05	0.000155511	0.000689451	0.00251744	0.00757204	0.0188361	0.0406418	0.0897863	0.190716	0.25418	0.181893	0.0922568	0.0485319	0.0247447	0.0106668	0.00378806	0.00110596	0.000267576	6.40772e-05	5.22487e-05	0.000136821	0.00035716
2820	1.2252e-15	3.73363e-14	9.52785e-13	2.00183e-11	3.46131e-10	4.92596e-09	5.77058e-08	5.56505e-07	4.41858e-06	2.88869e-05	0.000155511	0.000689451	0.00251744	0.00757204	0.0188361	0.0406418	0.0897863	0.190716	0.25418	0.181893	0.0922568	0.0485319	0.0247447	0.0106668	0.00378806	0.00110596	0.000267576	6.40772e-05	5.22487e-05	0.000136821	0.00035716
2835	1.2252e-15	3.73363e-14	9.52785e-13	2.00183e-11	3.46131e-10	4.92596e-09	5.77058e-08	5.56505e-07	4.41858e-06	2.88869e-05	0.000155511	0.000689451	0.00251744	0.00757204	0.0188361	0.0406418	0.0897863	0.190716	0.25418	0.181893	0.0922568	0.0485319	0.0247447	0.0106668	0.00378806	0.00110596	0.000267576	6.40772e-05	5.22487e-05	0.000136821	0.00035716
2850	1.2252e-15	3.73363e-14	9.52785e-13	2.00183e-11	3.46131e-10	4.92596e-09	5.77058e-08	5.56505e-07	4.41858e-06	2.88869e-05	0.000155511	0.000689451	0.00251744	0.00757204	0.0188361	0.0406418	0.0897863	0.190716	0.25418	0.181893	0.0922568	0.0485319	0.0247447	0.0106668	0.00378806	0.00110596	0.000267576	6.40772e-05	5.22487e-05	0.000136821	0.00035716
2865	1.2252e-15	3.73363e-14	9.52785e-13	2.00183e-11	3.46131e-10	4.92596e-09	5.77058e-08	5.56505e-07	4.41858e-06	2.88869e-05	0.000155511	0.000689451	0.00251744	0.00757204	0.0188361	0.0406418	0.0897863	0.190716	0.25418	0.181893	0.0922568	0.0485319	0.0247447	0.0106668	0.00378806	0.00110596	0.000267576	6.40772e-05	5.22487e-05	0.000136821	0.00035716
2880	1.2252e-15	3.73363e-14	9.52785e-13	2.00183e-11	3.46131e-10	4.92596e-09	5.77058e-08	5.56505e-07	4.41858e-06	2.88869e-05	0.000155511	0.000689451	0.00251744	0.00757204	0.0188361	0.0406418	0.0897863	0.190716	0.25418	0.181893	0.0922568	0.0485319	0.0247447	0.0106668	0.00378806	0.00110596	0.000267576	6.40772e-05	5.22487e-05	0.000136821	0.00035716
2895	1.2252e-15	3.73363e-14	9.52785e-13	2.00183e-11	3.46131e-10	4.92596e-09	5.77058e-08	5.56505e-07	4.41858e-06	2.88869e-05	0.000155511	0.000689451	0.00251744	0.00757204	0.0188361	0.0406418	0.0897863	0.190716	0.25418	0.181893	0.0922568	0.0485319	0.0247447	0.0106668	0.00378806	0.00110596	0.000267576	6.40772e-05	5.22487e-05	0.000136821	0.00035716
2910	1.2252e-15	3.73363e-14	9.52785e-13	2.00183e-11	3.46131e-10	4.92596e-09	5.77058e-08	5.56505e-07	4.41858e-06	2.88869e-05	0.000155511	0.000689451	0.00251744	0.00757204	0.0188361	0.0406418	0.0897863	0.190716	0.25418	0.181893	0.0922568	0.0485319	0.0247447	0.0106668	0.00378806	0.00110596	0.000267576	6.40772e-05	5.22487e-05	0.000136821	0.00035716
2925	1.2252e-15	3.73363e-14	9.52785e-13	2.00183e-11	3.46131e-10	4.92596e-09	5.77058e-08	5.56505e-07	4.41858e-06	2.88869e-05	0.000155511	0.000689451	0.00251744	0.00757204	0.0188361	0.0406418	0.0897863	0.190716	0.25418	0.181893	0.0922568	0.0485319	0.0247447	0.0106668	0.00378806	0.00110596	0.000267576	6.40772e-05	5.22487e-05	0.000136821	0.00035716
2940	1.2252e-15	3.73363e-14	9.52785e-13	2.00183e-11	3.46131e-10	4.92596e-09	5.77058e-08	5.56505e-07	4.41858e-06	2.88869e-05	0.000155511	0.000689451	0.00251744	0.00757204	0.0188361	0.0406418	0.0897863	0.190716	0.25418	0.181893	0.0922568	0.0485319	0.0247447	0.0106668	0.00378806	0.00110596	0.000267576	6.40772e-05	5.22487e-05	0.000136821	0.00035716
2955	1.2252e-15	3.73363e-14	9.52785e-13	2.00183e-11	3.46131e-10	4.92596e-09	5.77058e-08	5.56505e-07	4.41858e-06	2.88869e-05	0.000155511	0.000689451	0.00251744	0.00757204	0.0188361	0.0406418	0.0897863	0.190716	0.25418	0.181893	0.0922568	0.0485319	0.0247447	0.0106668	0.00378806	0.00110596	0.000267576	6.40772e-05	5.22487e-05	0.000136821	0.00035716
2970	1.2252e-15	3.73363e-14	9.52785e-13	2.00183e-11	3.46131e-10	4.92596e-09	5.77058e-08	5.56505e-07	4.41858e-06	2.88869e-05	0.000155511	0.000689451	0.00251744	0.00757204	0.0188361	0.0406418	0.0897863	0.190716	0.25418	0.181893	0.0922568	0.0485319	0.0247447	0.0106668	0.00378806	0.00110596	0.000267576	6.40772e-05	5.22487e-05	0.000136821	0.00035716
2985	1.2252e-15	3.73363e-14	9.52785e-13	2.00183e-11	3.46131e-10	4.92596e-09	5.77058e-08	5.56505e-07	4.41858e-06	2.88869e-05	0.000155511	0.000689451	0.00251744	0.00757204	0.0188361	0.0406418	0.0897863	0.190716	0.25418	0.181893	0.0922568	0.0485319	0.0247447	0.0106668	0.00378806	0.00110596	0.000267576	6.40772e-05	5.22487e-05	0.000136821	0.00035716
3000	1.2252e-15	3.73363e-14	9.52785e-13	2.00183e-11	3.46131e-10	4.92596e-09	5.77058e-08	5.56505e-07	4.41858e-06	2.88869e-05	0.000155511	0.000689451	0.00251744	0.00757204	0.0188361	0.0406418	0.0897863	0.190716	0.25418	0.181893	0.0922568	0.0485319	0.0247447	0.0106668	0.00378806	0.00110596	0.000267576	6.40772e-05	5.22487e-05	0.000136821	0.00035716
3015	1.2252e-15	3.73363e-14	9.52785e-13	2.00183e-11	3.46131e-10	4.92596e-09	5.77058e-08	5.56505e-07	4.41858e-06	2.88869e-05	0.000155511	0.000689451	0.00251744	0.00757204	0.0188361	0.0406418	0.0897863	0.190716	0.25418	0.181893	0.0922568	0.0485319	0.0247447	0.0106668	0.00378806	0.00110596	0.000267576	6.40772e-05	5.22487e-05	0.000136821	0.00035716
3030	1.2252e-15	3.73363e-14	9.52785e-13	2.00183e-11	3.46131e-10	4.92596e-09	5.77058e-08	5.56505e-07	4.41858e-06	2.88869e-05	0.000155511	0.000689451	0.00251744	0.00757204	0.0188361	0.0406418	0.0897863	0.190716	0.25418	0.181893	0.0922568	0.0485319	0.0247447	0.0106668	0.00378806	0.00110596	0.000267576	6.40772e-05	5.22487e-05	0.000136821	0.00035716
3045	1.2252e-15	3.73363e-14	9.52785e-13	2.00183e-11	3.46131e-10	4.92596e-09	5.77058e-08	5.56505e-07	4.41858e-06	2.88869e-05	0.000155511	0.000689451	0.00251744	0.00757204	0.0188361	0.0406418	0.0897863	0.190716	0.25418	0.181893	0.0922568	0.0485319	0.0247447	0.0106668	0.00378806	0.00110596	0.000267576	6.40772e-05	5.22487e-05	0.000136821	0.00035716
3060	1.2252e-15	3.73363e-14	9.52785e-13	2.00183e-11	3.46131e-10	4.92596e-09	5.77058e-08	5.56505e-07	4.41858e-06	2.88869e-05	0.000155511	0.000689451	0.00251744	0.00757204	0.0188361	0.0406418	0.0897863	0.190716	0.25418	0.181893	0.0922568	0.0485319	0.0247447	0.0106668	0.00378806	0.00110596	0.000267576	6.40772e-05	5.22487e-05	0.000136821	0.00035716
3075	1.2252e-15	3.73363e-14	9.52785e-13	2.00183e-11	3.46131e-10	4.92596e-09	5.77058e-08	5.56505e-07	4.41858e-06	2.88869e-05	0.000155511	0.000689451	0.00251744	0.00757204	0.0188361	0.0406418	0.0897863	0.190716	0.25418	0.181893	0.0922568	0.0485319	0.0247447	0.0106668	0.00378806	0.00110596	0.000267576	6.40772e-05	5.22487e-05	0.000136821	0.00035716
3090	1.2252e-15	3.73363e-14	9.52785e-13	2.00183e-11	3.46131e-10	4.92596e-09	5.77058e-08	5.56505e-07	4.41858e-06	2.88869e-05	0.000155511	0.000689451	0.00251744	0.00757204	0.0188361	0.0406418	0.0897863	0.190716	0.25418	0.181893	0.0922568	0.0485319	0.0247447	0.0106668	0.00378806	0.00110596	0.000267576	6.40772e-05	5.22487e-05	0.000136821	0.00035716
3105	1.2252e-15	3.73363e-14	9.52785e-13	2.00183e-11	3.46131e-10	4.92596e-09	5.77058e-08	5.56505e-07	4.41858e-06	2.88869e-05	0.000155511	0.000689451	0.00251744	0.00757204	0.0188361	0.0406418	0.0897863	0.190716	0.25418	0.181893	0.0922568	0.0485319	0.0247447	0.0106668	0.00378806	0.00110596	0.000267576	6.40772e-05	5.22487e-05	0.000136821	0.00035716
3120	1.2252e-15	3.73363e-14	9.52785e-13	2.00183e-11	3.46131e-10	4.92596e-09	5.77058e-08	5.56505e-07	4.41858e-06	2.88869e-05	0.000155511	0.000689451	0.00251744	0.00757204	0.0188361	0.0406418	0.0897863	0.190716	0.25418	0.181893	0.0922568	0.0485319	0.0247447	0.0106668	0.00378806	0.00110596	0.000267576	6.40772e-05	5.22487e-05	0.000136821	0.00035716
3135	1.2252e-15	3.73363e-14	9.52785e-13	2.00183e-11	3.46131e-10	4.92596e-09	5.77058e-08	5.56505e-07	4.41858e-06	2.88869e-05	0.000155511	0.000689451	0.00251744	0.00757204	0.0188361	0.0406418	0.0897863	0.190716	0.25418	0.181893	0.0922568	0.0485319	0.0247447	0.0106668	0.00378806	0.00110596	0.000267576	6.40772e-05	5.22487e-05	0.000136821	0.00035716
3150	1.2252e-15	3.73363e-14	9.52785e-13	2.00183e-11	3.46131e-10	4.92596e-09	5.77058e-08	5.56505e-07	4.41858e-06	2.88869e-05	0.000155511	0.000689451	0.00251744	0.00757204	0.0188361	0.0406418	0.0897863	0.190716	0.25418	0.181893	0.0922568	0.0485319	0.0247447	0.0106668	0.00378806	0.00110596	0.000267576	6.40772e-05	5.22487e-05	0.000136821	0.00035716
3165	1.2252e-15	3.73363e-14	9.52785e-13	2.00183e-11	3.46131e-10	4.92596e-09	5.77058e-08	5.56505e-07	4.41858e-06	2.88869e-05	0.000155511	0.000689451	0.00251744	0.00757204	0.0188361	0.0406418	0.0897863	0.190716	0.25418	0.181893	0.0922568	0.0485319	0.0247447	0.0106668	0.00378806	0.00110596	0.000267576	6.40772e-05	5.22487e-05	0.000136821	0.00035716
3180	1.2252e-15	3.73363e-14	9.52785e-13	2.00183e-11	3.46131e-10	4.92596e-09	5.77058e-08	5.56505e-07	4.41858e-06	2.88869e-05	0.000155511	0.000689451	0.00251744	0.00757204	0.0188361	0.0406418	0.0897863	0.190716	0.25418	0.181893	0.0922568	0.0485319	0.0247447	0.0106668	0.00378806	0.00110596	0.000267576	6.40772e-05	5.22487e-05	0.000136821	0.00035716
3195	1.2252e-15	3.73363e-14	9.52785e-13	2.00183e-11	3.46131e-10	4.92596e-09	5.77058e-08	5.56505e-07	4.41858e-06	2.88869e-05	0.000155511	0.000689451	0.00251744	0.00757204	0.0188361	0.0406418	0.0897863	0.190716	0.25418	0.181893	0.0922568	0.0485319	0.0247447	0.0106668	0.00378806	0.00110596	0.000267576	6.40772e-05	5.22487e-05	0.000136821	0.00035716
3210	1.2252e-15	3.73363e-14	9.52785e-13	2.00183e-11	3.46131e-10	4.92596e-09	5.77058e-08	5.56505e-07	4.41858e-06	2.88869e-05	0.000155511	0.000689451	0.00251744	0.00757204	0.0188361	0.0406418	0.0897863	0.190716	0.25418	0.181893	0.0922568	0.0485319	0.0247447	0.0106668	0.00378806	0.00110596	0.000267576	6.40772e-05	5.22487e-05	0.000136821	0.00035716
3225	1.2252e-15	3.73363e-14	9.52785e-13	2.00183e-11	3.46131e-10	4.92596e-09	5.77058e-08	5.56505e-07	4.41858e-06	2.88869e-05	0.000155511	0.000689451	0.00251744	0.00757204	0.0188361	0.0406418	0.0897863	0.190716	0.25418	0.181893	0.0922568	0.0485319	0.0247447	0.0106668	0.00378806	0.00110596	0.000267576	6.40772e-05	5.22487e-05	0.000136821	0.00035716
3240	1.2252e-15	3.73363e-14	9.52785e-13	2.00183e-11	3.46131e-10	4.92596e-09	5.77058e-08	5.56505e-07	4.41858e-06	2.88869e-05	0.000155511	0.000689451	0.00251744	0.00757204	0.0188361	0.0406418	0.0897863	0.190716	0.25418	0.181893	0.0922568	0.0485319	0.0247447	0.0106668	0.00378806	0.00110596	0.000267576	6.40772e-05	5.22487e-05	0.000136821	0.00035716
3255	1.2252e-15	3.73363e-14	9.52785e-13	2.00183e-11	3.46131e-10	4.92596e-09	5.77058e-08	5.56505e-07	4.41858e-06	2.88869e-05	0.000155511	0.000689451	0.00251744	0.00757204	0.0188361	0.0406418	0.0897863	0.190716	0.25418	0.181893	0.0922568	0.0485319	0.0247447	0.0106668	0.00378806	0.00110596	0.000267576	6.40772e-05	5.22487e-05	0.000136821	0.00035716
3270	1.2252e-15	3.73363e-14	9.52785e-13	2.00183e-11	3.46131e-10	4.92596e-09	5.77058e-08	5.56505e-07	4.41858e-06	2.88869e-05	0.000155511	0.000689451	0.00251744	0.00757204	0.0188361	0.0406418	0.0897863	0.190716	0.25418	0.181893	0.0922568	0.0485319	0.0247447	0.0106668	0.00378806	0.00110596	0.000267576	6.40772e-05	5.22487e-05	0.000136821	0.00035716
3285	1.2252e-15	3.73363e-14	9.52785e-13	2.00183e-11	3.46131e-10	4.92596e-09	5.77058e-08	5.56505e-07	4.41858e-06	2.88869e-05	0.000155511	0.000689451	0.00251744	0.00757204	0.0188361	0.0406418	0.0897863	0.190716	0.25418	0.181893	0.0922568	0.0485319	0.0247447	0.0106668	0.00378806	0.00110596	0.000267576	6.40772e-05	5.22487e-05	0.000136821	0.00035716
3300	1.2252e-15	3.73363e-14	9.52785e-13	2.00183e-11	3.46131e-10	4.92596e-09	5.77058e-08	5.56505e-07	4.41858e-06	2.88869e-05	0.000155511	0.000689451	0.00251744	0.00757204	0.0188361	0.0406418	0.0897863	0.190716	0.25418	0.181893	0.0922568	0.0485319	0.0247447	0.0106668	0.00378806	0.00110596	0.000267576	6.40772e-05	5.22487e-05	0.000136821	0.00035716
3315	1.2252e-15	3.73363e-14	9.52785e-13	2.00183e-11	3.46131e-10	4.92596e-09	5.77058e-08	5.56505e-07	4.41858e-06	2.88869e-05	0.000155511	0.000689451	0.00251744	0.00757204	0.0188361	0.0406418	0.0897863	0.190716	0.25418	0.181893	0.0922568	0.0485319	0.0247447	0.0106668	0.00378806	0.00110596	0.000267576	6.40772e-05	5.22487e-05	0.000136821	0.00035716
3330	1.2252e-15	3.73363e-14	9.52785e-13	2.00183e-11	3.46131e-10	4.92596e-09	5.77058e-08	5.56505e-07	4.41858e-06	2.88869e-05	0.000155511	0.000689451	0.00251744	0.00757204	0.0188361	0.0406418	0.0897863	0.190716	0.25418	0.181893	0.0922568	0.0485319	0.0247447	0.0106668	0.00378806	0.00110596	0.000267576	6.40772e-05	5.22487e-05	0.000136821	0.00035716
3345	1.2252e-15	3.73363e-14	9.52785e-13	2.00183e-11	3.46131e-10	4.92596e-09	5.77058e-08	5.56505e-07	4.41858e-06	2.88869e-05	0.000155511	0.000689451	0.00251744	0.00757204	0.0188361	0.0406418	0.0897863	0.190716	0.25418	0.181893	0.0922568	0.0485319	0.0247447	0.0106668	0.00378806	0.00110596	0.000267576	6.40772e-05	5.22487e-05	0.000136821	0.00035716
3360	1.2252e-15	3.73363e-14	9.52785e-13	2.00183e-11	3.46131e-10	4.92596e-09	5.77058e-08	5.56505e-07	4.41858e-06	2.88869e-05	0.000155511	0.000689451	0.00251744	0.00757204	0.0188361	0.0406418	0.0897863	0.190716	0.25418	0.181893	0.0922568	0.0485319	0.0247447	0.0106668	0.00378806	0.00110596	0.000267576	6.40772e-05	5.22487e-05	0.000136821	0.00035716
3375	1.2252e-15	3.73363e-14	9.52785e-13	2.00183e-11	3.46131e-10	4.92596e-09	5.77058e-08	5.56505e-07	4.41858e-06	2.88869e-05	0.000155511	0.000689451	0.00251744	0.00757204	0.0188361	0.0406418	0.0897863	0.190716	0.25418	0.181893	0.0922568	0.0485319	0.0247447	0.0106668	0.00378806	0.00110596	0.000267576	6.40772e-05	5.22487e-05	0.000136821	0.00035716
3390	1.2252e-15	3.73363e-14	9.52785e-13	2.00183e-11	3.46131e-10	4.92596e-09	5.77058e-08	5.56505e-07	4.41858e-06	2.88869e-05	0.000155511	0.000689451	0.00251744	0.00757204	0.0188361	0.0406418	0.0897863	0.190716	0.25418	0.181893	0.0922568	0.0485319	0.0247447	0.0106668	0.00378806	0.00110596	0.000267576	6.40772e-05	5.22487e-05	0.000136821	0.00035716
3405	1.2252e-15	3.73363e-14	9.52785e-13	2.00183e-11	3.46131e-10	4.92596e-09	5.77058e-08	5.56505e-07	4.41858e-06	2.88869e-05	0.000155511	0.000689451	0.00251744	0.00757204	0.0188361	0.0406418	0.0897863	0.190716	0.25418	0.181893	0.0922568	0.0485319	0.0247447	0.0106668	0.00378806	0.00110596	0.000267576	6.40772e-05	5.22487e-05	0.000136821	0.00035716
3420	1.2252e-15	3.73363e-14	9.52785e-13	2.00183e-11	3.46131e-10	4.92596e-09	5.77058e-08	5.56505e-07	4.41858e-06	2.88869e-05	0.000155511	0.000689451	0.00251744	0.00757204	0.0188361	0.0406418	0.0897863	0.190716	0.25418	0.181893	0.0922568	0.0485319	0.0247447	0.0106668	0.00378806	0.00110596	0.000267576	6.40772e-05	5.22487e-05	0.000136821	0.00035716
3435	1.2252e-15	3.73363e-14	9.52785e-13	2.00183e-11	3.46131e-10	4.92596e-09	5.77058e-08	5.56505e-07	4.41858e-06	2.88869e-05	0.000155511	0.000689451	0.00251744	0.00757204	0.0188361	0.0406418	0.0897863	0.190716	0.25418	0.181893	0.0922568	0.0485319	0.0247447	0.0106668	0.00378806	0.00110596	0.000267576	6.40772e-05	5.22487e-05	0.000136821	0.00035716
3450	1.2252e-15	3.73363e-14	9.52785e-13	2.00183e-11	3.46131e-10	4.92596e-09	5.77058e-08	5.56505e-07	4.41858e-06	2.88869e-05	0.000155511	0.000689451	0.00251744	0.00757204	0.0188361	0.0406418	0.0897863	0.190716	0.25418	0.181893	0.0922568	0.0485319	0.0247447	0.0106668	0.00378806	0.00110596	0.000267576	6.40772e-05	5.22487e-05	0.000136821	0.00035716
3465	1.2252e-15	3.73363e-14	9.52785e-13	2.00183e-11	3.46131e-10	4.92596e-09	5.77058e-08	5.56505e-07	4.41858e-06	2.88869e-05	0.000155511	0.000689451	0.00251744	0.00757204	0.0188361	0.0406418	0.0897863	0.190716	0.25418	0.181893	0.0922568	0.0485319	0.0247447	0.0106668	0.00378806	0.00110596	0.000267576	6.40772e-05	5.22487e-05	0.000136821	0.00035716
3480	1.2252e-15	3.73363e-14	9.52785e-13	2.00183e-11	3.46131e-10	4.92596e-09	5.77058e-08	5.56505e-07	4.41858e-06	2.88869e-05	0.000155511	0.000689451	0.00251744	0.00757204	0.0188361	0.0406418	0.0897863	0.190716	0.25418	0.181893	0.0922568	0.0485319	0.0247447	0.0106668	0.00378806	0.00110596	0.000267576	6.40772e-05	5.22487e-05	0.000136821	0.00035716
3495	1.2252e-15	3.73363e-14	9.52785e-13	2.00183e-11	3.46131e-10	4.92596e-09	5.77058e-08	5.56505e-07	4.41858e-06	2.88869e-05	0.000155511	0.000689451	0.00251744	0.00757204	0.0188361	0.0406418	0.0897863	0.190716	0.25418	0.181893	0.0922568	0.0485319	0.0247447	0.0106668	0.00378806	0.00110596	0.000267576	6.40772e-05	5.22487e-05	0.000136821	0.00035716
3510	1.2252e-15	3.73363e-14	9.52785e-13	2.00183e-11	3.46131e-10	4.92596e-09	5.77058e-08	5.56505e-07	4.41858e-06	2.88869e-05	0.000155511	0.000689451	0.00251744	0.00757204	0.0188361	0.0406418	0.0897863	0.190716	0.25418	0.181893	0.0922568	0.0485319	0.0247447	0.0106668	0.00378806	0.00110596	0.000267576	6.40772e-05	5.22487e-05	0.000136821	0.00035716
3525	1.2252e-15	3.73363e-14	9.52785e-13	2.00183e-11	3.46131e-10	4.92596e-09	5.77058e-08	5.56505e-07	4.41858e-06	2.88869e-05	0.000155511	0.000689451	0.00251744	0.00757204	0.0188361	0.0406418	0.0897863	0.190716	0.25418	0.181893	0.0922568	0.0485319	0.0247447	0.0106668	0.00378806	0.00110596	0.000267576	6.40772e-05	5.22487e-05	0.000136821	0.00035716
3540	1.2252e-15	3.73363e-14	9.52785e-13	2.00183e-11	3.46131e-10	4.92596e-09	5.77058e-08	5.56505e-07	4.41858e-06	2.88869e-05	0.000155511	0.000689451	0.00251744	0.00757204	0.0188361	0.0406418	0.0897863	0.190716	0.25418	0.181893	0.0922568	0.0485319	0.0247447	0.0106668	0.00378806	0.00110596	0.000267576	6.40772e-05	5.22487e-05	0.000136821	0.00035716
3555	1.2252e-15	3.73363e-14	9.52785e-13	2.00183e-11	3.46131e-10	4.92596e-09	5.77058e-08	5.56505e-07	4.41858e-06	2.88869e-05	0.000155511	0.000689451	0.00251744	0.00757204	0.0188361	0.0406418	0.0897863	0.190716	0.25418	0.181893	0.0922568	0.0485319	0.0247447	0.0106668	0.00378806	0.00110596	0.000267576	6.40772e-05	5.22487e-05	0.000136821	0.00035716
3570	1.2252e-15	3.73363e-14	9.52785e-13	2.00183e-11	3.46131e-10	4.92596e-09	5.77058e-08	5.56505e-07	4.41858e-06	2.88869e-05	0.000155511	0.000689451	0.00251744	0.00757204	0.0188361	0.0406418	0.0897863	0.190716	0.25418	0.181893	0.0922568	0.0485319	0.0247447	0.0106668	0.00378806	0.00110596	0.000267576	6.40772e-05	5.22487e-05	0.000136821	0.00035716
3585	1.2252e-15	3.73363e-14	9.52785e-13	2.00183e-11	3.46131e-10	4.92596e-09	5.77058e-08	5.56505e-07	4.41858e-06	2.88869e-05	0.000155511	0.000689451	0.00251744	0.00757204	0.0188361	0.0406418	0.0897863	0.190716	0.25418	0.181893	0.0922568	0.0485319	0.0247447	0.0106668	0.00378806	0.00110596	0.000267576	6.40772e-05	5.22487e-05	0.000136821	0.00035716
3600	1.2252e-15	3.73363e-14	9.52785e-13	2.00183e-11	3.46131e-10	4.92596e-09	5.77058e-08	5.56505e-07	4.41858e-06	2.88869e-05	0.000155511	0.000689451	0.00251744	0.00757204	0.0188361	0.0406418	0.0897863	0.190716	0.25418	0.181893	0.0922568	0.0485319	0.0247447	0.0106668	0.00378806	0.00110596	0.000267576	6.40772e-05	5.22487e-05	0.000136821	0.00035716
3615	1.12656e-15	3.43305e-14	8.76079e-13	1.84067e-11	3.18265e-10	4.52938e-09	5.30601e-08	5.11703e-07	4.06285e-06	2.65613e-05	0.000142992	0.000633944	0.00231476	0.00696239	0.0173195	0.0373693	0.0825559	0.175356	0.233703	0.167233	0.0848166	0.044614	0.0227439	0.00980214	0.00347976	0.00101538	0.000245442	5.86941e-05	4.77526e-05	0.000124606	0.000323454
3630	1.03587e-15	3.15666e-14	8.05549e-13	1.69248e-11	2.92643e-10	4.16474e-09	4.87883e-08	4.70507e-07	3.73576e-06	2.44229e-05	0.000131479	0.000582906	0.0021284	0.00640183	0.015925	0.0343603	0.0759078	0.161232	0.214875	0.153755	0.0779764	0.0410124	0.0209049	0.00900755	0.00319655	0.000932216	0.00022514	5.37633e-05	4.36434e-05	0.000113481	0.000292929
3645	9.52471e-16	2.90253e-14	7.40696e-13	1.55622e-11	2.69083e-10	3.82945e-09	4.48605e-08	4.32628e-07	3.43501e-06	2.24567e-05	0.000120894	0.000535977	0.00195704	0.00588641	0.0146428	0.0315936	0.069795	0.148246	0.197564	0.141363	0.0716879	0.0377015	0.0192145	0.00827737	0.00293638	0.000855864	0.000206517	4.92466e-05	3.98878e-05	0.00010335	0.000265285
3660	8.7579e-16	2.66886e-14	6.81065e-13	1.43094e-11	2.4742e-10	3.52115e-09	4.12489e-08	3.97798e-07	3.15846e-06	2.06487e-05	0.000111161	0.000492826	0.00179948	0.00541248	0.0134638	0.0290496	0.0641744	0.136306	0.181648	0.12997	0.0659065	0.034658	0.0176609	0.00760638	0.0026974	0.000785767	0.000189434	4.51095e-05	3.64553e-05	9.41227e-05	0.000240249
3675	8.05283e-16	2.45399e-14	6.26234e-13	1.31574e-11	2.27501e-10	3.23767e-09	3.79281e-08	3.65772e-07	2.90418e-06	1.89863e-05	0.000102212	0.000453149	0.0016546	0.0049767	0.0123798	0.0267105	0.0590065	0.125328	0.167014	0.119495	0.0605913	0.0318601	0.0162329	0.00698979	0.00247786	0.00072141	0.000173764	4.13198e-05	3.33183e-05	8.57194e-05	0.000217577
3690	7.40452e-16	2.25643e-14	5.75818e-13	1.20981e-11	2.09185e-10	2.97701e-09	3.48746e-08	3.36325e-07	2.67037e-06	1.74578e-05	9.3983e-05	0.000416666	0.00152139	0.00457602	0.011383	0.0245598	0.0542548	0.115234	0.153559	0.109864	0.0557048	0.0292881	0.0149203	0.00642317	0.00227619	0.000662324	0.000159391	3.78486e-05	3.04512e-05	7.80664e-05	0.000197043
3705	6.80841e-16	2.07477e-14	5.29461e-13	1.11241e-11	1.92344e-10	2.73734e-09	3.2067e-08	3.09248e-07	2.45539e-06	1.60523e-05	8.64165e-05	0.00038312	0.0013989	0.00420759	0.0104665	0.0225822	0.0498857	0.105952	0.141188	0.10101	0.0512124	0.0269237	0.0137139	0.00590249	0.00209094	0.000608078	0.000146206	3.46689e-05	2.78308e-05	7.10967e-05	0.000178448
3720	6.26028e-16	1.90774e-14	4.86835e-13	1.02285e-11	1.76859e-10	2.51697e-09	2.94853e-08	2.84352e-07	2.25771e-06	1.476e-05	7.94593e-05	0.000352276	0.00128627	0.00386883	0.00962376	0.0207639	0.0458684	0.0974188	0.129813	0.092869	0.0470823	0.0247502	0.012605	0.00542402	0.00192076	0.000558275	0.000134112	3.17564e-05	2.54359e-05	6.47492e-05	0.000161608
3735	5.75628e-16	1.75415e-14	4.47642e-13	9.40508e-12	1.62621e-10	2.31433e-09	2.71115e-08	2.61459e-07	2.07595e-06	1.35717e-05	7.30621e-05	0.000323914	0.00118271	0.00355734	0.0088489	0.0190919	0.0421747	0.0895725	0.119355	0.0853842	0.0432853	0.0227521	0.0115858	0.00498433	0.00176443	0.00051255	0.000123019	2.90886e-05	2.32471e-05	5.89684e-05	0.000146356
3750	5.29286e-16	1.61293e-14	4.11603e-13	8.6479e-12	1.49529e-10	2.12801e-09	2.49289e-08	2.4041e-07	1.90882e-06	1.2479e-05	6.718e-05	0.000297836	0.00108749	0.00327093	0.00813642	0.0175546	0.0387784	0.0823582	0.10974	0.0785026	0.0397945	0.0209154	0.010649	0.00458029	0.00162083	0.000470571	0.000112843	2.66448e-05	2.12466e-05	5.37037e-05	0.000132544
3765	4.86675e-16	1.48308e-14	3.78467e-13	7.95169e-12	1.37491e-10	1.95669e-09	2.29219e-08	2.21055e-07	1.75514e-06	1.14744e-05	6.17715e-05	0.000273858	0.000999939	0.00300758	0.00748131	0.0161411	0.0356556	0.0757249	0.100899	0.0721757	0.0365852	0.0192269	0.00978794	0.004209	0.00148891	0.00043203	0.000103508	2.44064e-05	1.94183e-05	4.89091e-05	0.000120036
3780	4.47494e-16	1.36368e-14	3.47997e-13	7.31152e-12	1.26422e-10	1.79917e-09	2.10765e-08	2.03258e-07	1.61384e-06	1.05506e-05	5.67984e-05	0.00025181	0.000919433	0.00276543	0.00687895	0.0148414	0.0327843	0.0696258	0.09277	0.0663587	0.0336347	0.0176748	0.00899651	0.0038678	0.00136773	0.000396645	9.49464e-05	2.23561e-05	1.77473e-05	4.45425e-05	0.000108708
3795	4.11468e-16	1.25389e-14	3.19981e-13	6.72289e-12	1.16244e-10	1.65432e-09	1.93797e-08	1.86895e-07	1.48392e-06	9.7012e-06	5.22256e-05	0.000231537	0.000845409	0.00254278	0.00632508	0.0136464	0.0301442	0.064018	0.0852962	0.0610105	0.0309222	0.0162479	0.00826907	0.00355427	0.00125642	0.000364159	8.70926e-05	2.04779e-05	1.62201e-05	4.05657e-05	9.84489e-05
3810	3.78342e-16	1.15295e-14	2.9422e-13	6.18165e-12	1.06885e-10	1.52114e-09	1.78195e-08	1.71848e-07	1.36445e-06	8.92017e-06	4.8021e-05	0.000212896	0.000777345	0.00233805	0.00581581	0.0125476	0.0277167	0.0588619	0.0784245	0.0560934	0.0284284	0.0149362	0.00760045	0.00326615	0.00115416	0.000334333	7.98884e-05	1.87576e-05	1.48244e-05	3.6944e-05	8.91581e-05
3825	3.47883e-16	1.06013e-14	2.70534e-13	5.68398e-12	9.82803e-11	1.39867e-09	1.63849e-08	1.58013e-07	1.2546e-06	8.20203e-06	4.41549e-05	0.000195756	0.00071476	0.00214981	0.00534755	0.0115372	0.0254847	0.054121	0.0721064	0.0515725	0.0261357	0.0137305	0.00698589	0.00300138	0.00106022	0.00030695	7.32802e-05	1.71818e-05	1.35487e-05	3.36457e-05	8.07441e-05
3840	3.19876e-16	9.74779e-15	2.48754e-13	5.22638e-12	9.03681e-11	1.28607e-09	1.50658e-08	1.45292e-07	1.1536e-06	7.5417e-06	4.06001e-05	0.000179996	0.000657215	0.00197672	0.00491699	0.0106082	0.0234325	0.049762	0.0662974	0.047416	0.024028	0.012622	0.00642103	0.00275808	0.000973935	0.00028181	6.72185e-05	1.57383e-05	1.23828e-05	3.06418e-05	7.31241e-05
3855	2.94123e-16	8.96302e-15	2.28727e-13	4.80562e-12	8.30928e-11	1.18253e-09	1.38529e-08	1.33595e-07	1.06072e-06	6.93454e-06	3.73314e-05	0.000165504	0.000604302	0.00181757	0.00452109	0.00975404	0.0215455	0.0457541	0.0609563	0.0435945	0.0220902	0.0116031	0.00590184	0.0025345	0.000894669	0.000258729	6.16583e-05	1.44162e-05	1.13172e-05	2.79061e-05	6.62233e-05
3870	2.70444e-16	8.24144e-15	2.10313e-13	4.41874e-12	7.64032e-11	1.08733e-09	1.27376e-08	1.2284e-07	9.75327e-07	6.37625e-06	3.43259e-05	0.00015218	0.000555649	0.00167123	0.00415707	0.00896863	0.0198104	0.0420689	0.0560455	0.040081	0.0203087	0.0106664	0.00542463	0.00232905	0.000821853	0.000237538	5.6558e-05	1.32051e-05	1.03434e-05	2.54147e-05	5.99736e-05
3885	2.48672e-16	7.57794e-15	1.93381e-13	4.063e-12	7.02522e-11	9.99792e-10	1.17122e-08	1.1295e-07	8.96806e-07	5.86291e-06	3.15624e-05	0.000139928	0.000510914	0.00153668	0.00382236	0.00824647	0.0182151	0.0386806	0.0515303	0.0368507	0.0186709	0.0098053	0.004986	0.00214025	0.000754964	0.000218083	5.18796e-05	1.20957e-05	9.4533e-06	2.31457e-05	5.43138e-05
3900	2.28652e-16	6.96787e-15	1.77813e-13	3.7359e-12	6.45964e-11	9.19302e-10	1.07693e-08	1.03857e-07	8.24606e-07	5.3909e-06	2.90214e-05	0.000128662	0.00046978	0.00141296	0.0035146	0.00758246	0.0167483	0.0355652	0.0473789	0.0338807	0.0171651	0.00901373	0.00458285	0.00196675	0.000693519	0.000200222	4.75882e-05	1.10796e-05	8.63983e-06	2.10792e-05	4.91881e-05
3915	2.10244e-16	6.4069e-15	1.63498e-13	3.43513e-12	5.9396e-11	8.45291e-10	9.90226e-09	9.54955e-08	7.58219e-07	4.95689e-06	2.66849e-05	0.000118304	0.000431958	0.0012992	0.00323162	0.00697191	0.0153995	0.0327007	0.0435619	0.0311501	0.0157808	0.00828607	0.00421229	0.00180732	0.000637075	0.000183823	4.36518e-05	1.01488e-05	7.89635e-06	1.91973e-05	4.45461e-05
3930	1.93318e-16	5.8911e-15	1.50335e-13	3.15858e-12	5.46142e-11	7.77239e-10	9.10505e-09	8.78074e-08	6.97177e-07	4.55782e-06	2.45365e-05	0.000108779	0.00039718	0.00119459	0.00297142	0.00641053	0.0141594	0.0300669	0.0400525	0.0286395	0.0145082	0.00761714	0.00387169	0.00166082	0.000585225	0.000168767	4.0041e-05	9.29618e-06	7.21686e-06	1.74833e-05	4.03422e-05
3945	1.77754e-16	5.41683e-15	1.38232e-13	2.90429e-12	5.02173e-11	7.14666e-10	8.37203e-09	8.07383e-08	6.41049e-07	4.19088e-06	2.25611e-05	0.000100022	0.000365203	0.00109841	0.00273218	0.00589434	0.0130192	0.0276453	0.0368257	0.0263313	0.0133381	0.00700223	0.00355863	0.00152619	0.000537594	0.000154945	3.67289e-05	8.51521e-06	6.59583e-06	1.59224e-05	3.6535e-05
3960	1.63444e-16	4.98073e-15	1.27103e-13	2.67047e-12	4.61745e-11	6.5713e-10	7.69802e-09	7.42383e-08	5.89439e-07	3.85348e-06	2.07448e-05	9.19689e-05	0.000335801	0.00100998	0.00251219	0.00541973	0.0119708	0.0254187	0.033859	0.0242091	0.0122624	0.00643695	0.00327089	0.00140247	0.000493841	0.000142254	3.36907e-05	7.79985e-06	6.02825e-06	1.45009e-05	3.30872e-05
3975	1.50285e-16	4.57975e-15	1.16871e-13	2.45548e-12	4.24571e-11	6.04227e-10	7.07828e-09	6.82615e-08	5.41985e-07	3.54325e-06	1.90747e-05	8.45645e-05	0.000308765	0.000928662	0.00230992	0.00498332	0.0110068	0.0233714	0.0311312	0.022258	0.0112735	0.0059173	0.00300641	0.00128878	0.000453648	0.000130603	3.09039e-05	7.14459e-06	5.50951e-06	1.32063e-05	2.99647e-05
3990	1.38186e-16	4.21105e-15	1.07462e-13	2.2578e-12	3.9039e-11	5.55582e-10	6.50842e-09	6.2766e-08	4.98351e-07	3.25799e-06	1.7539e-05	7.77563e-05	0.000283906	0.000853893	0.00212394	0.00458206	0.0101204	0.021489	0.0286232	0.0204641	0.0103643	0.00543961	0.00276332	0.00118431	0.000416726	0.000119906	2.83475e-05	6.54438e-06	5.0354e-06	1.20272e-05	2.71368e-05
4005	1.27061e-16	3.87203e-15	9.88103e-14	2.07603e-12	3.58961e-11	5.10854e-10	5.98445e-09	5.77129e-08	4.5823e-07	2.99569e-06	1.6127e-05	7.14962e-05	0.000261049	0.000785144	0.00195293	0.00421311	0.00930541	0.0197582	0.0263172	0.0188148	0.00952849	0.00500048	0.00253989	0.0010883	0.00038281	0.000110086	2.60027e-05	5.99459e-06	4.6021e-06	1.09534e-05	2.45759e-05
4020	1.16832e-16	3.5603e-15	9.08553e-14	1.9089e-12	3.30062e-11	4.69726e-10	5.50266e-09	5.30665e-08	4.21339e-07	2.75452e-06	1.48286e-05	6.57401e-05	0.000240032	0.00072193	0.00179569	0.00387387	0.00855605	0.0181669	0.024197	0.0172984	0.00876005	0.0045968	0.00233452	0.00100008	0.000351654	0.000101069	2.38518e-05	5.49099e-06	4.20608e-06	9.9755e-06	2.22566e-05
4035	1.07426e-16	3.27367e-15	8.35409e-14	1.75522e-12	3.0349e-11	4.3191e-10	5.05965e-09	4.87943e-08	3.87418e-07	2.53276e-06	1.36348e-05	6.04474e-05	0.000220707	0.000663806	0.0016511	0.00356194	0.00786704	0.0167037	0.0222477	0.0159043	0.00805358	0.0042257	0.00214575	0.000919013	0.000323033	9.27914e-05	2.18788e-05	5.02969e-06	3.84413e-06	9.08489e-06	2.01562e-05
4050	9.87778e-17	3.01012e-15	7.68152e-14	1.61391e-12	2.79057e-11	3.97138e-10	4.65232e-09	4.4866e-08	3.56228e-07	2.32885e-06	1.25371e-05	5.55809e-05	0.000202937	0.000610361	0.00151816	0.00327513	0.00723351	0.0153583	0.0204553	0.0146225	0.00740409	0.00388457	0.00197225	0.000844515	0.000296742	8.51915e-05	2.0069e-05	4.60715e-06	3.51334e-06	8.2738e-06	1.8254e-05
4065	9.08255e-17	2.76779e-15	7.06311e-14	1.48398e-12	2.56591e-11	3.65166e-10	4.27777e-09	4.1254e-08	3.27549e-07	2.14136e-06	1.15277e-05	5.11061e-05	0.000186599	0.000561219	0.00139593	0.00301141	0.00665101	0.0141213	0.0188074	0.013444	0.00680697	0.00357098	0.00181278	0.000776056	0.000272591	7.82141e-05	1.84089e-05	4.2201e-06	3.21101e-06	7.53511e-06	1.65314e-05
4080	8.35134e-17	2.54496e-15	6.49448e-14	1.36451e-12	2.35933e-11	3.35767e-10	3.93338e-09	3.79327e-08	3.01179e-07	1.96896e-06	1.05996e-05	4.69916e-05	0.000171576	0.000516034	0.00128353	0.00276893	0.00611541	0.012984	0.0172922	0.0123604	0.00625801	0.0032827	0.0016662	0.000713147	0.000250405	7.18081e-05	1.68862e-05	3.86557e-06	2.9347e-06	6.86238e-06	1.49713e-05
4095	7.679e-17	2.34007e-15	5.97163e-14	1.25465e-12	2.16939e-11	3.08736e-10	3.61671e-09	3.48789e-08	2.76932e-07	1.81045e-06	9.74628e-06	4.32083e-05	0.000157762	0.000474487	0.00118019	0.00254597	0.00562294	0.0119382	0.0158991	0.0113642	0.00575333	0.00301769	0.00153148	0.000655337	0.000230025	6.59268e-05	1.54894e-05	3.54083e-06	2.68216e-06	6.24971e-06	1.35584e-05
4110	7.06078e-17	2.15168e-15	5.49087e-14	1.15365e-12	1.99474e-11	2.8388e-10	3.32554e-09	3.20708e-08	2.54637e-07	1.66469e-06	8.96162e-06	3.97297e-05	0.00014506	0.000436285	0.00108516	0.00234097	0.00517013	0.0109767	0.0146182	0.0104483	0.00528934	0.00277408	0.00140764	0.000602213	0.000211304	6.05272e-05	1.42081e-05	3.24337e-06	2.45135e-06	5.69174e-06	1.22789e-05
4125	6.49234e-17	1.97845e-15	5.04881e-14	1.06077e-12	1.83415e-11	2.61026e-10	3.05781e-09	2.94889e-08	2.34136e-07	1.53067e-06	8.24014e-06	3.6531e-05	0.000133382	0.000401158	0.000997792	0.00215247	0.00475378	0.0100926	0.0134406	0.00960626	0.00486277	0.00255013	0.00129383	0.000553396	0.000194106	5.55699e-05	1.30328e-05	2.97089e-06	2.24041e-06	5.18358e-06	1.11201e-05
4140	5.96966e-17	1.81917e-15	4.64235e-14	9.7537e-13	1.68649e-11	2.40011e-10	2.81164e-09	2.71148e-08	2.15287e-07	1.40744e-06	7.57674e-06	3.359e-05	0.000122643	0.00036886	0.000917454	0.00197915	0.00437096	0.00927972	0.0123578	0.00883204	0.0044706	0.00234426	0.00118921	0.000508536	0.000178308	5.10185e-05	1.19548e-05	2.72131e-06	2.04762e-06	4.72079e-06	1.00707e-05
4155	5.48906e-17	1.67272e-15	4.26861e-14	8.96846e-13	1.55071e-11	2.20689e-10	2.58528e-09	2.49319e-08	1.97954e-07	1.29413e-06	6.96675e-06	3.08857e-05	0.000112769	0.000339162	0.000843584	0.00181979	0.00401897	0.00853231	0.0113622	0.00812022	0.00411007	0.00215501	0.00109305	0.000467313	0.000163796	4.684e-05	1.09659e-05	2.49269e-06	1.87142e-06	4.29932e-06	9.12027e-06
4170	5.04715e-17	1.53805e-15	3.92495e-14	8.24643e-13	1.42587e-11	2.02922e-10	2.37715e-09	2.29247e-08	1.82018e-07	1.18994e-06	6.40586e-06	2.83991e-05	0.00010369	0.000311855	0.000775663	0.00167326	0.00369533	0.0078451	0.0104468	0.00746577	0.0037786	0.00198104	0.00100467	0.000429431	0.000150465	4.30036e-05	1.00588e-05	2.28328e-06	1.71038e-06	3.91548e-06	8.25957e-06
4185	4.64082e-17	1.41423e-15	3.60897e-14	7.58254e-13	1.31108e-11	1.86585e-10	2.18577e-09	2.10791e-08	1.67364e-07	1.09414e-06	5.89014e-06	2.61127e-05	9.53417e-05	0.000286747	0.000713209	0.00153853	0.00339775	0.00721324	0.00960519	0.00686406	0.00347387	0.00182112	0.000923435	0.00039462	0.000138219	3.94815e-05	9.22677e-06	2.09147e-06	1.5632e-06	3.56591e-06	7.4801e-06
4200	4.2672e-17	1.30037e-15	3.31842e-14	6.97209e-13	1.20553e-11	1.71564e-10	2.0098e-09	1.93821e-08	1.5389e-07	1.00605e-06	5.41593e-06	2.40104e-05	8.76657e-05	0.00026366	0.000655785	0.00141464	0.00312413	0.00663227	0.00883137	0.00631085	0.00319371	0.0016741	0.000848768	0.000362631	0.00012697	3.62478e-05	8.46354e-06	1.91576e-06	1.42868e-06	3.24754e-06	6.77419e-06
4215	3.92366e-17	1.19568e-15	3.05126e-14	6.41079e-13	1.10847e-11	1.57752e-10	1.84799e-09	1.78217e-08	1.415e-07	9.2506e-07	4.97991e-06	2.20773e-05	8.06077e-05	0.000242432	0.000602984	0.00130073	0.00287255	0.0060981	0.00811989	0.00580223	0.00293615	0.00153895	0.000780138	0.000333235	0.000116636	3.3279e-05	7.76345e-06	1.75482e-06	1.30574e-06	2.9576e-06	6.1349e-06
4230	3.60778e-17	1.09942e-15	2.80562e-14	5.89467e-13	1.01923e-11	1.45051e-10	1.69922e-09	1.63869e-08	1.30109e-07	8.50585e-07	4.57898e-06	2.02999e-05	7.41179e-05	0.000222914	0.000554434	0.001196	0.00264122	0.00560694	0.00746573	0.0053346	0.00269936	0.00141472	0.000717058	0.000306222	0.000107143	3.05534e-05	7.12127e-06	1.6074e-06	1.19338e-06	2.69355e-06	5.55593e-06
4245	3.31733e-17	1.01091e-15	2.57974e-14	5.42011e-13	9.37177e-12	1.33374e-10	1.56242e-09	1.50676e-08	1.19634e-07	7.82106e-07	4.21033e-06	1.86656e-05	6.81507e-05	0.000204966	0.000509793	0.00109969	0.00242853	0.00515535	0.00686427	0.00490466	0.00248167	0.00130051	0.000659078	0.000281399	9.8423e-05	2.8051e-05	6.53221e-06	1.47236e-06	1.09069e-06	2.45307e-06	5.03161e-06
4260	3.05026e-17	9.29527e-16	2.37206e-14	4.98375e-13	8.61727e-12	1.22636e-10	1.43663e-09	1.38546e-08	1.10002e-07	7.1914e-07	3.87137e-06	1.71628e-05	6.26638e-05	0.000188464	0.000468747	0.00101115	0.00223296	0.00474012	0.00631127	0.00450936	0.00228153	0.00119552	0.000605787	0.000258588	9.04125e-05	2.57535e-05	5.99187e-06	1.34867e-06	9.9683e-07	2.23406e-06	4.55677e-06
4275	2.80469e-17	8.54693e-16	2.18109e-14	4.58253e-13	7.92352e-12	1.12763e-10	1.32097e-09	1.27392e-08	1.01146e-07	6.61244e-07	3.55969e-06	1.57811e-05	5.76187e-05	0.00017329	0.000431005	0.000929728	0.00205314	0.00435835	0.00580282	0.00414593	0.00209753	0.00109901	0.000556804	0.000237626	8.3054e-05	2.36442e-05	5.49624e-06	1.23537e-06	9.11051e-07	2.0346e-06	4.12674e-06
4290	2.5789e-17	7.85884e-16	2.0055e-14	4.2136e-13	7.28562e-12	1.03685e-10	1.21463e-09	1.17136e-08	9.30034e-08	6.08009e-07	3.2731e-06	1.45105e-05	5.29798e-05	0.000159338	0.000396303	0.000854865	0.0018878	0.00400732	0.00533533	0.00381179	0.00192837	0.00101029	0.000511782	0.000218363	7.62944e-05	2.17077e-05	5.04159e-06	1.13159e-06	8.32653e-07	1.85296e-06	3.73729e-06
4305	2.37128e-17	7.22615e-16	1.84404e-14	3.87438e-13	6.69908e-12	9.53375e-11	1.11684e-09	1.07705e-08	8.55159e-08	5.59059e-07	3.00959e-06	1.33423e-05	4.87144e-05	0.000146509	0.000364394	0.00078603	0.00173578	0.00368456	0.0049055	0.00350458	0.00177285	0.000928728	0.0004704	0.000200662	7.0085e-05	1.99298e-05	4.62456e-06	1.03652e-06	7.61001e-07	1.68752e-06	3.38459e-06
4320	2.18037e-17	6.6444e-16	1.69558e-14	3.56246e-13	6.15976e-12	8.76622e-11	1.02693e-09	9.90344e-09	7.86312e-08	5.14051e-07	2.7673e-06	1.22681e-05	4.47924e-05	0.000134714	0.000335055	0.000722739	0.001596	0.0033878	0.0045103	0.00322213	0.00162988	0.000853753	0.000432365	0.000184396	6.43809e-05	1.82975e-05	4.24202e-06	9.49444e-07	6.95516e-07	1.53686e-06	3.06518e-06
4335	2.00484e-17	6.10948e-16	1.55908e-14	3.27566e-13	5.66385e-12	8.06048e-11	9.44251e-10	9.10614e-09	7.23008e-08	4.72665e-07	2.5445e-06	1.12804e-05	4.11861e-05	0.000123867	0.000308077	0.000664543	0.00146748	0.00311494	0.00414694	0.00296244	0.00149844	0.000784831	0.000397405	0.000169448	5.9141e-05	1.67988e-05	3.89113e-06	8.69681e-07	6.35665e-07	1.39965e-06	2.77592e-06
4350	1.84343e-17	5.61762e-16	1.43356e-14	3.01194e-13	5.20787e-12	7.41155e-11	8.68232e-10	8.37303e-09	6.64801e-08	4.34612e-07	2.33965e-06	1.03722e-05	3.78702e-05	0.000113895	0.000283272	0.000611033	0.0013493	0.00286405	0.00381285	0.00272368	0.00137759	0.000721473	0.000365271	0.000155712	5.43277e-05	1.5423e-05	3.56926e-06	7.9662e-07	5.80965e-07	1.27469e-06	2.51395e-06
4365	1.69502e-17	5.16536e-16	1.31815e-14	2.76946e-13	4.7886e-12	6.81487e-11	7.98333e-10	7.69894e-09	6.11279e-08	3.99622e-07	2.15129e-06	9.53719e-06	3.48212e-05	0.000104725	0.000260464	0.000561832	0.00124064	0.00263338	0.00350568	0.00250416	0.00126649	0.00066323	0.000335736	0.00014309	4.9906e-05	1.41598e-05	3.27402e-06	7.29696e-07	5.30972e-07	1.16089e-06	2.2767e-06
4380	1.55856e-17	4.74951e-16	1.21203e-14	2.5465e-13	4.40308e-12	6.26622e-11	7.34061e-10	7.07912e-09	5.62067e-08	3.6745e-07	1.97809e-06	8.76936e-06	3.20178e-05	9.6293e-05	0.000239493	0.000516593	0.00114073	0.00242128	0.00322325	0.00230234	0.00116435	0.000609688	0.000308589	0.00013149	4.58443e-05	1.30001e-05	3.0032e-06	6.68395e-07	4.85281e-07	1.05724e-06	2.06184e-06
4395	1.43309e-17	4.36714e-16	1.11445e-14	2.34149e-13	4.0486e-12	5.76175e-11	6.74964e-10	6.5092e-09	5.16816e-08	3.37867e-07	1.81884e-06	8.06334e-06	2.944e-05	8.85402e-05	0.00022021	0.000474996	0.00104887	0.00222626	0.00296358	0.00211678	0.00107045	0.000560469	0.000283638	0.000120831	4.21131e-05	1.19353e-05	2.75478e-06	6.12243e-07	4.43521e-07	9.62853e-07	1.86726e-06
4410	1.31771e-17	4.01556e-16	1.02473e-14	2.15298e-13	3.72266e-12	5.29788e-11	6.20625e-10	5.98516e-09	4.75208e-08	3.10666e-07	1.67241e-06	7.41417e-06	2.70698e-05	8.14116e-05	0.00020248	0.000436749	0.000964408	0.00204696	0.00272482	0.00194618	0.000984125	0.000515223	0.000260703	0.000111036	3.86856e-05	1.09578e-05	2.52691e-06	5.60809e-07	4.05355e-07	8.7689e-07	1.69105e-06
4425	1.21163e-17	3.69228e-16	9.42232e-15	1.97965e-13	3.42296e-12	4.87137e-11	5.7066e-10	5.50331e-09	4.36951e-08	2.85655e-07	1.53776e-06	6.81726e-06	2.48904e-05	7.48569e-05	0.000186177	0.000401582	0.000886745	0.00188209	0.0025053	0.00178933	0.000904759	0.00047363	0.000239623	0.000102035	3.55371e-05	1.00603e-05	2.31788e-06	5.13696e-07	3.70474e-07	7.98602e-07	1.53146e-06
4440	1.11408e-17	3.39502e-16	8.66375e-15	1.82028e-13	3.14739e-12	4.47919e-11	5.24718e-10	5.06025e-09	4.01773e-08	2.62658e-07	1.41396e-06	6.26841e-06	2.28864e-05	6.883e-05	0.000171187	0.000369246	0.000815336	0.0017305	0.00230347	0.00164512	0.000831793	0.000435395	0.000220248	9.37641e-05	3.26448e-05	9.23633e-06	2.12615e-06	4.7054e-07	3.38594e-07	7.27303e-07	1.38693e-06
4455	1.02439e-17	3.1217e-16	7.96626e-15	1.67373e-13	2.894e-12	4.11858e-11	4.82474e-10	4.65287e-09	3.69427e-08	2.41512e-07	1.30013e-06	5.76374e-06	2.10438e-05	6.32883e-05	0.000157403	0.000339514	0.000749678	0.00159112	0.0021179	0.00151253	0.000764711	0.000400246	0.000202439	8.61633e-05	2.99879e-05	8.47985e-06	1.95028e-06	4.3101e-07	3.09457e-07	6.62369e-07	1.25604e-06
4470	9.41922e-18	2.87038e-16	7.32492e-15	1.53898e-13	2.66102e-12	3.78701e-11	4.43631e-10	4.27828e-09	3.39685e-08	2.22068e-07	1.19545e-06	5.29971e-06	1.93496e-05	5.81928e-05	0.00014473	0.000312176	0.000689307	0.00146297	0.00194727	0.00139063	0.00070304	0.000367935	0.00018607	7.91786e-05	2.75472e-05	7.78532e-06	1.78896e-06	3.94801e-07	2.82828e-07	6.03233e-07	1.13751e-06
4485	8.66091e-18	2.6393e-16	6.73521e-15	1.41509e-13	2.44678e-12	3.48212e-11	4.07916e-10	3.93384e-09	3.12338e-08	2.0419e-07	1.09921e-06	4.87303e-06	1.77917e-05	5.35076e-05	0.000133077	0.000287039	0.000633798	0.00134514	0.0017904	0.00127855	0.000646342	0.000338232	0.000171025	7.27602e-05	2.53052e-05	7.14768e-06	1.64098e-06	3.61634e-07	2.5849e-07	5.49377e-07	1.03016e-06
4500	7.96364e-18	2.42681e-16	6.19298e-15	1.30116e-13	2.2498e-12	3.20179e-11	3.75076e-10	3.61714e-09	2.87193e-08	1.87751e-07	1.01071e-06	4.48071e-06	1.63593e-05	4.91995e-05	0.000122362	0.000263927	0.000582758	0.0012368	0.00164616	0.0011755	0.000594217	0.000310927	0.000157196	6.6862e-05	2.32457e-05	6.56226e-06	1.50524e-06	3.31254e-07	2.36246e-07	5.00329e-07	9.32942e-07
4515	7.32252e-18	2.23144e-16	5.6944e-15	1.19641e-13	2.06868e-12	2.94402e-11	3.44879e-10	3.32593e-09	2.64071e-08	1.72635e-07	9.29344e-07	4.11997e-06	1.50422e-05	4.52384e-05	0.00011251	0.000242675	0.000535829	0.00113719	0.00151354	0.00108076	0.000546295	0.000285826	0.000144486	6.1442e-05	2.13537e-05	6.0248e-06	1.38073e-06	3.03425e-07	2.15917e-07	4.55659e-07	8.44899e-07
4530	6.733e-18	2.05179e-16	5.23596e-15	1.10009e-13	1.90213e-12	2.70701e-11	3.17114e-10	3.05817e-09	2.42812e-08	1.58737e-07	8.54524e-07	3.78828e-06	1.38312e-05	4.15961e-05	0.000103451	0.000223135	0.000492679	0.00104559	0.0013916	0.00099366	0.000502238	0.000262752	0.000132803	5.64613e-05	1.96158e-05	5.53135e-06	1.26651e-06	2.77934e-07	1.97337e-07	4.14978e-07	7.65164e-07
4545	6.19095e-18	1.88661e-16	4.81443e-15	1.01152e-13	1.749e-12	2.48907e-11	2.91584e-10	2.81197e-09	2.23263e-08	1.45957e-07	7.85728e-07	3.48328e-06	1.27176e-05	3.82471e-05	9.51217e-05	0.000205168	0.000453004	0.00096138	0.00127949	0.000913576	0.000461734	0.000241541	0.000122065	5.18844e-05	1.80193e-05	5.07831e-06	1.16175e-06	2.54585e-07	1.80355e-07	3.77929e-07	6.92954e-07
4560	5.69253e-18	1.73472e-16	4.42684e-15	9.30089e-14	1.60819e-12	2.28869e-11	2.6811e-10	2.58558e-09	2.05289e-08	1.34207e-07	7.2247e-07	3.20285e-06	1.16937e-05	3.51677e-05	8.74629e-05	0.000188647	0.000416524	0.000883948	0.00117641	0.000839946	0.000424497	0.000222041	0.000112195	4.76785e-05	1.65528e-05	4.66238e-06	1.06565e-06	2.33198e-07	1.64836e-07	3.44188e-07	6.27558e-07
4575	5.23424e-18	1.59507e-16	4.07044e-15	8.55211e-14	1.47872e-12	2.10443e-11	2.46525e-10	2.37742e-09	1.88762e-08	1.23402e-07	6.64305e-07	2.94499e-06	1.07522e-05	3.23363e-05	8.04207e-05	0.000173457	0.000382982	0.000812753	0.00108164	0.00077225	0.000390263	0.000204116	0.000103123	4.38135e-05	1.52056e-05	4.28052e-06	9.77502e-07	2.13607e-07	1.50651e-07	3.13459e-07	5.68335e-07
4590	4.81285e-18	1.46665e-16	3.74274e-15	7.8636e-14	1.35967e-12	1.93501e-11	2.26678e-10	2.18602e-09	1.73565e-08	1.13467e-07	6.10823e-07	2.70789e-06	9.88658e-06	2.97328e-05	7.39456e-05	0.00015949	0.000352141	0.000747292	0.000994499	0.000710011	0.000358789	0.000187638	9.47848e-05	4.02619e-05	1.3968e-05	3.92993e-06	8.96645e-07	1.95662e-07	1.37687e-07	2.85473e-07	5.147e-07
4605	4.42538e-18	1.34858e-16	3.44143e-15	7.23053e-14	1.25021e-12	1.77923e-11	2.08429e-10	2.01003e-09	1.59592e-08	1.04332e-07	5.61647e-07	2.48988e-06	9.0906e-06	2.73389e-05	6.79918e-05	0.000146648	0.000323783	0.000687104	0.000914379	0.000652787	0.000329854	0.000172491	8.71207e-05	3.69981e-05	1.28312e-05	3.60806e-06	8.22476e-07	1.79224e-07	1.25839e-07	2.59986e-07	4.66126e-07
4620	4.06911e-18	1.24001e-16	3.16437e-15	6.64842e-14	1.14956e-12	1.63599e-11	1.91649e-10	1.84821e-09	1.46743e-08	9.59326e-08	5.16429e-07	2.28942e-06	8.35871e-06	2.51378e-05	6.25174e-05	0.00013484	0.000297709	0.000631763	0.000840715	0.000600176	0.000303253	0.000158566	8.00763e-05	3.39989e-05	1.17869e-05	3.31255e-06	7.54442e-07	1.64168e-07	1.1501e-07	2.36775e-07	4.22137e-07
4635	3.74152e-18	1.14018e-16	2.90961e-15	6.11317e-14	1.05701e-12	1.50428e-11	1.76219e-10	1.69942e-09	1.34929e-08	8.82092e-08	4.74852e-07	2.1051e-06	7.68575e-06	2.31139e-05	5.74838e-05	0.000123982	0.000273735	0.00058088	0.000772984	0.000551804	0.000278796	0.000145765	7.36015e-05	3.12429e-05	1.08276e-05	3.04124e-06	6.92035e-07	1.50376e-07	1.05113e-07	2.15636e-07	3.82299e-07
4650	3.4403e-18	1.04838e-16	2.67537e-15	5.62102e-14	9.71914e-13	1.38317e-11	1.62033e-10	1.5626e-09	1.24067e-08	8.11077e-08	4.36623e-07	1.93562e-06	7.06697e-06	2.12529e-05	5.28554e-05	0.000113999	0.000251691	0.000534094	0.000710711	0.000507332	0.000256312	0.000133998	6.76502e-05	2.87102e-05	9.94633e-06	2.79215e-06	6.34791e-07	1.37743e-07	9.60682e-08	1.96384e-07	3.46221e-07
4665	3.16333e-18	9.63982e-17	2.45998e-15	5.16849e-14	8.93668e-13	1.27182e-11	1.48988e-10	1.4368e-09	1.14078e-08	7.45779e-08	4.01471e-07	1.77979e-06	6.498e-06	1.95418e-05	4.85997e-05	0.00010482	0.000231423	0.000491077	0.000653454	0.000466443	0.000235642	0.00012318	6.21802e-05	2.63829e-05	9.13682e-06	2.56347e-06	5.82282e-07	1.26171e-07	8.78014e-08	1.78851e-07	3.13547e-07
4680	2.90866e-18	8.86375e-17	2.26194e-15	4.75239e-14	8.21722e-13	1.16943e-11	1.36993e-10	1.32113e-09	1.04894e-08	6.85738e-08	3.69149e-07	1.6365e-06	5.97484e-06	1.79684e-05	4.46867e-05	9.63796e-05	0.000212787	0.000451525	0.00060081	0.00042885	0.000216638	0.000113236	5.71524e-05	2.42442e-05	8.39319e-06	2.35351e-06	5.34117e-07	1.15572e-07	8.02459e-08	1.62883e-07	2.83957e-07
4695	2.67449e-18	8.15016e-17	2.07984e-15	4.36979e-14	7.55567e-13	1.07528e-11	1.25964e-10	1.21477e-09	9.64494e-09	6.30531e-08	3.3943e-07	1.50474e-06	5.49381e-06	1.65218e-05	4.10887e-05	8.8619e-05	0.000195651	0.000415158	0.000552407	0.000394287	0.000199167	0.000104095	5.25312e-05	2.22789e-05	7.71008e-06	2.16075e-06	4.89935e-07	1.05863e-07	7.33406e-08	1.48341e-07	2.5716e-07
4710	2.45918e-18	7.49401e-17	1.91239e-15	4.01799e-14	6.94739e-13	9.88712e-12	1.15823e-10	1.11697e-09	8.86845e-09	5.79768e-08	3.12103e-07	1.3836e-06	5.0515e-06	1.51916e-05	3.77804e-05	8.14833e-05	0.000179895	0.00038172	0.000507904	0.000362509	0.000183105	9.56913e-05	4.82837e-05	2.04729e-05	7.08258e-06	1.98378e-06	4.49409e-07	9.69692e-08	6.70295e-08	1.35097e-07	2.32891e-07
4725	2.2612e-18	6.89069e-17	1.75843e-15	3.69451e-14	6.38807e-13	9.09114e-12	1.06499e-10	1.02704e-09	8.15447e-09	5.33092e-08	2.86976e-07	1.27221e-06	4.6448e-06	1.39684e-05	3.47385e-05	7.49222e-05	0.000165409	0.000350976	0.000466986	0.000333293	0.000168338	8.79663e-05	4.43795e-05	1.88133e-05	6.50614e-06	1.8213e-06	4.12234e-07	8.88228e-08	6.12615e-08	1.23036e-07	2.10913e-07
4740	2.07915e-18	6.33594e-17	1.61687e-15	3.39708e-14	5.87379e-13	8.35923e-12	9.79247e-11	9.4436e-10	7.49797e-09	4.90174e-08	2.63872e-07	1.16978e-06	4.27084e-06	1.28438e-05	3.19415e-05	6.88894e-05	0.000152088	0.000322708	0.000429364	0.000306431	0.000154762	8.08649e-05	4.07911e-05	1.72883e-05	5.97662e-06	1.67213e-06	3.78135e-07	8.13609e-08	5.59898e-08	1.12051e-07	1.91008e-07
4755	1.91177e-18	5.82585e-17	1.4867e-15	3.12359e-14	5.40091e-13	7.68626e-12	9.0041e-11	8.68332e-10	6.89433e-09	4.50711e-08	2.42628e-07	1.0756e-06	3.927e-06	1.18097e-05	2.93697e-05	6.33424e-05	0.000139841	0.000296716	0.000394774	0.000281734	0.000142281	7.43368e-05	3.74928e-05	1.58868e-05	5.49019e-06	1.53518e-06	3.46856e-07	7.45258e-08	5.11718e-08	1.02047e-07	1.72983e-07
4770	1.75786e-18	5.35683e-17	1.36701e-15	2.87212e-14	4.9661e-13	7.06746e-12	8.27921e-11	7.98425e-10	6.33928e-09	4.14425e-08	2.23094e-07	9.89008e-07	3.61083e-06	1.08589e-05	2.7005e-05	5.8242e-05	0.00012858	0.000272818	0.00036297	0.000259028	0.000130806	6.83357e-05	3.44612e-05	1.4599e-05	5.04336e-06	1.40944e-06	3.18165e-07	6.82649e-08	4.67683e-08	9.29363e-08	1.56658e-07
4785	1.61634e-18	4.92557e-17	1.25695e-15	2.64089e-14	4.56629e-13	6.49848e-12	7.61267e-11	7.34146e-10	5.82892e-09	3.81061e-08	2.05133e-07	9.09383e-07	3.32012e-06	9.98461e-06	2.48306e-05	5.35523e-05	0.000118225	0.000250845	0.000333728	0.000238151	0.000120257	6.28191e-05	3.16748e-05	1.34156e-05	4.63289e-06	1.29401e-06	2.91847e-07	6.253e-08	4.27438e-08	8.4639e-08	1.41874e-07
4800	1.48621e-18	4.52903e-17	1.15576e-15	2.42828e-14	4.19867e-13	5.9753e-12	6.9998e-11	6.75042e-10	5.35965e-09	3.50382e-08	1.88618e-07	8.3617e-07	3.05282e-06	9.18073e-06	2.28314e-05	4.92402e-05	0.000108705	0.000230641	0.000306842	0.000218958	0.000110559	5.77478e-05	2.91136e-05	1.2328e-05	4.25582e-06	1.18802e-06	2.67705e-07	5.72769e-08	3.90656e-08	7.70825e-08	1.28485e-07
4815	1.36656e-18	4.16441e-17	1.06271e-15	2.23279e-14	3.86065e-13	5.49425e-12	6.43626e-11	6.20696e-10	4.92816e-09	3.22174e-08	1.73433e-07	7.6885e-07	2.80703e-06	8.44156e-06	2.09931e-05	4.52753e-05	9.99507e-05	0.000212065	0.000282122	0.000201311	0.000101643	5.30859e-05	2.67596e-05	1.13287e-05	3.90945e-06	1.09072e-06	2.45561e-07	5.24651e-08	3.5704e-08	7.02006e-08	1.1636e-07
4830	1.25654e-18	3.82914e-17	9.77158e-16	2.05303e-14	3.54984e-13	5.05192e-12	5.9181e-11	5.70725e-10	4.5314e-09	2.96236e-08	1.5947e-07	7.06951e-07	2.58104e-06	7.76191e-06	1.93028e-05	4.16297e-05	9.19018e-05	0.000194985	0.000259393	0.000185086	9.34456e-05	4.88004e-05	2.45958e-05	1.04104e-05	3.59127e-06	1.00139e-06	2.25249e-07	4.80575e-08	3.26316e-08	6.39331e-08	1.05378e-07
4845	1.15538e-18	3.52087e-17	8.9849e-16	1.88775e-14	3.26405e-13	4.64521e-12	5.44165e-11	5.24778e-10	4.16659e-09	2.72387e-08	1.46632e-07	6.50035e-07	2.37324e-06	7.13698e-06	1.77486e-05	3.82777e-05	8.4501e-05	0.00017928	0.000238496	0.000170169	8.59095e-05	4.48608e-05	2.26071e-05	9.56646e-06	3.29898e-06	9.19371e-07	2.06617e-07	4.40202e-08	2.98235e-08	5.82252e-08	9.54337e-08
4860	1.06237e-18	3.23742e-17	8.26155e-16	1.73577e-14	3.00127e-13	4.27123e-12	5.00356e-11	4.82529e-10	3.83115e-09	2.50458e-08	1.34826e-07	5.97701e-07	2.18217e-06	6.56236e-06	1.63196e-05	3.51955e-05	7.76962e-05	0.000164841	0.000219282	0.000156454	7.89812e-05	4.12393e-05	2.07791e-05	8.79098e-06	3.03048e-06	8.44072e-07	1.89526e-07	4.03221e-08	2.72572e-08	5.30268e-08	8.64274e-08
4875	9.76838e-19	2.97678e-17	7.59644e-16	1.59603e-14	2.75965e-13	3.92737e-12	4.60073e-11	4.43682e-10	3.52271e-09	2.30294e-08	1.23972e-07	5.49581e-07	2.00648e-06	6.03401e-06	1.50056e-05	3.23615e-05	7.14394e-05	0.000151564	0.000201616	0.000143845	7.26116e-05	3.79101e-05	1.9099e-05	8.07835e-06	2.78384e-06	7.7494e-07	1.73848e-07	3.69347e-08	2.49116e-08	4.82926e-08	7.82711e-08
4890	8.98195e-19	2.73713e-17	6.98487e-16	1.46754e-14	2.53748e-13	3.61119e-12	4.23034e-11	4.07962e-10	3.23911e-09	2.11753e-08	1.13991e-07	5.05334e-07	1.84494e-06	5.5482e-06	1.37974e-05	2.97557e-05	6.56864e-05	0.000139357	0.000185373	0.000132252	6.67557e-05	3.48497e-05	1.75547e-05	7.4235e-06	2.55727e-06	7.1147e-07	1.59468e-07	3.38318e-08	2.27679e-08	4.39811e-08	7.08845e-08
4905	8.25884e-19	2.51677e-17	6.42254e-16	1.34939e-14	2.33319e-13	3.32046e-12	3.88977e-11	3.75118e-10	2.97834e-09	1.94706e-08	1.04814e-07	4.6465e-07	1.6964e-06	5.1015e-06	1.26865e-05	2.73598e-05	6.03968e-05	0.000128133	0.000170439	0.000121593	6.13721e-05	3.20363e-05	1.61352e-05	6.82173e-06	2.34914e-06	6.53199e-07	1.46277e-07	3.09896e-08	2.08087e-08	4.00544e-08	6.4195e-08
4920	7.59395e-19	2.31415e-17	5.90548e-16	1.24076e-14	2.14535e-13	3.05314e-12	3.57661e-11	3.44919e-10	2.73856e-09	1.7903e-08	9.63754e-08	4.27242e-07	1.55982e-06	4.69076e-06	1.1665e-05	2.51567e-05	5.55331e-05	0.000117813	0.000156708	0.000111793	5.64226e-05	2.94501e-05	1.48306e-05	6.26874e-06	2.15795e-06	5.997e-07	1.34177e-07	2.83862e-08	1.90181e-08	3.64784e-08	5.81368e-08
4935	6.98258e-19	2.12785e-17	5.43005e-16	1.14087e-14	1.97264e-13	2.80734e-12	3.28867e-11	3.1715e-10	2.51808e-09	1.64617e-08	8.86164e-08	3.92845e-07	1.43424e-06	4.3131e-06	1.07258e-05	2.31311e-05	5.1061e-05	0.000108324	0.000144083	0.000102783	5.18723e-05	2.70726e-05	1.36314e-05	5.76058e-06	1.98231e-06	5.50582e-07	1.23078e-07	2.60015e-08	1.73815e-08	3.32216e-08	5.26503e-08
4950	6.42044e-19	1.95654e-17	4.99289e-16	1.04902e-14	1.81383e-13	2.58133e-12	3.02391e-11	2.91617e-10	2.31536e-09	1.51364e-08	8.1482e-08	3.61217e-07	1.31877e-06	3.96584e-06	9.86222e-06	2.12686e-05	4.69491e-05	9.9599e-05	0.000132476	9.44992e-05	4.7689e-05	2.48871e-05	1.25292e-05	5.29361e-06	1.82098e-06	5.05488e-07	1.12897e-07	2.38171e-08	1.58858e-08	3.02556e-08	4.76816e-08
4965	5.90355e-19	1.79903e-17	4.59093e-16	9.64565e-15	1.6678e-13	2.37351e-12	2.78046e-11	2.6814e-10	2.12895e-09	1.39178e-08	7.4922e-08	3.32136e-07	1.21259e-06	3.64654e-06	9.06816e-06	1.9556e-05	4.31684e-05	9.15771e-05	0.000121803	8.6883e-05	4.3843e-05	2.2878e-05	1.15161e-05	4.86449e-06	1.67277e-06	4.64087e-07	1.03559e-07	2.18162e-08	1.45188e-08	2.75544e-08	4.31818e-08
4980	5.42827e-19	1.65419e-17	4.22133e-16	8.86911e-15	1.53353e-13	2.18243e-12	2.55661e-11	2.46553e-10	1.95756e-09	1.27973e-08	6.88902e-08	3.05396e-07	1.11497e-06	3.35295e-06	8.33803e-06	1.79813e-05	3.96921e-05	8.42013e-05	0.00011199	7.98806e-05	4.03072e-05	2.10311e-05	1.05849e-05	4.47016e-06	1.53663e-06	4.26077e-07	9.49924e-08	1.99835e-08	1.32694e-08	2.50943e-08	3.91066e-08
4995	4.99126e-19	1.52102e-17	3.88148e-16	8.15508e-15	1.41007e-13	2.00673e-12	2.35079e-11	2.26703e-10	1.79996e-09	1.1767e-08	6.33439e-08	2.80809e-07	1.0252e-06	3.08299e-06	7.66668e-06	1.65335e-05	3.64957e-05	7.74196e-05	0.000102968	7.34426e-05	3.70566e-05	1.93333e-05	9.72906e-06	4.1078e-06	1.41157e-06	3.9118e-07	8.71348e-08	1.83047e-08	1.21276e-08	2.28539e-08	3.54161e-08
5010	4.58942e-19	1.39857e-17	3.56899e-16	7.49854e-15	1.29655e-13	1.84517e-12	2.16153e-11	2.08452e-10	1.65505e-09	1.08197e-08	5.82442e-08	2.58201e-07	9.42661e-07	2.83477e-06	7.04939e-06	1.52022e-05	3.35567e-05	7.1184e-05	9.46727e-05	6.75235e-05	3.40681e-05	1.77725e-05	8.94239e-06	3.77481e-06	1.29668e-06	3.59141e-07	7.99271e-08	1.67669e-08	1.1084e-08	2.08135e-08	3.20738e-08
5025	4.21994e-19	1.28597e-17	3.28166e-16	6.89486e-15	1.19217e-13	1.69662e-12	1.98751e-11	1.9167e-10	1.5218e-09	9.94861e-09	5.35551e-08	2.37413e-07	8.66767e-07	2.60654e-06	6.48181e-06	1.39781e-05	3.08544e-05	6.54507e-05	8.70456e-05	6.20815e-05	3.13206e-05	1.63378e-05	8.21933e-06	3.46881e-06	1.19115e-06	3.29726e-07	7.33157e-08	1.53583e-08	1.01302e-08	1.89553e-08	2.90469e-08
5040	3.88021e-19	1.18244e-17	3.01747e-16	6.33977e-15	1.09619e-13	1.56003e-12	1.82751e-11	1.76239e-10	1.39929e-09	9.14767e-09	4.92434e-08	2.18299e-07	7.96983e-07	2.39668e-06	5.95992e-06	1.28525e-05	2.83697e-05	6.01792e-05	8.0033e-05	5.7078e-05	2.87947e-05	1.50189e-05	7.55473e-06	3.18762e-06	1.0942e-06	3.02721e-07	6.72511e-08	1.40681e-08	9.25846e-09	1.7263e-08	2.63057e-08
5055	3.56782e-19	1.08725e-17	2.77454e-16	5.82937e-15	1.00794e-13	1.43444e-12	1.68038e-11	1.62051e-10	1.28663e-09	8.41121e-09	4.52789e-08	2.00724e-07	7.32817e-07	2.20372e-06	5.48005e-06	1.18176e-05	2.60852e-05	5.53322e-05	7.35853e-05	5.24778e-05	2.64725e-05	1.38064e-05	6.94387e-06	2.92922e-06	1.00515e-06	2.77927e-07	6.16882e-08	1.28862e-08	8.46175e-09	1.57218e-08	2.38232e-08
5070	3.28059e-19	9.99716e-18	2.55117e-16	5.36007e-15	9.26793e-14	1.31896e-12	1.5451e-11	1.49004e-10	1.18305e-09	7.73404e-09	4.16336e-08	1.84564e-07	6.73818e-07	2.02629e-06	5.03882e-06	1.08661e-05	2.39845e-05	5.08756e-05	6.76571e-05	4.82483e-05	2.43376e-05	1.26918e-05	6.38241e-06	2.69177e-06	9.23339e-07	2.55164e-07	5.65854e-08	1.18037e-08	7.7336e-09	1.43181e-08	2.15749e-08
5085	3.01648e-19	9.19231e-18	2.34578e-16	4.92855e-15	8.5218e-14	1.21277e-12	1.4207e-11	1.37009e-10	1.08781e-09	7.11139e-09	3.82817e-08	1.69705e-07	6.19569e-07	1.86315e-06	4.63312e-06	9.99113e-06	2.20531e-05	4.6778e-05	6.22065e-05	4.43598e-05	2.23749e-05	1.16673e-05	5.86634e-06	2.47356e-06	8.48191e-07	2.34265e-07	5.19048e-08	1.0812e-08	7.06811e-09	1.30398e-08	1.95389e-08
5100	2.77363e-19	8.45227e-18	2.15693e-16	4.53176e-15	7.83573e-14	1.11513e-12	1.30633e-11	1.25978e-10	1.00023e-09	6.53887e-09	3.51997e-08	1.56042e-07	5.69687e-07	1.71314e-06	4.26008e-06	9.18664e-06	2.02772e-05	4.30104e-05	5.7195e-05	4.07846e-05	2.05704e-05	1.07254e-05	5.392e-06	2.27305e-06	7.79158e-07	2.15078e-07	4.76113e-08	9.90372e-09	6.45988e-09	1.18756e-08	1.76949e-08
5115	2.55033e-19	7.7718e-18	1.98328e-16	4.16692e-15	7.2049e-14	1.02536e-12	1.20116e-11	1.15836e-10	9.19704e-10	6.01244e-09	3.23659e-08	1.43479e-07	5.23821e-07	1.57521e-06	3.91707e-06	8.44692e-06	1.86443e-05	3.95463e-05	5.25872e-05	3.74975e-05	1.89115e-05	9.85953e-06	4.95601e-06	2.08879e-06	7.15744e-07	1.97463e-07	4.36729e-08	9.07171e-09	5.904e-09	1.08154e-08	1.6025e-08
5130	2.34502e-19	7.14612e-18	1.82361e-16	3.83146e-15	6.62486e-14	9.42809e-13	1.10446e-11	1.0651e-10	8.45661e-10	5.52839e-09	2.97601e-08	1.31928e-07	4.81648e-07	1.44839e-06	3.60169e-06	7.76676e-06	1.71429e-05	3.63611e-05	4.83506e-05	3.44754e-05	1.73863e-05	9.06359e-06	4.55528e-06	1.91947e-06	6.57491e-07	1.8129e-07	4.00604e-08	8.3096e-09	5.39595e-09	9.84977e-09	1.45127e-08
5145	2.15622e-19	6.5708e-18	1.6768e-16	3.523e-15	6.09151e-14	8.66907e-13	1.01554e-11	9.79356e-11	7.77579e-10	5.08331e-09	2.73642e-08	1.21307e-07	4.4287e-07	1.33177e-06	3.31169e-06	7.14138e-06	1.57624e-05	3.34325e-05	4.44554e-05	3.16969e-05	1.59842e-05	8.3319e-06	4.18695e-06	1.76387e-06	6.03979e-07	1.66442e-07	3.67466e-08	7.61152e-09	4.93161e-09	8.97038e-09	1.31431e-08
5160	1.98263e-19	6.04181e-18	1.54181e-16	3.23937e-15	5.6011e-14	7.97114e-13	9.33781e-12	9.00511e-11	7.14978e-10	4.67406e-09	2.51612e-08	1.1154e-07	4.07214e-07	1.22455e-06	3.04505e-06	6.56635e-06	1.4493e-05	3.07398e-05	4.08739e-05	2.91423e-05	1.46951e-05	7.65928e-06	3.8484e-06	1.62088e-06	5.54822e-07	1.5281e-07	3.3707e-08	6.97208e-09	4.50724e-09	8.16951e-09	1.19028e-08
5175	1.82302e-19	5.5554e-18	1.41768e-16	2.97858e-15	5.15017e-14	7.32941e-13	8.58605e-12	8.28013e-11	6.57417e-10	4.29776e-09	2.31355e-08	1.0256e-07	3.74429e-07	1.12596e-06	2.79988e-06	6.03762e-06	1.33259e-05	2.8264e-05	3.7581e-05	2.67935e-05	1.351e-05	7.04096e-06	3.53723e-06	1.48949e-06	5.09666e-07	1.40294e-07	3.09188e-08	6.38636e-09	4.11938e-09	7.44014e-09	1.07795e-08
5190	1.67625e-19	5.10815e-18	1.30355e-16	2.73878e-15	4.73555e-14	6.73934e-13	7.89481e-12	7.61352e-11	6.0449e-10	3.95176e-09	2.12729e-08	9.43032e-08	3.44284e-07	1.0353e-06	2.57444e-06	5.55146e-06	1.22528e-05	2.59875e-05	3.45534e-05	2.46341e-05	1.24205e-05	6.47255e-06	3.25122e-06	1.36875e-06	4.68186e-07	1.28804e-07	2.83613e-08	5.84984e-09	3.7649e-09	6.77589e-09	9.76222e-09
5205	1.5413e-19	4.69691e-18	1.1986e-16	2.51829e-15	4.3543e-14	6.19678e-13	7.25922e-12	7.00058e-11	5.55824e-10	3.63361e-09	1.95602e-08	8.67109e-08	3.16565e-07	9.51949e-07	2.36716e-06	5.10445e-06	1.12661e-05	2.38944e-05	3.17697e-05	2.26487e-05	1.14188e-05	5.95003e-06	2.98833e-06	1.25779e-06	4.30081e-07	1.18254e-07	2.60153e-08	5.3584e-09	3.44092e-09	6.17094e-09	8.84094e-09
5220	1.41722e-19	4.31878e-18	1.10211e-16	2.31555e-15	4.00375e-14	5.69789e-13	6.6748e-12	6.43698e-11	5.11076e-10	3.34108e-09	1.79855e-08	7.97299e-08	2.91079e-07	8.75305e-07	2.17656e-06	4.69344e-06	1.03588e-05	2.19699e-05	2.92102e-05	2.08233e-05	1.04979e-05	5.4697e-06	2.7467e-06	1.15583e-06	3.95077e-07	1.08569e-07	2.38633e-08	4.90824e-09	3.14483e-09	5.62e-09	8.0066e-09
5235	1.30312e-19	3.97108e-18	1.01338e-16	2.12913e-15	3.68142e-14	5.23917e-13	6.13743e-12	5.91875e-11	4.6993e-10	3.07209e-09	1.65375e-08	7.33109e-08	2.67644e-07	8.04832e-07	2.00132e-06	4.31552e-06	9.52465e-06	2.02004e-05	2.6857e-05	1.91451e-05	9.65128e-06	5.02814e-06	2.52461e-06	1.06214e-06	3.62923e-07	9.96767e-08	2.18894e-08	4.4959e-09	2.87421e-09	5.11825e-09	7.251e-09
5250	1.19821e-19	3.65138e-18	9.31795e-17	1.95772e-15	3.38504e-14	4.81738e-13	5.64333e-12	5.44225e-11	4.32097e-10	2.82477e-09	1.52061e-08	6.74087e-08	2.46096e-07	7.40033e-07	1.84018e-06	3.96803e-06	8.75764e-06	1.85734e-05	2.46933e-05	1.76021e-05	8.87293e-06	4.62222e-06	2.32047e-06	9.76037e-07	3.33385e-07	9.15129e-08	2.00787e-08	4.1182e-09	2.62688e-09	4.66129e-09	6.56671e-09
5265	1.10175e-19	3.35742e-18	8.56779e-17	1.80011e-15	3.11252e-14	4.42955e-13	5.189e-12	5.00411e-11	3.9731e-10	2.59735e-09	1.39819e-08	6.19817e-08	2.26282e-07	6.80451e-07	1.69202e-06	3.64852e-06	8.05239e-06	1.70775e-05	2.2704e-05	1.61834e-05	8.15736e-06	4.24908e-06	2.13285e-06	8.96917e-07	3.06252e-07	8.40177e-08	1.84178e-08	3.77223e-09	2.40083e-09	4.24513e-09	5.947e-09
5280	1.01305e-19	3.08713e-18	7.87802e-17	1.65519e-15	2.86194e-14	4.07294e-13	4.77125e-12	4.60124e-11	3.65324e-10	2.38824e-09	1.28562e-08	5.69916e-08	2.08064e-07	6.25666e-07	1.55578e-06	3.35474e-06	7.40394e-06	1.5702e-05	2.08749e-05	1.48791e-05	7.4995e-06	3.90606e-06	1.96039e-06	8.2421e-07	2.81326e-07	7.71364e-08	1.68943e-08	3.45533e-09	2.19423e-09	3.86613e-09	5.38577e-09
5295	9.3149e-20	2.83859e-18	7.24379e-17	1.52194e-15	2.63153e-14	3.74504e-13	4.38713e-12	4.23081e-11	3.35912e-10	2.19597e-09	1.18212e-08	5.24032e-08	1.91313e-07	5.75292e-07	1.43052e-06	3.08461e-06	6.80771e-06	1.44374e-05	1.91931e-05	1.36799e-05	6.89469e-06	3.59073e-06	1.80188e-06	7.57397e-07	2.5843e-07	7.08187e-08	1.54969e-08	3.16505e-09	2.00541e-09	3.52096e-09	4.8775e-09
5310	8.56499e-20	2.61006e-18	6.66061e-17	1.39941e-15	2.41968e-14	3.44353e-13	4.03393e-12	3.8902e-11	3.08869e-10	2.01918e-09	1.08695e-08	4.81843e-08	1.7591e-07	5.28974e-07	1.31534e-06	2.83623e-06	6.25949e-06	1.32745e-05	1.76469e-05	1.25774e-05	6.33865e-06	3.30085e-06	1.65618e-06	6.96e-07	2.37397e-07	6.50185e-08	1.4215e-08	2.89916e-09	1.83284e-09	3.20661e-09	4.4172e-09
5325	7.87545e-20	2.39994e-18	6.12438e-17	1.28675e-15	2.22487e-14	3.1663e-13	3.70917e-12	3.57701e-11	2.84003e-10	1.85662e-09	9.99438e-09	4.4305e-08	1.61748e-07	4.86385e-07	1.20943e-06	2.60786e-06	5.75542e-06	1.22054e-05	1.62252e-05	1.15637e-05	5.82746e-06	3.03438e-06	1.52226e-06	6.3958e-07	2.18075e-07	5.96933e-08	1.30391e-08	2.6556e-09	1.67512e-09	2.92033e-09	4.00034e-09
5340	7.24142e-20	2.20672e-18	5.63133e-17	1.18315e-15	2.04576e-14	2.91139e-13	3.41056e-12	3.28903e-11	2.61138e-10	1.70715e-09	9.18975e-09	4.07381e-08	1.48725e-07	4.47225e-07	1.11205e-06	2.39787e-06	5.29194e-06	1.12223e-05	1.49181e-05	1.06317e-05	5.3575e-06	2.78942e-06	1.39918e-06	5.87734e-07	2.00327e-07	5.48042e-08	1.19606e-08	2.4325e-09	1.53098e-09	2.6596e-09	3.62282e-09
5355	6.65843e-20	2.02907e-18	5.17797e-17	1.0879e-15	1.88106e-14	2.67701e-13	3.13598e-12	3.02424e-11	2.40115e-10	1.56971e-09	8.4499e-09	3.74583e-08	1.36751e-07	4.11218e-07	1.02252e-06	2.20479e-06	4.86578e-06	1.03185e-05	1.37162e-05	9.77488e-06	4.92543e-06	2.56424e-06	1.28604e-06	5.4009e-07	1.84023e-07	5.03156e-08	1.09712e-08	2.22815e-09	1.39923e-09	2.42215e-09	3.28093e-09
5370	6.12238e-20	1.86571e-18	4.7611e-17	1.00032e-15	1.72962e-14	2.46149e-13	2.88351e-12	2.78077e-11	2.20784e-10	1.44333e-09	7.76961e-09	3.44425e-08	1.25741e-07	3.78109e-07	9.40187e-07	2.02726e-06	4.47395e-06	9.4874e-06	1.26112e-05	8.98707e-06	4.52821e-06	2.35723e-06	1.18206e-06	4.96309e-07	1.69045e-07	4.61946e-08	1.00637e-08	2.04096e-09	1.27883e-09	2.2059e-09	2.9713e-09
5385	5.62949e-20	1.71551e-18	4.3778e-17	9.19786e-16	1.59037e-14	2.26332e-13	2.65137e-12	2.5569e-11	2.03009e-10	1.32713e-09	7.14409e-09	3.16696e-08	1.15618e-07	3.47667e-07	8.64487e-07	1.86402e-06	4.11366e-06	8.72326e-06	1.15952e-05	8.26276e-06	4.16303e-06	2.16693e-06	1.08648e-06	4.56077e-07	1.55287e-07	4.24111e-08	9.23123e-09	1.8695e-09	1.16878e-09	2.00896e-09	2.69089e-09
5400	5.17627e-20	1.5774e-18	4.02536e-17	8.45737e-16	1.46234e-14	2.08111e-13	2.43791e-12	2.35105e-11	1.86665e-10	1.22029e-09	6.56893e-09	2.91199e-08	1.06309e-07	3.19675e-07	7.94882e-07	1.71393e-06	3.78239e-06	8.02067e-06	1.06611e-05	7.59682e-06	3.82729e-06	1.992e-06	9.98627e-07	4.19106e-07	1.42649e-07	3.89375e-08	8.46764e-09	1.71245e-09	1.0682e-09	1.8296e-09	2.43695e-09
5415	4.75955e-20	1.45041e-18	3.70129e-17	7.77649e-16	1.34461e-14	1.91356e-13	2.24164e-12	2.16177e-11	1.71637e-10	1.12205e-09	6.04008e-09	2.67755e-08	9.77504e-08	2.93937e-07	7.30881e-07	1.57592e-06	3.4778e-06	7.37467e-06	9.80219e-06	6.98455e-06	3.51863e-06	1.83119e-06	9.17881e-07	3.85132e-07	1.31039e-07	3.57484e-08	7.76721e-09	1.56859e-09	9.76284e-10	1.66625e-09	2.20697e-09
5430	4.37637e-20	1.33364e-18	3.40331e-17	7.15043e-16	1.23636e-14	1.75951e-13	2.06118e-12	1.98773e-11	1.57819e-10	1.03171e-09	5.5538e-09	2.46198e-08	8.98804e-08	2.70272e-07	6.72034e-07	1.44903e-06	3.19774e-06	6.7807e-06	9.0125e-06	6.42163e-06	3.23487e-06	1.68336e-06	8.43663e-07	3.53912e-07	1.20374e-07	3.28205e-08	7.12472e-09	1.43681e-09	8.92273e-10	1.51749e-09	1.99869e-09
5445	4.02404e-20	1.22627e-18	3.12932e-17	6.57477e-16	1.13682e-14	1.61785e-13	1.89524e-12	1.8277e-11	1.45113e-10	9.48652e-10	5.10668e-09	2.26377e-08	8.26441e-08	2.48512e-07	6.17925e-07	1.33235e-06	2.94023e-06	6.23457e-06	8.28643e-06	5.90408e-06	2.97399e-06	1.54747e-06	7.75446e-07	3.25223e-07	1.10577e-07	3.01324e-08	6.53537e-09	1.3161e-09	8.15491e-10	1.38201e-09	1.81007e-09
5460	3.70008e-20	1.12755e-18	2.87739e-17	6.04545e-16	1.0453e-14	1.48761e-13	1.74266e-12	1.68056e-11	1.33431e-10	8.72278e-10	4.69554e-09	2.08151e-08	7.59904e-08	2.28503e-07	5.68172e-07	1.22507e-06	2.70345e-06	5.73242e-06	7.61885e-06	5.42824e-06	2.73414e-06	1.42254e-06	7.12745e-07	2.98859e-07	1.01577e-07	2.76645e-08	5.99478e-09	1.20554e-09	7.45316e-10	1.25863e-09	1.63925e-09
5475	3.4022e-20	1.03677e-18	2.64574e-17	5.55875e-16	9.61146e-15	1.36784e-13	1.60236e-12	1.54526e-11	1.22689e-10	8.02053e-10	4.31751e-09	1.91393e-08	6.98724e-08	2.10106e-07	5.22425e-07	1.12642e-06	2.48575e-06	5.27072e-06	7.00506e-06	4.99075e-06	2.51364e-06	1.3077e-06	6.55114e-07	2.74633e-07	9.33099e-08	2.53987e-08	5.4989e-09	1.10426e-09	6.8118e-10	1.14626e-09	1.48455e-09
5490	3.1283e-20	9.53306e-19	2.43274e-17	5.11123e-16	8.83767e-15	1.25772e-13	1.47336e-12	1.42086e-11	1.12811e-10	7.37481e-10	3.96992e-09	1.75984e-08	6.42469e-08	1.9319e-07	4.80362e-07	1.03572e-06	2.28557e-06	4.84621e-06	6.44071e-06	4.58852e-06	2.31093e-06	1.20213e-06	6.02143e-07	2.5237e-07	8.57156e-08	2.33184e-08	5.04404e-09	1.01149e-09	6.22563e-10	1.04392e-09	1.34445e-09
5505	2.87645e-20	8.76558e-19	2.23688e-17	4.69974e-16	8.12617e-15	1.15647e-13	1.35474e-12	1.30647e-11	1.03729e-10	6.78108e-10	3.65031e-09	1.61816e-08	5.90744e-08	1.77636e-07	4.41685e-07	9.52327e-07	2.10152e-06	4.45588e-06	5.92183e-06	4.21871e-06	2.12456e-06	1.10509e-06	5.53455e-07	2.31912e-07	7.87394e-08	2.14086e-08	4.6268e-09	9.26518e-10	5.6899e-10	9.50717e-10	1.21757e-09
5520	2.64487e-20	8.05989e-19	2.0568e-17	4.32138e-16	7.47196e-15	1.06336e-13	1.24568e-12	1.20129e-11	9.53781e-11	6.23515e-10	3.35643e-09	1.48788e-08	5.43182e-08	1.63334e-07	4.06122e-07	8.75644e-07	1.93228e-06	4.097e-06	5.44475e-06	3.8787e-06	1.95322e-06	1.01588e-06	5.08704e-07	2.13113e-07	7.23309e-08	1.96552e-08	4.24408e-09	8.48682e-10	5.20028e-10	8.65838e-10	1.10267e-09
5535	2.43194e-20	7.41101e-19	1.89121e-17	3.97348e-16	6.87041e-15	9.77754e-14	1.14539e-12	1.10458e-11	8.76994e-11	5.73317e-10	3.08621e-09	1.36809e-08	4.99451e-08	1.50183e-07	3.73423e-07	8.05137e-07	1.77668e-06	3.76702e-06	5.00611e-06	3.5661e-06	1.7957e-06	9.33865e-07	4.67571e-07	1.95837e-07	6.64441e-08	1.80453e-08	3.89301e-09	7.77384e-10	4.75278e-10	7.88536e-10	9.98609e-10
5550	2.23615e-20	6.81437e-19	1.73896e-17	3.65359e-16	6.3173e-15	8.99038e-14	1.05318e-12	1.01565e-11	8.06389e-11	5.27161e-10	2.83774e-09	1.25795e-08	4.5924e-08	1.38092e-07	3.43357e-07	7.40306e-07	1.6336e-06	3.46361e-06	4.6028e-06	3.27869e-06	1.65088e-06	8.58476e-07	4.29764e-07	1.79962e-07	6.10363e-08	1.65674e-08	3.57099e-09	7.12077e-10	4.3438e-10	7.18136e-10	9.04368e-10
5565	2.05613e-20	6.26577e-19	1.59896e-17	3.35945e-16	5.80871e-15	8.26659e-14	9.68389e-13	9.33882e-12	7.41469e-11	4.8472e-10	2.60928e-09	1.15667e-08	4.22266e-08	1.26973e-07	3.15711e-07	6.80696e-07	1.50205e-06	3.18465e-06	4.23199e-06	3.01444e-06	1.51774e-06	7.89172e-07	3.95014e-07	1.65374e-07	5.60687e-08	1.52105e-08	3.2756e-09	6.52255e-10	3.97e-10	6.54021e-10	8.19021e-10
5580	1.89059e-20	5.76133e-19	1.47023e-17	3.08899e-16	5.34107e-15	7.60107e-14	8.90427e-13	8.58698e-12	6.81775e-11	4.45696e-10	2.39921e-09	1.06355e-08	3.88269e-08	1.16751e-07	2.90291e-07	6.25886e-07	1.38109e-06	2.92815e-06	3.89105e-06	2.77149e-06	1.39534e-06	7.25464e-07	3.63074e-07	1.51968e-07	5.15054e-08	1.39647e-08	3.00465e-09	5.9746e-10	3.62838e-10	5.9563e-10	7.41729e-10
5595	1.73839e-20	5.2975e-19	1.35187e-17	2.8403e-16	4.91107e-15	6.98913e-14	8.18741e-13	7.89566e-12	6.26887e-11	4.09814e-10	2.20605e-09	9.77926e-09	3.57009e-08	1.07351e-07	2.66918e-07	5.75489e-07	1.26987e-06	2.69231e-06	3.57758e-06	2.54812e-06	1.28281e-06	6.66898e-07	3.33717e-07	1.39649e-07	4.73134e-08	1.28209e-08	2.75611e-09	5.47267e-10	3.31615e-10	5.42452e-10	6.7173e-10
5610	1.59844e-20	4.87102e-19	1.24303e-17	2.61164e-16	4.5157e-15	6.42646e-14	7.52827e-13	7.26e-12	5.76418e-11	3.76821e-10	2.02845e-09	8.99194e-09	3.28266e-08	9.87076e-08	2.45427e-07	5.2915e-07	1.16761e-06	2.47546e-06	3.28936e-06	2.34276e-06	1.17936e-06	6.13061e-07	3.06733e-07	1.28329e-07	4.34627e-08	1.17709e-08	2.52813e-09	5.01292e-10	3.03079e-10	4.94022e-10	6.08338e-10
5625	1.46975e-20	4.47887e-19	1.14296e-17	2.40138e-16	4.15215e-15	5.90908e-14	6.92219e-13	6.67552e-12	5.30012e-11	3.46484e-10	1.86514e-09	8.268e-09	3.01837e-08	9.07604e-08	2.25666e-07	4.86542e-07	1.07358e-06	2.27609e-06	3.02436e-06	2.15394e-06	1.08425e-06	5.63569e-07	2.81932e-07	1.17926e-07	3.99253e-08	1.08068e-08	2.31901e-09	4.59178e-10	2.76998e-10	4.49916e-10	5.50928e-10
5640	1.35143e-20	4.11829e-19	1.05094e-17	2.20805e-16	3.81787e-15	5.43336e-14	6.3649e-13	6.13809e-12	4.87342e-11	3.18589e-10	1.71498e-09	7.60235e-09	2.77536e-08	8.3453e-08	2.07497e-07	4.47365e-07	9.8713e-07	2.09276e-06	2.78071e-06	1.98034e-06	9.96806e-07	5.18073e-07	2.59135e-07	1.08367e-07	3.66759e-08	9.92168e-09	2.12718e-09	4.20603e-10	2.53162e-10	4.09748e-10	4.98936e-10
5655	1.24263e-20	3.78673e-19	9.66335e-18	2.03029e-16	3.51051e-15	4.99593e-14	5.85248e-13	5.64393e-12	4.48107e-11	2.9294e-10	1.57691e-09	6.99029e-09	2.55192e-08	7.6734e-08	1.9079e-07	4.11343e-07	9.07637e-07	1.92421e-06	2.55669e-06	1.82074e-06	9.16417e-07	4.7625e-07	2.38182e-07	9.95821e-08	3.36909e-08	9.10907e-09	1.95122e-09	3.85268e-10	2.31377e-10	3.73166e-10	4.5185e-10
5670	1.14259e-20	3.48188e-19	8.88538e-18	1.86684e-16	3.22789e-15	4.59373e-14	5.38131e-13	5.18955e-12	4.12031e-11	2.69356e-10	1.44996e-09	6.42751e-09	2.34646e-08	7.05559e-08	1.75428e-07	3.78221e-07	8.34546e-07	1.76923e-06	2.35071e-06	1.67399e-06	8.42511e-07	4.37803e-07	2.18923e-07	9.15097e-08	3.09489e-08	8.36301e-09	1.78982e-09	3.52902e-10	2.11466e-10	3.39849e-10	4.09208e-10
5685	1.0506e-20	3.20156e-19	8.17004e-18	1.71654e-16	2.96802e-15	4.2239e-14	4.94808e-13	4.77176e-12	3.7886e-11	2.47671e-10	1.33322e-09	5.91004e-09	2.15755e-08	6.48753e-08	1.61303e-07	3.47767e-07	7.67341e-07	1.62673e-06	2.16133e-06	1.53908e-06	7.74565e-07	4.0246e-07	2.01222e-07	8.40916e-08	2.843e-08	7.67805e-09	1.64177e-09	3.23255e-10	1.93269e-10	3.09508e-10	3.7059e-10
5700	9.66019e-21	2.94381e-19	7.5123e-18	1.57835e-16	2.72907e-15	3.88384e-14	4.54972e-13	4.38759e-12	3.48359e-11	2.27731e-10	1.22589e-09	5.43422e-09	1.98384e-08	5.9652e-08	1.48316e-07	3.19764e-07	7.05547e-07	1.49571e-06	1.98721e-06	1.41504e-06	7.12099e-07	3.6997e-07	1.84951e-07	7.72749e-08	2.61161e-08	7.0492e-09	1.50597e-09	2.96098e-10	1.76638e-10	2.81875e-10	3.35617e-10
5715	8.88248e-21	2.70681e-19	6.9075e-18	1.45128e-16	2.50936e-15	3.57117e-14	4.18344e-13	4.03436e-12	3.20313e-11	2.09397e-10	1.12719e-09	4.99672e-09	1.82412e-08	5.48493e-08	1.36374e-07	2.94016e-07	6.4873e-07	1.37524e-06	1.82712e-06	1.30099e-06	6.54671e-07	3.40103e-07	1.69996e-07	7.10108e-08	2.39906e-08	6.47185e-09	1.38139e-09	2.71223e-10	1.61438e-10	2.56709e-10	3.03944e-10
5730	8.16738e-21	2.4889e-19	6.3514e-18	1.33444e-16	2.30734e-15	3.28366e-14	3.84664e-13	3.70956e-12	2.94525e-11	1.92539e-10	1.03644e-09	4.59444e-09	1.67726e-08	5.04332e-08	1.25394e-07	2.70342e-07	5.96489e-07	1.26448e-06	1.67992e-06	1.19614e-06	6.01874e-07	3.12647e-07	1.56251e-07	6.52544e-08	2.20381e-08	5.94178e-09	1.26713e-09	2.48438e-10	1.47546e-10	2.3379e-10	2.7526e-10
5745	7.50985e-21	2.28852e-19	5.84007e-18	1.22701e-16	2.12158e-15	3.0193e-14	3.53696e-13	3.41092e-12	2.70814e-11	1.77038e-10	9.53002e-10	4.22454e-09	1.54222e-08	4.63727e-08	1.15298e-07	2.48574e-07	5.48454e-07	1.16264e-06	1.54458e-06	1.09974e-06	5.53335e-07	2.87407e-07	1.43617e-07	5.99647e-08	2.02444e-08	5.45513e-09	1.16231e-09	2.27567e-10	1.34849e-10	2.12918e-10	2.49283e-10
5760	6.90525e-21	2.10428e-19	5.3699e-18	1.12823e-16	1.95078e-15	2.77623e-14	3.25221e-13	3.13631e-12	2.49011e-11	1.62785e-10	8.76277e-10	3.88443e-09	1.41806e-08	4.26391e-08	1.06014e-07	2.28558e-07	5.04287e-07	1.06899e-06	1.42015e-06	1.0111e-06	5.0871e-07	2.64206e-07	1.32004e-07	5.51038e-08	1.85968e-08	5.00834e-09	1.06617e-09	2.08449e-10	1.23245e-10	1.93908e-10	2.25758e-10
5775	6.34933e-21	1.93487e-19	4.93759e-18	1.0374e-16	1.79373e-15	2.55272e-14	2.99038e-13	2.88382e-12	2.28964e-11	1.4968e-10	8.05729e-10	3.5717e-09	1.30389e-08	3.92062e-08	9.74786e-08	2.10155e-07	4.63678e-07	9.82895e-07	1.30573e-06	9.29612e-07	4.67684e-07	2.42877e-07	1.21331e-07	5.06369e-08	1.70832e-08	4.59814e-09	9.77976e-10	1.90937e-10	1.1264e-10	1.76596e-10	2.04453e-10
5790	5.83816e-21	1.7791e-19	4.54008e-18	9.5388e-17	1.64932e-15	2.34721e-14	2.74963e-13	2.65165e-12	2.10531e-11	1.37629e-10	7.40861e-10	3.28414e-09	1.19891e-08	3.60496e-08	8.963e-08	1.93233e-07	4.26338e-07	9.03731e-07	1.20054e-06	8.5469e-07	4.29967e-07	2.2327e-07	1.1152e-07	4.65321e-08	1.56928e-08	4.22154e-09	8.97079e-10	1.74897e-10	1.02947e-10	1.6083e-10	1.85158e-10
5805	5.36815e-21	1.63587e-19	4.17457e-18	8.77086e-17	1.51654e-15	2.15824e-14	2.52827e-13	2.43817e-12	1.93581e-11	1.26549e-10	6.81216e-10	3.01974e-09	1.10239e-08	3.31471e-08	8.24134e-08	1.77673e-07	3.92005e-07	8.30942e-07	1.10382e-06	7.85806e-07	3.95292e-07	2.05245e-07	1.02503e-07	4.27601e-08	1.44156e-08	3.87578e-09	8.22874e-10	1.60204e-10	9.40881e-11	1.46471e-10	1.67685e-10
5820	4.93598e-21	1.50417e-19	3.83849e-18	8.06474e-17	1.39445e-15	1.98449e-14	2.32472e-13	2.24188e-12	1.77997e-11	1.16361e-10	6.26372e-10	2.77662e-09	1.01363e-08	3.04784e-08	7.57778e-08	1.63367e-07	3.60438e-07	7.64016e-07	1.0149e-06	7.22474e-07	3.63413e-07	1.88676e-07	9.42147e-08	3.92938e-08	1.32424e-08	3.55835e-09	7.54807e-10	1.46745e-10	8.59917e-11	1.33394e-10	1.5186e-10
5835	4.5386e-21	1.38308e-19	3.52946e-18	7.41547e-17	1.28218e-15	1.82472e-14	2.13757e-13	2.06139e-12	1.63667e-11	1.06993e-10	5.75944e-10	2.55308e-09	9.32026e-09	2.80245e-08	6.96765e-08	1.50213e-07	3.31412e-07	7.02481e-07	9.33133e-07	6.64246e-07	3.34105e-07	1.73445e-07	8.65967e-08	3.61085e-08	1.21646e-08	3.26691e-09	6.92371e-10	1.34417e-10	7.85919e-11	1.21485e-10	1.37528e-10
5850	4.17321e-21	1.27173e-19	3.24532e-18	6.81848e-17	1.17896e-15	1.67782e-14	1.96548e-13	1.89544e-12	1.5049e-11	9.83792e-11	5.29576e-10	2.34753e-09	8.56988e-09	2.57682e-08	6.40665e-08	1.38117e-07	3.04724e-07	6.45902e-07	8.57958e-07	6.10711e-07	3.0716e-07	1.59443e-07	7.95947e-08	3.31815e-08	1.11745e-08	2.99934e-09	6.35099e-10	1.23125e-10	7.18289e-11	1.10639e-10	1.2455e-10
5865	3.83723e-21	1.16935e-19	2.98404e-18	6.26954e-17	1.08405e-15	1.54274e-14	1.80724e-13	1.74284e-12	1.38375e-11	9.04589e-11	4.8694e-10	2.15853e-09	7.87992e-09	2.36935e-08	5.89081e-08	1.26996e-07	2.80184e-07	5.93879e-07	7.88838e-07	5.61491e-07	2.82389e-07	1.46571e-07	7.31588e-08	3.04917e-08	1.02651e-08	2.75368e-09	5.82564e-10	1.12781e-10	6.56479e-11	1.00761e-10	1.12796e-10
5880	3.52831e-21	1.0752e-19	2.74381e-18	5.7648e-17	9.96772e-16	1.41854e-14	1.66175e-13	1.60253e-12	1.27234e-11	8.31762e-11	4.47738e-10	1.98475e-09	7.2455e-09	2.17859e-08	5.41651e-08	1.1677e-07	2.57621e-07	5.46047e-07	7.25287e-07	5.16237e-07	2.59615e-07	1.34739e-07	6.72433e-08	2.80199e-08	9.42962e-09	2.52815e-09	5.34375e-10	1.03306e-10	5.99988e-11	9.1765e-11	1.02151e-10
5895	3.24426e-21	9.88643e-20	2.52291e-18	5.30069e-17	9.16525e-16	1.30434e-14	1.52796e-13	1.47351e-12	1.16991e-11	7.64799e-11	4.11691e-10	1.82496e-09	6.66216e-09	2.00318e-08	4.98039e-08	1.07368e-07	2.36875e-07	5.02067e-07	6.66856e-07	4.74631e-07	2.38678e-07	1.23862e-07	6.18062e-08	2.57486e-08	8.66216e-09	2.32108e-09	4.90173e-10	9.46277e-11	5.48358e-11	8.35722e-11	9.25107e-11
5910	2.98307e-21	9.0905e-20	2.3198e-18	4.87395e-17	8.42738e-16	1.19933e-14	1.40495e-13	1.35488e-12	1.07572e-11	7.03227e-11	3.78546e-10	1.67803e-09	6.12579e-09	1.8419e-08	4.57939e-08	9.87223e-08	2.178e-07	4.6163e-07	6.13133e-07	4.36378e-07	2.19429e-07	1.13862e-07	5.68087e-08	2.36613e-08	7.95716e-09	2.13098e-09	4.49626e-10	8.66781e-11	5.0117e-11	7.61109e-11	8.37803e-11
5925	2.74291e-21	8.35865e-20	2.13304e-18	4.48156e-17	7.74892e-16	1.10278e-14	1.29184e-13	1.24581e-12	9.8912e-12	6.46611e-11	3.4807e-10	1.54294e-09	5.6326e-09	1.69361e-08	4.21068e-08	9.07731e-08	2.00261e-07	4.24449e-07	5.63737e-07	4.01208e-07	2.01733e-07	1.0467e-07	5.22152e-08	2.17432e-08	7.30955e-09	1.95645e-09	4.12434e-10	7.93963e-11	4.58044e-11	6.93157e-11	7.58738e-11
5940	2.52209e-21	7.68572e-20	1.96132e-18	4.12076e-17	7.12507e-16	1.01399e-14	1.18784e-13	1.14551e-12	9.09488e-12	5.94554e-11	3.20048e-10	1.41872e-09	5.17911e-09	1.55725e-08	3.87165e-08	8.3464e-08	1.84134e-07	3.90263e-07	5.18321e-07	3.68873e-07	1.85464e-07	9.62206e-08	4.79932e-08	1.99807e-08	6.71464e-09	1.79621e-09	3.78318e-10	7.27263e-11	4.18628e-11	6.31273e-11	6.87135e-11
5955	2.31904e-21	7.06697e-20	1.80342e-18	3.78901e-17	6.55146e-16	9.32361e-15	1.09221e-13	1.05329e-12	8.36268e-12	5.46688e-11	2.94281e-10	1.3045e-09	4.76214e-09	1.43187e-08	3.55992e-08	7.67434e-08	1.69306e-07	3.58831e-07	4.76564e-07	3.39143e-07	1.70507e-07	8.84529e-08	4.41126e-08	1.8361e-08	6.16815e-09	1.64909e-09	3.47024e-10	6.66166e-11	3.82604e-11	5.74913e-11	6.22288e-11
5970	2.13234e-21	6.49803e-20	1.65823e-18	3.48397e-17	6.02402e-16	8.57299e-15	1.00428e-13	9.6849e-13	7.68942e-12	5.02675e-11	2.70589e-10	1.19947e-09	4.37874e-09	1.31659e-08	3.27329e-08	7.05639e-08	1.55672e-07	3.2993e-07	4.3817e-07	3.1181e-07	1.56756e-07	8.13122e-08	4.05458e-08	1.68726e-08	5.66613e-09	1.51403e-09	3.18319e-10	6.10201e-11	3.4968e-11	5.23585e-11	5.63562e-11
5985	1.96068e-21	5.97489e-20	1.52473e-18	3.20349e-17	5.53904e-16	7.8828e-15	9.23428e-14	8.9052e-13	7.07036e-12	4.62206e-11	2.48804e-10	1.1029e-09	4.0262e-09	1.21059e-08	3.00974e-08	6.4882e-08	1.43136e-07	3.03356e-07	4.0287e-07	2.8668e-07	1.44114e-07	7.4748e-08	3.72673e-08	1.55048e-08	5.20498e-09	1.39002e-09	2.91988e-10	5.58939e-11	3.1959e-11	4.76839e-11	5.10377e-11
6000	1.80283e-21	5.49387e-20	1.40198e-18	2.94558e-17	5.09311e-16	7.24818e-15	8.49086e-14	8.18826e-13	6.50115e-12	4.24995e-11	2.28773e-10	1.01411e-09	3.70205e-09	1.11312e-08	2.76741e-08	5.96577e-08	1.31609e-07	2.78923e-07	3.70414e-07	2.63575e-07	1.32492e-07	6.87137e-08	3.4254e-08	1.4248e-08	4.78135e-09	1.27618e-09	2.67835e-10	5.11982e-11	2.92088e-11	4.34267e-11	4.62212e-11
6015	1.65769e-21	5.05158e-20	1.28911e-18	2.70844e-17	4.68308e-16	6.66465e-15	7.80728e-14	7.52905e-13	5.97775e-12	3.90779e-11	2.10355e-10	9.32465e-10	3.404e-09	1.0235e-08	2.54459e-08	5.4854e-08	1.21011e-07	2.56458e-07	3.40572e-07	2.42332e-07	1.21807e-07	6.31666e-08	3.14843e-08	1.3093e-08	4.39221e-09	1.17165e-09	2.4568e-10	4.68971e-11	2.66954e-11	3.95496e-11	4.18592e-11
6030	1.52423e-21	4.64489e-20	1.18533e-18	2.49039e-17	4.30606e-16	6.1281e-15	7.17874e-14	6.9229e-13	5.4965e-12	3.59318e-11	1.9342e-10	8.57393e-10	3.12994e-09	9.41094e-09	2.33971e-08	5.04371e-08	1.11266e-07	2.35803e-07	3.13135e-07	2.22801e-07	1.11984e-07	5.80672e-08	2.89385e-08	1.20316e-08	4.03474e-09	1.07569e-09	2.25358e-10	4.29573e-11	2.43982e-11	3.60186e-11	3.79089e-11
6045	1.40152e-21	4.27094e-20	1.0899e-18	2.2899e-17	3.95939e-16	5.63474e-15	6.6008e-14	6.36556e-13	5.05399e-12	3.3039e-11	1.77848e-10	7.88365e-10	2.87795e-09	8.65324e-09	2.15133e-08	4.63758e-08	1.02306e-07	2.16811e-07	2.87908e-07	2.04844e-07	1.02952e-07	5.33796e-08	2.65986e-08	1.10563e-08	3.70636e-09	9.8759e-10	2.06717e-10	3.93485e-11	2.22987e-11	3.28029e-11	3.43313e-11
6060	1.28869e-21	3.9271e-20	1.00215e-18	2.10555e-17	3.64063e-16	5.18111e-15	6.06939e-14	5.85308e-13	4.64711e-12	3.03791e-11	1.6353e-10	7.24894e-10	2.64624e-09	7.95654e-09	1.97811e-08	4.26416e-08	9.40671e-08	1.99348e-07	2.64713e-07	1.88335e-07	9.46497e-08	4.90703e-08	2.44479e-08	1.01601e-08	3.4047e-09	9.06704e-10	1.89617e-10	3.60428e-11	2.03798e-11	2.98743e-11	3.10914e-11
6075	1.18494e-21	3.61094e-20	9.21474e-19	1.93604e-17	3.34753e-16	4.76399e-15	5.58076e-14	5.38187e-13	4.27298e-12	2.79334e-11	1.50364e-10	6.66534e-10	2.43319e-09	7.31594e-09	1.81884e-08	3.92081e-08	8.64919e-08	1.83292e-07	2.43387e-07	1.73156e-07	8.70165e-08	4.5109e-08	2.24711e-08	9.33645e-09	3.1276e-09	8.32442e-10	1.73932e-10	3.30149e-11	1.86261e-11	2.72071e-11	2.81573e-11
6090	1.08954e-21	3.32024e-20	8.47289e-19	1.78017e-17	3.07803e-16	4.38046e-15	5.13147e-14	4.94859e-13	3.92897e-12	2.56845e-11	1.38259e-10	6.12872e-10	2.23729e-09	6.72692e-09	1.6724e-08	3.6051e-08	7.95268e-08	1.6853e-07	2.2378e-07	1.59201e-07	7.99989e-08	4.14674e-08	2.06541e-08	8.57961e-09	2.87305e-09	7.64262e-10	1.59545e-10	3.02413e-11	1.70233e-11	2.4778e-11	2.55e-11
6105	1.00183e-21	3.05293e-20	7.79076e-19	1.63686e-17	2.83023e-16	4.0278e-15	4.71835e-14	4.55019e-13	3.61266e-12	2.36167e-11	1.27128e-10	5.6353e-10	2.05717e-09	6.18532e-09	1.53774e-08	3.31481e-08	7.31226e-08	1.54956e-07	2.05751e-07	1.4637e-07	7.35473e-08	3.81198e-08	1.89841e-08	7.88412e-09	2.63922e-09	7.01667e-10	1.46348e-10	2.77008e-11	1.55584e-11	2.25659e-11	2.30935e-11
6120	9.21174e-22	2.80715e-20	7.16355e-19	1.50508e-17	2.60238e-16	3.70353e-15	4.33848e-14	4.18387e-13	3.32181e-12	2.17154e-11	1.16893e-10	5.1816e-10	1.89154e-09	5.68732e-09	1.41393e-08	3.0479e-08	6.72341e-08	1.42475e-07	1.89175e-07	1.34573e-07	6.76159e-08	3.50424e-08	1.74491e-08	7.24501e-09	2.42442e-09	6.44198e-10	1.34242e-10	2.53736e-11	1.42196e-11	2.05512e-11	2.09141e-11
6135	8.47013e-22	2.58116e-20	6.58683e-19	1.38391e-17	2.39287e-16	3.40537e-15	3.98921e-14	3.84703e-13	3.05438e-12	1.99671e-11	1.07482e-10	4.76444e-10	1.73926e-09	5.22942e-09	1.30009e-08	2.80248e-08	6.18198e-08	1.31e-07	1.73935e-07	1.23727e-07	6.21629e-08	3.22135e-08	1.60382e-08	6.65771e-09	2.2271e-09	5.91437e-10	1.23138e-10	2.3242e-11	1.29959e-11	1.87164e-11	1.89404e-11
6150	7.78822e-22	2.37335e-20	6.05655e-19	1.27249e-17	2.20022e-16	3.13121e-15	3.66805e-14	3.53732e-13	2.80848e-12	1.83596e-11	9.88288e-11	4.38086e-10	1.59923e-09	4.80839e-09	1.19541e-08	2.57682e-08	5.68415e-08	1.20449e-07	1.59922e-07	1.13755e-07	5.71497e-08	2.9613e-08	1.47414e-08	6.11801e-09	2.04584e-09	5.42996e-10	1.12952e-10	2.12895e-11	1.18776e-11	1.70454e-11	1.7153e-11
6165	7.16122e-22	2.18228e-20	5.56895e-19	1.17005e-17	2.02309e-16	2.87913e-15	3.37274e-14	3.25254e-13	2.58238e-12	1.68815e-11	9.08722e-11	4.02816e-10	1.47047e-09	4.42125e-09	1.09916e-08	2.36934e-08	5.22641e-08	1.10748e-07	1.47039e-07	1.04587e-07	5.25407e-08	2.72224e-08	1.35494e-08	5.62207e-09	1.87933e-09	4.98523e-10	1.03609e-10	1.95009e-11	1.08555e-11	1.55236e-11	1.55342e-11
6180	6.58469e-22	2.00659e-20	5.12061e-19	1.07585e-17	1.86022e-16	2.64734e-15	3.10121e-14	2.99069e-13	2.37448e-12	1.55224e-11	8.35563e-11	3.70385e-10	1.35208e-09	4.06528e-09	1.01066e-08	2.17855e-08	4.80553e-08	1.01828e-07	1.35193e-07	9.6158e-08	4.83035e-08	2.50247e-08	1.24538e-08	5.16633e-09	1.72638e-09	4.57693e-10	9.50384e-11	1.78627e-11	9.92138e-12	1.41376e-11	1.40682e-11
6195	6.05458e-22	1.84505e-20	4.70837e-19	9.89238e-18	1.71046e-16	2.43421e-15	2.85154e-14	2.74991e-13	2.18331e-12	1.42727e-11	7.68293e-11	3.40566e-10	1.24323e-09	3.73798e-09	9.29285e-09	2.00313e-08	4.41855e-08	9.36266e-08	1.24301e-07	8.84081e-08	4.4408e-08	2.30045e-08	1.14468e-08	4.74753e-09	1.58587e-09	4.20206e-10	8.7177e-11	1.6362e-11	9.06763e-12	1.28754e-11	1.27406e-11
6210	5.56714e-22	1.69651e-20	4.32931e-19	9.09597e-18	1.57275e-16	2.23824e-15	2.62197e-14	2.52853e-13	2.00754e-12	1.31237e-11	7.06439e-11	3.13147e-10	1.14313e-09	3.43702e-09	8.54463e-09	1.84184e-08	4.06272e-08	8.60857e-08	1.14287e-07	8.12828e-08	4.08266e-08	2.11474e-08	1.05213e-08	4.36268e-09	1.4568e-09	3.8579e-10	7.99658e-11	1.49875e-11	8.28734e-12	1.17259e-11	1.15382e-11
6225	5.11895e-22	1.55993e-20	3.98077e-19	8.36368e-18	1.44613e-16	2.05804e-15	2.41088e-14	2.32496e-13	1.84592e-12	1.20671e-11	6.49564e-11	2.87936e-10	1.0511e-09	3.1603e-09	7.85665e-09	1.69353e-08	3.73556e-08	7.91522e-08	1.0508e-07	7.47318e-08	3.75341e-08	1.94402e-08	9.67055e-09	4.00903e-09	1.33823e-09	3.54193e-10	7.33512e-11	1.37284e-11	7.5742e-12	1.0679e-11	1.04493e-11
6240	4.70683e-22	1.43434e-20	3.66029e-19	7.69035e-18	1.32971e-16	1.89236e-15	2.21679e-14	2.13778e-13	1.69731e-12	1.10956e-11	5.97269e-11	2.64754e-10	9.66476e-10	2.90586e-09	7.22406e-09	1.55717e-08	3.43474e-08	7.27771e-08	9.66144e-08	6.87088e-08	3.45071e-08	1.78708e-08	8.88861e-09	3.68404e-09	1.22932e-09	3.25183e-10	6.72837e-11	1.25751e-11	6.92242e-12	9.72562e-12	9.46322e-12
6255	4.3279e-22	1.31887e-20	3.36561e-19	7.07122e-18	1.22266e-16	1.74001e-15	2.03832e-14	1.96568e-13	1.56066e-12	1.02023e-11	5.49184e-11	2.43439e-10	8.88664e-10	2.6719e-09	6.64241e-09	1.43178e-08	3.15814e-08	6.69155e-08	8.88309e-08	6.31712e-08	3.17242e-08	1.64282e-08	8.16989e-09	3.38541e-09	1.12927e-09	2.9855e-10	6.1718e-11	1.15186e-11	6.32674e-12	8.85732e-12	8.57016e-12
6270	3.97948e-22	1.21269e-20	3.09466e-19	6.50194e-18	1.12423e-16	1.59992e-15	1.87422e-14	1.80743e-13	1.43502e-12	9.38097e-12	5.0497e-11	2.2384e-10	8.17117e-10	2.45678e-09	6.10759e-09	1.3165e-08	2.90382e-08	6.1526e-08	8.16745e-08	5.80799e-08	2.91658e-08	1.51019e-08	7.50929e-09	3.11097e-09	1.03736e-09	2.74098e-10	5.66128e-11	1.0551e-11	5.78231e-12	8.06654e-12	7.76138e-12
6285	3.6591e-22	1.11506e-20	2.84552e-19	5.97848e-18	1.03372e-16	1.47112e-15	1.72333e-14	1.66191e-13	1.31949e-12	8.62572e-12	4.64316e-11	2.05819e-10	7.51331e-10	2.25898e-09	5.61584e-09	1.21049e-08	2.66997e-08	5.65705e-08	7.50946e-08	5.3399e-08	2.68136e-08	1.38828e-08	6.90211e-09	2.85879e-09	9.52929e-10	2.51648e-10	5.19299e-11	9.66458e-12	5.28473e-12	7.34636e-12	7.02892e-12
6300	3.36452e-22	1.02529e-20	2.61643e-19	5.49717e-18	9.50497e-17	1.35268e-15	1.58459e-14	1.52812e-13	1.21326e-12	7.93129e-12	4.26934e-11	1.89249e-10	6.90841e-10	2.0771e-09	5.16367e-09	1.11302e-08	2.45496e-08	5.20142e-08	6.90447e-08	4.90953e-08	2.46512e-08	1.27621e-08	6.34402e-09	2.62705e-09	8.75372e-10	2.31038e-10	4.76343e-11	8.85266e-12	4.82997e-12	6.69048e-12	6.36559e-12
6315	3.09365e-22	9.42747e-21	2.40579e-19	5.05461e-18	8.73975e-17	1.24378e-15	1.45702e-14	1.40509e-13	1.11558e-12	7.29275e-12	3.92563e-11	1.74012e-10	6.35221e-10	1.90987e-09	4.74792e-09	1.0234e-08	2.25727e-08	4.78249e-08	6.34823e-08	4.51384e-08	2.26632e-08	1.17318e-08	5.83105e-09	2.41409e-09	8.04127e-10	2.12115e-10	4.36941e-11	8.10896e-12	4.41434e-12	6.09316e-12	5.76486e-12
6330	2.84459e-22	8.6685e-21	2.21211e-19	4.64768e-18	8.03614e-17	1.14365e-15	1.33972e-14	1.29197e-13	1.02577e-12	6.70563e-12	3.60958e-11	1.60003e-10	5.84079e-10	1.7561e-09	4.36563e-09	9.40994e-09	2.07549e-08	4.3973e-08	5.8368e-08	4.15005e-08	2.08355e-08	1.07847e-08	5.35957e-09	2.2184e-09	7.38681e-10	1.94742e-10	4.00798e-11	7.42773e-12	4.03448e-12	5.54916e-12	5.22081e-12
6345	2.61558e-22	7.97062e-21	2.03402e-19	4.27351e-18	7.38917e-17	1.05158e-15	1.23186e-14	1.18796e-13	9.43187e-13	6.16577e-12	3.31898e-11	1.47121e-10	5.37054e-10	1.61471e-09	4.01413e-09	8.65224e-09	1.90835e-08	4.04313e-08	5.36657e-08	3.81557e-08	1.91552e-08	9.91407e-09	4.9262e-09	2.03857e-09	6.78561e-10	1.78792e-10	3.67644e-11	6.80373e-12	3.6873e-12	5.05373e-12	4.72812e-12
6360	2.40501e-22	7.32893e-21	1.87026e-19	3.92946e-18	6.79429e-17	9.66918e-16	1.13269e-14	1.09232e-13	8.67253e-13	5.66938e-12	3.05177e-11	1.35277e-10	4.93816e-10	1.48471e-09	3.69093e-09	7.95555e-09	1.75468e-08	3.71749e-08	4.93423e-08	3.50806e-08	1.76104e-08	9.11372e-09	4.52788e-09	1.87332e-09	6.23334e-10	1.64148e-10	3.37233e-11	6.23215e-12	3.37e-12	4.60254e-12	4.28191e-12
6375	2.21139e-22	6.7389e-21	1.71969e-19	3.61311e-18	6.2473e-17	8.89074e-16	1.0415e-14	1.00438e-13	7.97433e-13	5.21295e-12	2.80608e-11	1.24385e-10	4.54058e-10	1.36517e-09	3.39375e-09	7.31496e-09	1.61337e-08	3.41807e-08	4.53671e-08	3.22533e-08	1.61901e-08	8.37799e-09	4.16177e-09	1.72146e-09	5.72602e-10	1.50704e-10	3.09338e-11	5.70859e-12	3.08001e-12	4.19162e-12	3.87782e-12
6390	2.03335e-22	6.19637e-21	1.58125e-19	3.32223e-18	5.74435e-17	8.17498e-16	9.57652e-15	9.23521e-14	7.33233e-13	4.79327e-12	2.58017e-11	1.14371e-10	4.17502e-10	1.25526e-09	3.1205e-09	6.72596e-09	1.48345e-08	3.14277e-08	4.17122e-08	2.96538e-08	1.48845e-08	7.70165e-09	3.82526e-09	1.58191e-09	5.25999e-10	1.38361e-10	2.8375e-11	5.22901e-12	2.81497e-12	3.8174e-12	3.51186e-12
6405	1.86966e-22	5.69752e-21	1.45395e-19	3.05477e-18	5.28189e-17	7.51683e-16	8.80554e-15	8.4917e-14	6.74203e-13	4.40737e-12	2.37244e-11	1.05163e-10	3.83889e-10	1.15419e-09	2.86925e-09	6.18437e-09	1.36399e-08	2.88965e-08	3.83518e-08	2.72638e-08	1.36841e-08	7.07991e-09	3.51595e-09	1.45368e-09	4.83189e-10	1.27029e-10	2.60279e-11	4.78973e-12	2.57273e-12	3.47658e-12	3.18044e-12
6420	1.71914e-22	5.23883e-21	1.33689e-19	2.80884e-18	4.85666e-17	6.91167e-16	8.09663e-15	7.80806e-14	6.19924e-13	4.05254e-12	2.18144e-11	9.66968e-11	3.52982e-10	1.06126e-09	2.63823e-09	5.6864e-09	1.25415e-08	2.65691e-08	3.52621e-08	2.50665e-08	1.25805e-08	6.50836e-09	3.23166e-09	1.33584e-09	4.43863e-10	1.16625e-10	2.38749e-11	4.38734e-12	2.35134e-12	3.16619e-12	2.8803e-12
6435	1.58073e-22	4.81707e-21	1.22926e-19	2.58271e-18	4.46567e-17	6.35523e-16	7.4448e-15	7.17945e-14	5.70016e-13	3.72628e-12	2.00582e-11	8.89118e-11	3.24563e-10	9.7582e-10	2.42581e-09	5.22853e-09	1.15315e-08	2.44292e-08	3.24213e-08	2.30463e-08	1.15659e-08	5.98295e-09	2.97036e-09	1.22755e-09	4.07738e-10	1.07073e-10	2.19e-11	4.01876e-12	2.14901e-12	2.88352e-12	2.60848e-12
6450	1.45347e-22	4.42926e-21	1.1303e-19	2.37478e-18	4.10615e-17	5.84359e-16	6.84544e-15	6.60145e-14	5.24125e-13	3.42629e-12	1.84433e-11	8.17536e-11	2.98432e-10	8.97254e-10	2.2305e-09	4.80752e-09	1.06029e-08	2.24616e-08	2.98093e-08	2.11889e-08	1.06332e-08	5.49995e-09	2.73018e-09	1.12804e-09	3.74553e-10	9.83033e-11	2.00884e-11	3.68115e-12	1.96408e-12	2.62608e-12	2.36231e-12
6465	1.33646e-22	4.07267e-21	1.0393e-19	2.18359e-18	3.77557e-17	5.37314e-16	6.29433e-15	6.06999e-14	4.81929e-13	3.15044e-12	1.69585e-11	7.51716e-11	2.74405e-10	8.25014e-10	2.05091e-09	4.42042e-09	9.74906e-09	2.06525e-08	2.74078e-08	1.94811e-08	9.77564e-09	5.05595e-09	2.50942e-09	1.0366e-09	3.44069e-10	9.0252e-11	1.84268e-11	3.3719e-12	1.79507e-12	2.39162e-12	2.13938e-12
6480	1.22886e-22	3.74479e-21	9.55631e-20	2.0078e-18	3.47161e-17	4.94057e-16	5.78759e-15	5.58131e-14	4.4313e-13	2.89681e-12	1.55932e-11	6.91196e-11	2.52313e-10	7.5859e-10	1.88578e-09	4.06448e-09	8.96398e-09	1.89891e-08	2.51998e-08	1.79111e-08	8.98727e-09	4.64779e-09	2.30652e-09	9.5257e-10	3.16066e-10	8.28601e-11	1.69025e-11	3.08863e-12	1.6406e-12	2.1781e-12	1.93748e-12
6495	1.12993e-22	3.44331e-21	8.78696e-20	1.84616e-18	3.19212e-17	4.54282e-16	5.32165e-15	5.13197e-14	4.07455e-13	2.66359e-12	1.43378e-11	6.35549e-11	2.31999e-10	6.97514e-10	1.73394e-09	3.7372e-09	8.24212e-09	1.74597e-08	2.31696e-08	1.64675e-08	8.26247e-09	4.27258e-09	2.12002e-09	8.75351e-10	2.90342e-10	7.60736e-11	1.55044e-11	2.82915e-12	1.49942e-12	1.98364e-12	1.75463e-12
6510	1.03896e-22	3.1661e-21	8.07955e-20	1.69753e-18	2.93514e-17	4.17709e-16	4.89322e-15	4.71881e-14	3.74652e-13	2.44915e-12	1.31835e-11	5.84381e-11	2.13321e-10	6.41355e-10	1.59433e-09	3.43628e-09	7.57839e-09	1.60534e-08	2.1303e-08	1.51403e-08	7.59613e-09	3.92766e-09	1.9486e-09	8.04393e-10	2.66712e-10	6.98429e-11	1.42219e-11	2.59148e-12	1.37039e-12	1.80654e-12	1.58905e-12
6525	9.5532e-23	2.91121e-21	7.42909e-20	1.56087e-18	2.69884e-17	3.8408e-16	4.49928e-15	4.33891e-14	3.44489e-13	2.25198e-12	1.21221e-11	5.37333e-11	1.96146e-10	5.89718e-10	1.46596e-09	3.15959e-09	6.96811e-09	1.47605e-08	1.95868e-08	1.39201e-08	6.98353e-09	3.61059e-09	1.79104e-09	7.39186e-10	2.45004e-10	6.41226e-11	1.30455e-11	2.37377e-12	1.25247e-12	1.64525e-12	1.43909e-12
6540	8.7841e-23	2.67683e-21	6.83099e-20	1.4352e-18	2.48156e-17	3.53159e-16	4.13705e-15	3.9896e-14	3.16755e-13	2.07067e-12	1.11462e-11	4.94073e-11	1.80354e-10	5.42238e-10	1.34793e-09	2.90517e-09	6.40697e-09	1.35716e-08	1.80088e-08	1.27982e-08	6.42033e-09	3.31911e-09	1.64622e-09	6.79266e-10	2.25064e-10	5.88708e-11	1.19664e-11	2.17435e-12	1.14469e-12	1.49836e-12	1.30328e-12
6555	8.07692e-23	2.46133e-21	6.28105e-20	1.31966e-18	2.28178e-17	3.24727e-16	3.80399e-15	3.66841e-14	2.91254e-13	1.90397e-12	1.02488e-11	4.54295e-11	1.65834e-10	4.98581e-10	1.2394e-09	2.67125e-09	5.89102e-09	1.24785e-08	1.6558e-08	1.17667e-08	5.90255e-09	3.05117e-09	1.51311e-09	6.24202e-10	2.06746e-10	5.40491e-11	1.09765e-11	1.99168e-12	1.04619e-12	1.36459e-12	1.18028e-12
6570	7.42667e-23	2.26318e-21	5.77538e-20	1.21342e-18	2.09808e-17	2.98584e-16	3.49774e-15	3.37307e-14	2.67806e-13	1.75068e-12	9.42369e-12	4.1772e-11	1.52482e-10	4.58439e-10	1.13961e-09	2.45616e-09	5.41662e-09	1.14735e-08	1.5224e-08	1.08184e-08	5.42653e-09	2.80485e-09	1.39076e-09	5.73603e-10	1.8992e-10	4.96223e-11	1.00686e-11	1.82436e-12	9.56161e-13	1.24276e-12	1.0689e-12
6585	6.82877e-23	2.08097e-21	5.31042e-20	1.11573e-18	1.92917e-17	2.74546e-16	3.21615e-15	3.10152e-14	2.46246e-13	1.60974e-12	8.665e-12	3.8409e-11	1.40206e-10	4.21529e-10	1.04785e-09	2.25838e-09	4.98043e-09	1.05494e-08	1.39975e-08	9.94646e-09	4.9889e-09	2.57842e-09	1.27831e-09	5.27105e-10	1.74463e-10	4.55581e-11	9.2357e-12	1.6711e-12	8.73882e-13	1.13181e-12	9.68024e-13
6600	6.27901e-23	1.91344e-21	4.8829e-20	1.02591e-18	1.77386e-17	2.52443e-16	2.95723e-15	2.85182e-14	2.26421e-13	1.48014e-12	7.9674e-12	3.53167e-11	1.28918e-10	3.87591e-10	9.63483e-10	2.07654e-09	4.57936e-09	9.69972e-09	1.28699e-08	9.14483e-09	4.58656e-09	2.37027e-09	1.17495e-09	4.84376e-10	1.60263e-10	4.18267e-11	8.47174e-12	1.53071e-12	7.98682e-13	1.03076e-12	8.76669e-13
6615	5.77351e-23	1.7594e-21	4.48979e-20	9.43313e-19	1.63105e-17	2.3212e-16	2.71915e-15	2.62223e-14	2.08192e-13	1.36098e-12	7.32596e-12	3.24734e-11	1.18539e-10	3.56385e-10	8.85907e-10	1.90933e-09	4.21059e-09	8.91848e-09	1.1833e-08	8.4078e-09	4.21667e-09	2.17892e-09	1.07994e-09	4.45111e-10	1.4722e-10	3.8401e-11	7.77097e-12	1.40212e-12	7.29954e-13	9.38734e-13	7.93936e-13
6630	5.3087e-23	1.61775e-21	4.12833e-20	8.6737e-19	1.49974e-17	2.13432e-16	2.50024e-15	2.41112e-14	1.91431e-13	1.25141e-12	6.73615e-12	2.9859e-11	1.08995e-10	3.27691e-10	8.14578e-10	1.75559e-09	3.87151e-09	8.20017e-09	1.08797e-08	7.73017e-09	3.87661e-09	2.00302e-09	9.92621e-10	4.09029e-10	1.35238e-10	3.52558e-11	7.12817e-12	1.28432e-12	6.6714e-13	8.54924e-13	7.19011e-13
6645	4.88131e-23	1.48751e-21	3.79597e-20	7.9754e-19	1.379e-17	1.9625e-16	2.29895e-15	2.21701e-14	1.7602e-13	1.15066e-12	6.19384e-12	2.74551e-11	1.0022e-10	3.01308e-10	7.48991e-10	1.61423e-09	3.55974e-09	7.53971e-09	1.00032e-08	7.10716e-09	3.56397e-09	1.84132e-09	9.1236e-10	3.75872e-10	1.24231e-10	3.23683e-11	6.53854e-12	1.17643e-12	6.09731e-13	7.78597e-13	6.51157e-13
6660	4.48833e-23	1.36776e-21	3.49037e-20	7.33333e-19	1.26798e-17	1.8045e-16	2.11387e-15	2.03852e-14	1.61849e-13	1.05802e-12	5.69518e-12	2.52447e-11	9.21511e-11	2.77049e-10	6.88686e-10	1.48425e-09	3.27308e-09	6.93245e-09	9.19734e-09	6.53435e-09	3.27655e-09	1.69267e-09	8.38588e-10	3.45403e-10	1.1412e-10	2.97172e-11	5.99768e-12	1.0776e-12	5.57263e-13	7.09084e-13	5.89706e-13
6675	4.12699e-23	1.25764e-21	3.20937e-20	6.74294e-19	1.1659e-17	1.65923e-16	1.94369e-15	1.87441e-14	1.48819e-13	9.72846e-13	5.23667e-12	2.32123e-11	8.4732e-11	2.54743e-10	6.33236e-10	1.36474e-09	3.0095e-09	6.37409e-09	8.45638e-09	6.00772e-09	3.01231e-09	1.55603e-09	7.70782e-10	3.17403e-10	1.04832e-10	2.72833e-11	5.50156e-12	9.87069e-13	5.09309e-13	6.45777e-13	5.34054e-13
6690	3.79474e-23	1.15639e-21	2.95099e-20	6.20009e-19	1.07203e-17	1.52565e-16	1.78721e-15	1.7235e-14	1.36838e-13	8.94524e-13	4.81508e-12	2.13435e-11	7.79101e-11	2.34233e-10	5.8225e-10	1.25485e-09	2.76715e-09	5.86071e-09	7.77511e-09	5.52352e-09	2.76938e-09	1.43041e-09	7.08458e-10	2.91674e-10	9.63001e-11	2.50487e-11	5.04648e-12	9.04146e-13	4.65482e-13	5.88122e-13	4.83654e-13
6705	3.48923e-23	1.0633e-21	2.71342e-20	5.70094e-19	9.85728e-18	1.40282e-16	1.64332e-15	1.58475e-14	1.25821e-13	8.22508e-13	4.42742e-12	1.96251e-11	7.16376e-11	2.15374e-10	5.3537e-10	1.15381e-09	2.54431e-09	5.38868e-09	7.14873e-09	5.07836e-09	2.54603e-09	1.31494e-09	6.51174e-10	2.6803e-10	8.84625e-11	2.29971e-11	4.62904e-12	8.28189e-13	4.25426e-13	5.35615e-13	4.38011e-13
6720	3.20833e-23	9.77693e-22	2.49497e-20	5.24197e-19	9.0637e-18	1.28988e-16	1.51102e-15	1.45716e-14	1.15692e-13	7.56289e-13	4.07098e-12	1.80451e-11	6.587e-11	1.98034e-10	4.92264e-10	1.0609e-09	2.33942e-09	4.95466e-09	6.57281e-09	4.66906e-09	2.34071e-09	1.20878e-09	5.98521e-10	2.46302e-10	8.12627e-11	2.11136e-11	4.24613e-12	7.58613e-13	3.88818e-13	4.87796e-13	3.96675e-13
6735	2.95003e-23	8.98982e-22	2.29411e-20	4.81996e-19	8.33401e-18	1.18604e-16	1.38937e-15	1.33985e-14	1.06378e-13	6.95402e-13	3.74323e-12	1.65923e-11	6.05668e-11	1.8209e-10	4.52629e-10	9.75475e-10	2.15103e-09	4.5556e-09	6.04329e-09	4.29276e-09	2.15193e-09	1.1112e-09	5.50126e-10	2.26336e-10	7.46489e-11	1.93843e-11	3.8949e-12	6.94883e-13	3.55359e-13	4.44245e-13	3.5924e-13
6750	2.71254e-23	8.26608e-22	2.10941e-20	4.43192e-19	7.66306e-18	1.09055e-16	1.27752e-15	1.23198e-14	9.78134e-14	6.39417e-13	3.44187e-12	1.52565e-11	5.56905e-11	1.67429e-10	4.16185e-10	8.96929e-10	1.97781e-09	4.18869e-09	5.55642e-09	3.94678e-09	1.97839e-09	1.02149e-09	5.05644e-10	2.07989e-10	6.85733e-11	1.77967e-11	3.57272e-12	6.36506e-13	3.2478e-13	4.04583e-13	3.25338e-13
6765	2.49416e-23	7.6006e-22	1.93959e-20	4.07512e-19	7.04613e-18	1.00276e-16	1.17467e-15	1.1328e-14	8.99387e-14	5.87939e-13	3.16477e-12	1.40282e-11	5.12068e-11	1.53949e-10	3.82676e-10	8.24707e-10	1.81854e-09	3.85132e-09	5.10878e-09	3.62869e-09	1.81884e-09	9.39031e-10	4.64759e-10	1.91129e-10	6.29923e-11	1.63391e-11	3.27719e-12	5.83033e-13	2.96832e-13	3.68462e-13	2.94635e-13
6780	2.29336e-23	6.9887e-22	1.78344e-20	3.74704e-19	6.47887e-18	9.22028e-17	1.0801e-15	1.0416e-14	8.26979e-14	5.40605e-13	2.90998e-12	1.28988e-11	4.70841e-11	1.41554e-10	3.51864e-10	7.58301e-10	1.67209e-09	3.54113e-09	4.69721e-09	3.33624e-09	1.67215e-09	8.63224e-10	4.27179e-10	1.75635e-10	5.78655e-11	1.50009e-11	3.00611e-12	5.34053e-13	2.71289e-13	3.35566e-13	2.6683e-13
6795	2.10873e-23	6.42606e-22	1.63986e-20	3.44538e-19	5.95727e-18	8.47798e-17	9.93145e-16	9.57745e-15	7.60401e-14	4.97082e-13	2.6757e-12	1.18603e-11	4.32934e-11	1.30157e-10	3.23534e-10	6.97242e-10	1.53744e-09	3.25592e-09	4.31879e-09	3.06735e-09	1.5373e-09	7.93538e-10	3.92638e-10	1.61398e-10	5.31559e-11	1.37723e-11	2.75744e-12	4.89187e-13	2.47944e-13	3.05607e-13	2.41648e-13
6810	1.93896e-23	5.90872e-22	1.50784e-20	3.168e-19	5.47767e-18	7.79544e-17	9.1319e-16	8.80639e-15	6.99183e-14	4.57063e-13	2.46028e-12	1.09055e-11	3.98078e-11	1.19678e-10	2.97484e-10	6.41099e-10	1.41363e-09	2.99368e-09	3.97086e-09	2.82014e-09	1.41332e-09	7.29477e-10	3.60891e-10	1.48314e-10	4.88297e-11	1.26443e-11	2.52935e-12	4.48091e-13	2.26608e-13	2.78322e-13	2.18844e-13
6825	1.78286e-23	5.43302e-22	1.38645e-20	2.91295e-19	5.03668e-18	7.16785e-17	8.39671e-16	8.09741e-15	6.42894e-14	4.20266e-13	2.26221e-12	1.00275e-11	3.66029e-11	1.10042e-10	2.73532e-10	5.89477e-10	1.29979e-09	2.75256e-09	3.65095e-09	2.59285e-09	1.29934e-09	6.70587e-10	3.3171e-10	1.36291e-10	4.48555e-11	1.16087e-11	2.32013e-12	4.10447e-13	2.07108e-13	2.53474e-13	1.98191e-13
6840	1.63933e-23	4.99563e-22	1.27483e-20	2.67844e-19	4.63119e-18	6.59079e-17	7.72072e-16	7.44551e-15	5.91136e-14	3.86431e-13	2.08008e-12	9.22016e-12	3.36559e-11	1.01183e-10	2.51508e-10	5.42012e-10	1.19512e-09	2.53086e-09	3.35682e-09	2.38388e-09	1.19456e-09	6.16452e-10	3.04888e-10	1.25243e-10	4.12048e-11	1.06579e-11	2.12821e-12	3.75966e-13	1.89286e-13	2.30844e-13	1.79487e-13
6855	1.50735e-23	4.59344e-22	1.1722e-20	2.46281e-19	4.25835e-18	6.06018e-17	7.09914e-16	6.84609e-15	5.43545e-14	3.5532e-13	1.91262e-12	8.47786e-12	3.09463e-11	9.30362e-11	2.31258e-10	4.98369e-10	1.09888e-09	2.32702e-09	3.08639e-09	2.19175e-09	1.09822e-09	5.66687e-10	2.80236e-10	1.15091e-10	3.78512e-11	9.78498e-12	1.95217e-12	3.44381e-13	1.72997e-13	2.10234e-13	1.62549e-13
6870	1.386e-23	4.22364e-22	1.07783e-20	2.26453e-19	3.91552e-18	5.5723e-17	6.52761e-16	6.29493e-15	4.99785e-14	3.26714e-13	1.75864e-12	7.79531e-12	2.84548e-11	8.55456e-11	2.12638e-10	4.5824e-10	1.01039e-09	2.1396e-09	2.83774e-09	2.01511e-09	1.00965e-09	5.20939e-10	2.57577e-10	1.05761e-10	3.47706e-11	8.98356e-12	1.79069e-12	3.1545e-13	1.58111e-13	1.91464e-13	1.47209e-13
6885	1.27442e-23	3.88361e-22	9.91054e-21	2.08222e-19	3.60029e-18	5.12369e-17	6.00209e-16	5.78814e-15	4.59549e-14	3.00411e-13	1.61705e-12	7.16772e-12	2.61639e-11	7.86581e-11	1.95517e-10	4.21342e-10	9.29022e-10	1.96727e-09	2.60912e-09	1.8527e-09	9.28226e-10	4.78884e-10	2.36749e-10	9.71878e-11	3.19407e-11	8.24778e-12	1.64257e-12	2.88949e-13	1.44505e-13	1.7437e-13	1.33316e-13
6900	1.17182e-23	3.57095e-22	9.11267e-21	1.91459e-19	3.31044e-18	4.71119e-17	5.51888e-16	5.32216e-15	4.22552e-14	2.76226e-13	1.48687e-12	6.59065e-12	2.40574e-11	7.23252e-11	1.79775e-10	3.87415e-10	8.54209e-10	1.80882e-09	2.39893e-09	1.70338e-09	8.53367e-10	4.40225e-10	2.17606e-10	8.93094e-11	2.93411e-11	7.57226e-12	1.50669e-12	2.64674e-13	1.3207e-13	1.58803e-13	1.20735e-13
6915	1.07748e-23	3.28346e-22	8.37904e-21	1.76045e-19	3.04393e-18	4.33191e-17	5.07457e-16	4.89368e-15	3.88533e-14	2.53987e-13	1.36716e-12	6.06004e-12	2.21205e-11	6.65021e-11	1.653e-10	3.5622e-10	7.8542e-10	1.66314e-09	2.20566e-09	1.5661e-09	7.84546e-10	4.04686e-10	2.00011e-10	8.20697e-11	2.69531e-11	6.95207e-12	1.38206e-12	2.42439e-13	1.20705e-13	1.44625e-13	1.09341e-13
6930	9.90733e-24	3.01912e-22	7.70447e-21	1.61872e-19	2.79887e-18	3.98316e-17	4.66603e-16	4.49971e-15	3.57253e-14	2.33539e-13	1.25709e-12	5.57215e-12	2.03396e-11	6.11478e-11	1.51991e-10	3.27537e-10	7.22171e-10	1.52918e-09	2.02797e-09	1.43988e-09	7.21275e-10	3.72016e-10	1.83839e-10	7.54169e-11	2.47594e-11	6.38267e-12	1.26774e-12	2.22072e-13	1.10318e-13	1.31713e-13	9.90223e-14
6945	9.10972e-24	2.77606e-22	7.0842e-21	1.4884e-19	2.57354e-18	3.66249e-17	4.29038e-16	4.13745e-15	3.28492e-14	2.14738e-13	1.15589e-12	5.12354e-12	1.8702e-11	5.62247e-11	1.39753e-10	3.01163e-10	6.64015e-10	1.40602e-09	1.86459e-09	1.32383e-09	6.63107e-10	3.41984e-10	1.68974e-10	6.93034e-11	2.27443e-11	5.85991e-12	1.16288e-12	2.03416e-13	1.00825e-13	1.19954e-13	8.96773e-14
6960	8.37632e-24	2.55257e-22	6.51388e-21	1.36858e-19	2.36635e-18	3.36763e-17	3.94498e-16	3.80435e-15	3.02046e-14	1.9745e-13	1.06283e-12	4.71105e-12	1.71963e-11	5.16979e-11	1.28501e-10	2.76913e-10	6.10543e-10	1.29278e-09	1.71437e-09	1.21713e-09	6.09629e-10	3.14376e-10	1.55311e-10	6.36855e-11	2.08932e-11	5.37997e-12	1.06668e-12	1.86327e-13	9.21489e-14	1.09244e-13	8.12143e-14
6975	7.70197e-24	2.34707e-22	5.98946e-21	1.2584e-19	2.17585e-18	3.09651e-17	3.62738e-16	3.49807e-15	2.77729e-14	1.81553e-13	9.77261e-13	4.33177e-12	1.58119e-11	4.75355e-11	1.18155e-10	2.54616e-10	5.61376e-10	1.18865e-09	1.57626e-09	1.11904e-09	5.60465e-10	2.88997e-10	1.42753e-10	5.85229e-11	1.91927e-11	4.93933e-12	9.78449e-13	1.70674e-13	8.42193e-14	9.94908e-14	7.355e-14
6990	7.08191e-24	2.15811e-22	5.50727e-21	1.15709e-19	2.00068e-18	2.84722e-17	3.33535e-16	3.21645e-15	2.55369e-14	1.66937e-13	8.98584e-13	3.98302e-12	1.45388e-11	4.37083e-11	1.08641e-10	2.34114e-10	5.16169e-10	1.09292e-09	1.44927e-09	1.02885e-09	5.15265e-10	2.65667e-10	1.3121e-10	5.37789e-11	1.76307e-11	4.53479e-12	8.97513e-13	1.56335e-13	7.6972e-14	9.06083e-14	6.66089e-14
7005	6.51176e-24	1.98437e-22	5.0639e-21	1.06393e-19	1.83961e-18	2.618e-17	3.06683e-16	2.9575e-15	2.3481e-14	1.53497e-13	8.2624e-13	3.66235e-12	1.33683e-11	4.01893e-11	9.9894e-11	2.15263e-10	4.74602e-10	1.00489e-09	1.33252e-09	9.4593e-10	4.73711e-10	2.4422e-10	1.20601e-10	4.94194e-11	1.61957e-11	4.16337e-12	8.23272e-13	1.43202e-13	7.03484e-14	8.25188e-14	6.03229e-14
7020	5.98752e-24	1.82461e-22	4.65622e-21	9.78279e-20	1.69151e-18	2.40723e-17	2.81993e-16	2.7194e-15	2.15906e-14	1.41139e-13	7.59721e-13	3.3675e-12	1.2292e-11	3.69535e-11	9.18509e-11	1.9793e-10	4.36383e-10	9.23956e-10	1.22516e-09	8.69693e-10	4.35507e-10	2.24505e-10	1.10849e-10	4.54133e-11	1.48776e-11	3.82238e-12	7.55173e-13	1.31171e-13	6.42948e-14	7.51516e-14	5.46301e-14
7035	5.50548e-24	1.67772e-22	4.28136e-21	8.99521e-20	1.55533e-18	2.21343e-17	2.5929e-16	2.50047e-15	1.98524e-14	1.29777e-13	6.98557e-13	3.09638e-12	1.13024e-11	3.39783e-11	8.44555e-11	1.81992e-10	4.01241e-10	8.49538e-10	1.12646e-09	7.996e-10	4.00385e-10	2.06381e-10	1.01886e-10	4.1732e-11	1.36667e-11	3.50932e-12	6.92706e-13	1.20152e-13	5.87621e-14	6.84421e-14	4.94746e-14
7050	5.06225e-24	1.54265e-22	3.93668e-21	8.27103e-20	1.43011e-18	2.03523e-17	2.38415e-16	2.29917e-15	1.82541e-14	1.19329e-13	6.42317e-13	2.8471e-12	1.03924e-11	3.12426e-11	7.76555e-11	1.67338e-10	3.6893e-10	7.81115e-10	1.03571e-09	7.35156e-10	3.68095e-10	1.8972e-10	9.3648e-11	3.83491e-11	1.25544e-11	3.22189e-12	6.35406e-13	1.10058e-13	5.37055e-14	6.23316e-14	4.48055e-14
7065	4.65471e-24	1.41846e-22	3.61975e-21	7.60515e-20	1.31498e-18	1.87138e-17	2.19221e-16	2.11407e-15	1.67846e-14	1.09722e-13	5.90605e-13	2.61788e-12	9.55572e-12	2.87272e-11	7.1403e-11	1.53864e-10	3.3922e-10	7.18202e-10	9.52272e-10	6.75906e-10	3.3841e-10	1.74404e-10	8.60758e-11	3.52404e-11	1.15327e-11	2.95801e-12	5.82846e-13	1.00812e-13	4.9084e-14	5.67666e-14	4.05772e-14
7080	4.27997e-24	1.30426e-22	3.32833e-21	6.99289e-20	1.20911e-18	1.72072e-17	2.01572e-16	1.94387e-15	1.54333e-14	1.00888e-13	5.43057e-13	2.40711e-12	8.78638e-12	2.64143e-11	6.56539e-11	1.41475e-10	3.11903e-10	6.60357e-10	8.75554e-10	6.21431e-10	3.11118e-10	1.60325e-10	7.91159e-11	3.23837e-11	1.0594e-11	2.71574e-12	5.34634e-13	9.23428e-14	4.48603e-14	5.16985e-14	3.67478e-14
7095	3.9354e-24	1.19926e-22	3.06038e-21	6.42991e-20	1.11177e-18	1.58219e-17	1.85344e-16	1.78737e-15	1.41908e-14	9.27659e-14	4.99336e-13	2.21332e-12	8.07899e-12	2.42876e-11	6.03677e-11	1.30083e-10	2.86786e-10	6.0717e-10	8.05017e-10	5.71347e-10	2.86028e-10	1.47382e-10	7.27188e-11	2.97586e-11	9.7318e-12	2.49331e-12	4.9041e-13	8.45851e-14	4.1e-14	4.70829e-14	3.32799e-14
7110	3.61857e-24	1.10271e-22	2.814e-21	5.91226e-20	1.02227e-18	1.45482e-17	1.70423e-16	1.64348e-15	1.30483e-14	8.52975e-14	4.59135e-13	2.03513e-12	7.42854e-12	2.23322e-11	5.55072e-11	1.19608e-10	2.63691e-10	5.58267e-10	7.40163e-10	5.25299e-10	2.6296e-10	1.35484e-10	6.68389e-11	2.73462e-11	8.93975e-12	2.2891e-12	4.49844e-13	7.74792e-14	3.74718e-14	4.28794e-14	3.01392e-14
7125	3.32725e-24	1.01393e-22	2.58745e-21	5.43628e-20	9.39966e-19	1.33769e-17	1.56702e-16	1.51116e-15	1.19978e-14	7.84304e-14	4.22171e-13	1.87128e-12	6.83047e-12	2.05341e-11	5.1038e-11	1.09977e-10	2.42456e-10	5.13303e-10	6.80533e-10	4.82962e-10	2.41753e-10	1.24547e-10	6.14344e-11	2.51295e-11	8.21216e-12	2.10162e-12	4.12634e-13	7.09702e-14	3.42473e-14	3.90511e-14	2.72949e-14
7140	3.05939e-24	9.32306e-23	2.37914e-21	4.99862e-20	8.64292e-19	1.23e-17	1.44087e-16	1.3895e-15	1.10319e-14	7.21161e-14	3.88183e-13	1.72063e-12	6.28054e-12	1.88809e-11	4.69286e-11	1.01122e-10	2.22932e-10	4.71961e-10	6.25708e-10	4.44038e-10	2.22257e-10	1.14492e-10	5.6467e-11	2.30924e-11	7.54379e-12	1.92949e-12	3.78501e-13	6.5008e-14	3.13003e-14	3.55646e-14	2.4719e-14
7155	2.81308e-24	8.57249e-23	2.1876e-21	4.5962e-20	7.9471e-19	1.13098e-17	1.32487e-16	1.27764e-15	1.01438e-14	6.63102e-14	3.56931e-13	1.5821e-12	5.77489e-12	1.73607e-11	4.31501e-11	9.29795e-11	2.04979e-10	4.33948e-10	5.75299e-10	4.08251e-10	2.04333e-10	1.05249e-10	5.19012e-11	2.12205e-11	6.92982e-12	1.77146e-12	3.47192e-13	5.95467e-14	2.86068e-14	3.23894e-14	2.23862e-14
7170	2.58661e-24	7.88234e-23	2.01149e-21	4.22617e-20	7.30731e-19	1.03992e-17	1.21821e-16	1.17478e-15	9.32711e-15	6.09717e-14	3.28195e-13	1.45473e-12	5.30995e-12	1.5963e-11	3.96758e-11	8.54927e-11	1.88472e-10	3.98997e-10	5.28952e-10	3.75348e-10	1.87854e-10	9.67529e-11	4.77046e-11	1.95003e-11	6.36581e-12	1.62637e-12	3.18473e-13	5.45442e-14	2.61451e-14	2.94977e-14	2.02736e-14
7185	2.37837e-24	7.24776e-23	1.84955e-21	3.88593e-20	6.71902e-19	9.56202e-18	1.12013e-16	1.0802e-15	8.5762e-15	5.6063e-14	3.01772e-13	1.33761e-12	4.88245e-12	1.46778e-11	3.64813e-11	7.86088e-11	1.73295e-10	3.66861e-10	4.86338e-10	3.45096e-10	1.72704e-10	8.89422e-11	4.38473e-11	1.79195e-11	5.84771e-12	1.49317e-12	2.92129e-13	4.9962e-14	2.38953e-14	2.68642e-14	1.83603e-14
7200	2.1869e-24	6.66426e-23	1.70065e-21	3.57309e-20	6.17809e-19	8.79221e-18	1.02995e-16	9.93237e-16	7.88575e-15	5.15495e-14	2.77477e-13	1.22992e-12	4.48936e-12	1.3496e-11	3.3544e-11	7.22791e-11	1.5934e-10	3.37313e-10	4.47157e-10	3.17283e-10	1.58776e-10	8.1762e-11	4.03019e-11	1.64669e-11	5.37178e-12	1.37087e-12	2.67965e-13	4.57647e-14	2.18391e-14	2.44657e-14	1.66276e-14
7215	2.01084e-24	6.12774e-23	1.56373e-21	3.28543e-20	5.68071e-19	8.08438e-18	9.47035e-17	9.13274e-16	7.25089e-15	4.73994e-14	2.55138e-13	1.1309e-12	4.12792e-12	1.24094e-11	3.08432e-11	6.64591e-11	1.46508e-10	3.10145e-10	4.11133e-10	2.91712e-10	1.45971e-10	7.51615e-11	3.70432e-11	1.51321e-11	4.93458e-12	1.25859e-12	2.45799e-13	4.192e-14	1.99598e-14	2.22814e-14	1.50585e-14
7230	1.84895e-24	5.63442e-23	1.43784e-21	3.02093e-20	5.22337e-19	7.43353e-18	8.70791e-17	8.39749e-16	6.66714e-15	4.35833e-14	2.34597e-13	1.03985e-12	3.79558e-12	1.14103e-11	2.83598e-11	6.11078e-11	1.3471e-10	2.85166e-10	3.78011e-10	2.68201e-10	1.34199e-10	6.90938e-11	3.40479e-11	1.39054e-11	4.53296e-12	1.15551e-12	2.25467e-13	3.83984e-14	1.82422e-14	2.02922e-14	1.36374e-14
7245	1.7001e-24	5.18081e-23	1.32208e-21	2.77772e-20	4.80285e-19	6.83507e-18	8.00686e-17	7.72143e-16	6.13039e-15	4.00745e-14	2.1571e-13	9.56132e-13	3.48999e-12	1.04916e-11	2.60764e-11	5.61873e-11	1.23862e-10	2.62198e-10	3.47558e-10	2.46586e-10	1.23376e-10	6.3516e-11	3.12949e-11	1.27782e-11	4.16403e-12	1.06087e-12	2.06817e-13	3.51725e-14	1.66724e-14	1.84805e-14	1.23504e-14
7260	1.56323e-24	4.76371e-23	1.21565e-21	2.5541e-20	4.41619e-19	6.2848e-18	7.36225e-17	7.0998e-16	5.63684e-15	3.68482e-14	1.98344e-13	8.79155e-13	3.20901e-12	9.64692e-12	2.39768e-11	5.16631e-11	1.13887e-10	2.4108e-10	3.19557e-10	2.26712e-10	1.13427e-10	5.83884e-11	2.87644e-11	1.17423e-11	3.82513e-12	9.73983e-13	1.89709e-13	3.22177e-14	1.52377e-14	1.68306e-14	1.11848e-14
7275	1.43738e-24	4.3802e-23	1.11778e-21	2.34847e-20	4.06065e-19	5.77883e-18	6.76954e-17	6.52821e-16	5.18303e-15	3.38816e-14	1.82375e-13	8.08375e-13	2.95065e-12	8.87022e-12	2.20463e-11	4.75031e-11	1.04716e-10	2.21663e-10	2.93813e-10	2.0844e-10	1.04279e-10	5.36748e-11	2.64386e-11	1.07905e-11	3.51381e-12	8.94211e-13	1.74017e-13	2.95111e-14	1.39265e-14	1.53279e-14	1.01293e-14
7290	1.32166e-24	4.02757e-23	1.02779e-21	2.15941e-20	3.73374e-19	5.31359e-18	6.22454e-17	6.00264e-16	4.76576e-15	3.11539e-14	1.67693e-13	7.43293e-13	2.71309e-12	8.15606e-12	2.02712e-11	4.36781e-11	9.62834e-11	2.0381e-10	2.70143e-10	1.91641e-10	9.58693e-11	4.93418e-11	2.43008e-11	9.91577e-12	3.22783e-12	8.20972e-13	1.59622e-13	2.70319e-14	1.27281e-14	1.39595e-14	9.17339e-15
7305	1.21525e-24	3.70332e-23	9.45046e-22	1.98556e-20	3.43315e-19	4.88581e-18	5.72342e-17	5.51939e-16	4.38208e-15	2.86458e-14	1.54192e-13	6.83451e-13	2.49466e-12	7.49939e-12	1.86391e-11	4.01611e-11	8.85298e-11	1.87394e-10	2.48379e-10	1.76196e-10	8.81378e-11	4.53585e-11	2.23359e-11	9.11197e-12	2.96512e-12	7.53732e-13	1.46419e-13	2.4761e-14	1.16328e-14	1.27132e-14	8.30767e-15
7320	1.11742e-24	3.40517e-23	8.68963e-22	1.82571e-20	3.15676e-19	4.49247e-18	5.26265e-17	5.07503e-16	4.02929e-15	2.63396e-14	1.41778e-13	6.28427e-13	2.29382e-12	6.8956e-12	1.71383e-11	3.69273e-11	8.14005e-11	1.72301e-10	2.28369e-10	1.61995e-10	8.10297e-11	4.16968e-11	2.05299e-11	8.37332e-12	2.7238e-12	6.91999e-13	1.34307e-13	2.26808e-14	1.06318e-14	1.15781e-14	7.52366e-15
7335	1.02746e-24	3.13103e-23	7.99006e-22	1.67872e-20	2.90262e-19	4.13079e-18	4.83896e-17	4.66646e-16	3.7049e-15	2.4219e-14	1.30364e-13	5.77833e-13	2.10914e-12	6.34042e-12	1.57584e-11	3.39539e-11	7.48454e-11	1.58424e-10	2.09971e-10	1.48939e-10	7.4495e-11	3.83306e-11	1.88699e-11	7.69456e-12	2.50211e-12	6.35322e-13	1.23197e-13	2.07754e-14	9.71689e-15	1.05444e-14	6.81364e-15
7350	9.4474e-25	2.87896e-23	7.3468e-22	1.54357e-20	2.66893e-19	3.79823e-18	4.44939e-17	4.29077e-16	3.40663e-15	2.22692e-14	1.19868e-13	5.31312e-13	1.93933e-12	5.82993e-12	1.44896e-11	3.12199e-11	6.88182e-11	1.45664e-10	1.93055e-10	1.36935e-10	6.84872e-11	3.52363e-11	1.73441e-11	7.07081e-12	2.29847e-12	5.83288e-13	1.13007e-13	1.90301e-14	8.88073e-15	9.60304e-15	6.17062e-15
7365	8.68682e-25	2.64719e-23	6.75533e-22	1.41931e-20	2.45407e-19	3.49245e-18	4.09118e-17	3.94533e-16	3.13237e-15	2.04764e-14	1.10218e-13	4.88537e-13	1.78319e-12	5.36055e-12	1.3323e-11	2.8706e-11	6.32763e-11	1.33932e-10	1.77502e-10	1.25899e-10	6.29639e-11	3.23917e-11	1.59417e-11	6.49763e-12	2.1114e-12	5.35515e-13	1.03659e-13	1.74314e-14	8.11653e-15	8.74568e-15	5.58829e-15
7380	7.98747e-25	2.43407e-23	6.21148e-22	1.30504e-20	2.2565e-19	3.21128e-18	3.76181e-17	3.62771e-16	2.88019e-15	1.88278e-14	1.01345e-13	4.49205e-13	1.63963e-12	4.92896e-12	1.22503e-11	2.63946e-11	5.81807e-11	1.23145e-10	1.63202e-10	1.15752e-10	5.78861e-11	2.97768e-11	1.46527e-11	5.97092e-12	1.93956e-12	4.91654e-13	9.50844e-14	1.5967e-14	7.41808e-15	7.96487e-15	5.06091e-15
7395	7.34442e-25	2.23811e-23	5.71141e-22	1.19998e-20	2.07483e-19	2.95275e-18	3.45896e-17	3.33565e-16	2.64831e-15	1.73121e-14	9.31855e-14	4.1304e-13	1.50762e-12	4.53212e-12	1.12639e-11	2.42693e-11	5.34955e-11	1.13226e-10	1.50054e-10	1.06423e-10	5.32178e-11	2.73729e-11	1.34679e-11	5.48689e-12	1.7817e-12	4.51386e-13	8.72192e-14	1.46256e-14	6.77974e-15	7.25377e-15	4.5833e-15
7410	6.75314e-25	2.05793e-23	5.2516e-22	1.10337e-20	1.90779e-19	2.71503e-18	3.18049e-17	3.0671e-16	2.4351e-15	1.59183e-14	8.56833e-14	3.79786e-13	1.38624e-12	4.16722e-12	1.0357e-11	2.23151e-11	4.91875e-11	1.04107e-10	1.37965e-10	9.78459e-11	4.89259e-11	2.51632e-11	1.23789e-11	5.04211e-12	1.63669e-12	4.14416e-13	8.00045e-14	1.33969e-14	6.19633e-15	6.60615e-15	4.15077e-15
7425	6.20947e-25	1.89225e-23	4.82881e-22	1.01454e-20	1.7542e-19	2.49645e-18	2.92444e-17	2.82018e-16	2.23906e-15	1.46367e-14	7.87851e-14	3.4921e-13	1.27464e-12	3.83171e-12	9.52311e-12	2.05183e-11	4.52265e-11	9.57219e-11	1.26851e-10	8.996e-11	4.49802e-11	2.31318e-11	1.1378e-11	4.63338e-12	1.50349e-12	3.80474e-13	7.33867e-14	1.22714e-14	5.66313e-15	6.01636e-15	3.75905e-15
7440	5.70956e-25	1.73991e-23	4.44006e-22	9.32864e-21	1.61298e-19	2.29547e-18	2.689e-17	2.59313e-16	2.0588e-15	1.34584e-14	7.24422e-14	3.21095e-13	1.17201e-12	3.52321e-12	8.75635e-12	1.88661e-11	4.15845e-11	8.80122e-11	1.16631e-10	8.27096e-11	4.13527e-11	2.12644e-11	1.0458e-11	4.25779e-12	1.38112e-12	3.49312e-13	6.73162e-14	1.12405e-14	5.1758e-15	5.47922e-15	3.4043e-15
7455	5.2499e-25	1.59983e-23	4.0826e-22	8.57761e-21	1.48312e-19	2.11067e-18	2.47252e-17	2.38437e-16	1.89305e-15	1.23749e-14	6.661e-14	2.95244e-13	1.07765e-12	3.23955e-12	8.05132e-12	1.7347e-11	3.82357e-11	8.09236e-11	1.07235e-10	7.60436e-11	3.80178e-11	1.95478e-11	9.61238e-12	3.91264e-12	1.26871e-12	3.20703e-13	6.17479e-14	1.02962e-14	4.73041e-15	4.99004e-15	3.08303e-15
7470	4.82725e-25	1.47104e-23	3.75392e-22	7.88706e-21	1.36372e-19	1.94075e-18	2.27346e-17	2.19241e-16	1.74065e-15	1.13786e-14	6.12473e-14	2.71474e-13	9.90892e-13	2.97872e-12	7.40306e-12	1.59502e-11	3.51566e-11	7.44058e-11	9.8596e-11	6.99149e-11	3.49517e-11	1.79697e-11	8.83514e-12	3.59547e-12	1.16546e-12	2.94436e-13	5.66402e-14	9.43122e-15	4.32335e-15	4.54453e-15	2.79208e-15
7485	4.43862e-25	1.35261e-23	3.45171e-22	7.25209e-21	1.25393e-19	1.7845e-18	2.09043e-17	2.0159e-16	1.60051e-15	1.04625e-14	5.63164e-14	2.49618e-13	9.11115e-13	2.7389e-12	6.807e-12	1.46659e-11	3.23255e-11	6.8413e-11	9.06528e-11	6.42801e-11	3.2133e-11	1.6519e-11	8.12075e-12	3.30401e-12	1.0706e-12	2.70321e-13	5.1955e-14	8.6389e-15	3.95132e-15	4.13879e-15	2.52859e-15
7500	4.08128e-25	1.24371e-23	3.17382e-22	6.66825e-21	1.15298e-19	1.64084e-18	1.92214e-17	1.85361e-16	1.47166e-15	9.62021e-15	5.17825e-14	2.29522e-13	8.3776e-13	2.51838e-12	6.25893e-12	1.3485e-11	2.97223e-11	6.29029e-11	8.33496e-11	5.90994e-11	2.95416e-11	1.51855e-11	7.46412e-12	3.03617e-12	9.83467e-13	2.48181e-13	4.76574e-14	7.91315e-15	3.6113e-15	3.76928e-15	2.28996e-15
7515	3.75271e-25	1.14359e-23	2.91831e-22	6.13141e-21	1.06016e-19	1.50874e-18	1.76739e-17	1.70438e-16	1.35318e-15	8.84571e-15	4.76135e-14	2.11043e-13	7.70312e-13	2.31562e-12	5.75499e-12	1.23991e-11	2.73288e-11	5.78365e-11	7.66347e-11	5.43363e-11	2.71592e-11	1.39596e-11	6.86059e-12	2.79005e-12	9.03424e-13	2.27854e-13	4.37152e-14	7.24837e-15	3.30054e-15	3.43276e-15	2.07385e-15
7530	3.45059e-25	1.05152e-23	2.68336e-22	5.63779e-21	9.74807e-20	1.38727e-18	1.6251e-17	1.56716e-16	1.24424e-15	8.13356e-15	4.37803e-14	1.94052e-13	7.08294e-13	2.12918e-12	5.29162e-12	1.14007e-11	2.51281e-11	5.31783e-11	7.04608e-11	4.99571e-11	2.49689e-11	1.28326e-11	6.30586e-12	2.56388e-12	8.29896e-13	2.09192e-13	4.00992e-14	6.63944e-15	3.01652e-15	3.12629e-15	1.87814e-15
7545	3.17279e-25	9.66865e-24	2.46733e-22	5.1839e-21	8.96328e-20	1.27559e-18	1.49427e-17	1.441e-16	1.14407e-15	7.47875e-15	4.02556e-14	1.78429e-13	6.51268e-13	1.95776e-12	4.86556e-12	1.04827e-11	2.31045e-11	4.88952e-11	6.47843e-11	4.59308e-11	2.29552e-11	1.17967e-11	5.79598e-12	2.35605e-12	7.62353e-13	1.92059e-13	3.67822e-14	6.08166e-15	2.75695e-15	2.84717e-15	1.70089e-15
7560	2.91736e-25	8.89025e-24	2.26869e-22	4.76656e-21	8.24167e-20	1.17289e-18	1.37397e-17	1.32499e-16	1.05196e-15	6.87665e-15	3.70147e-14	1.64064e-13	5.98835e-13	1.80013e-12	4.47381e-12	9.63866e-12	2.12439e-11	4.49571e-11	5.95651e-11	4.2229e-11	2.11039e-11	1.08444e-11	5.32733e-12	2.16506e-12	7.00306e-13	1.76329e-13	3.37397e-14	5.57075e-15	2.5197e-15	2.59298e-15	1.54038e-15
7575	2.68249e-25	8.17453e-24	2.08605e-22	4.38282e-21	7.57816e-20	1.07847e-18	1.26336e-17	1.21831e-16	9.67269e-16	6.32302e-15	3.40347e-14	1.50855e-13	5.50622e-13	1.6552e-12	4.11359e-12	8.86255e-12	1.95332e-11	4.13361e-11	5.47664e-11	3.88255e-11	1.9402e-11	9.96891e-12	4.89657e-12	1.98955e-12	6.4331e-13	1.61887e-13	3.09488e-14	5.10275e-15	2.30288e-15	2.36148e-15	1.39501e-15
7590	2.46653e-25	7.51642e-24	1.91811e-22	4.02997e-21	6.96806e-20	9.91644e-19	1.16165e-17	1.12023e-16	8.89397e-16	5.81397e-15	3.12946e-14	1.3871e-13	5.06291e-13	1.52194e-12	3.78238e-12	8.14893e-12	1.79602e-11	3.80068e-11	5.03543e-11	3.56964e-11	1.78373e-11	9.16414e-12	4.50065e-12	1.82827e-12	5.90952e-13	1.48628e-13	2.83887e-14	4.67407e-15	2.10471e-15	2.15065e-15	1.26336e-15
7605	2.26796e-25	6.91129e-24	1.76369e-22	3.70553e-21	6.40709e-20	9.11809e-19	1.06813e-17	1.03004e-16	8.17794e-16	5.3459e-15	2.87751e-14	1.27543e-13	4.65529e-13	1.3994e-12	3.47784e-12	7.49277e-12	1.65139e-11	3.49457e-11	4.62976e-11	3.28194e-11	1.63988e-11	8.42433e-12	4.13673e-12	1.68007e-12	5.42856e-13	1.36455e-13	2.60405e-14	4.2814e-15	1.9236e-15	1.95864e-15	1.14413e-15
7620	2.08537e-25	6.35489e-24	1.6217e-22	3.40721e-21	5.89127e-20	8.38402e-19	9.82134e-18	9.47118e-17	7.51955e-16	4.91551e-15	2.64585e-14	1.17274e-13	4.28049e-13	1.28673e-12	3.19782e-12	6.88944e-12	1.5184e-11	3.21311e-11	4.25678e-11	3.01743e-11	1.50763e-11	7.74425e-12	3.80225e-12	1.54388e-12	4.98674e-13	1.25279e-13	2.38864e-14	3.92173e-15	1.75807e-15	1.78377e-15	1.03616e-15
7635	1.91749e-25	5.84327e-24	1.49114e-22	3.13291e-21	5.41698e-20	7.70905e-19	9.03065e-18	8.70868e-17	6.91417e-16	4.51978e-15	2.43284e-14	1.07833e-13	3.93587e-13	1.18313e-12	2.94035e-12	6.3347e-12	1.39613e-11	2.95432e-11	3.91384e-11	2.77424e-11	1.38604e-11	7.11907e-12	3.49481e-12	1.41873e-12	4.58088e-13	1.15018e-13	2.19106e-14	3.59226e-15	1.60678e-15	1.62452e-15	9.38375e-16
7650	1.76312e-25	5.37285e-24	1.37109e-22	2.88069e-21	4.98088e-20	7.08841e-19	8.30362e-18	8.00757e-17	6.35753e-16	4.1559e-15	2.23697e-14	9.91511e-14	3.61899e-13	1.08788e-12	2.7036e-12	5.82462e-12	1.2837e-11	2.71637e-11	3.59853e-11	2.55065e-11	1.27426e-11	6.54436e-12	3.21222e-12	1.30372e-12	4.20805e-13	1.05598e-13	2.00982e-14	3.29048e-15	1.46852e-15	1.47948e-15	8.49819e-16
7665	1.62117e-25	4.9403e-24	1.26071e-22	2.64877e-21	4.57988e-20	6.51775e-19	7.63511e-18	7.3629e-17	5.8457e-16	3.82132e-15	2.05688e-14	9.11685e-14	3.32762e-13	1.00029e-12	2.48592e-12	5.35562e-12	1.18032e-11	2.49759e-11	3.30862e-11	2.34508e-11	1.1715e-11	6.01604e-12	2.95249e-12	1.19804e-12	3.86556e-13	9.69489e-14	1.84357e-14	3.01405e-15	1.34215e-15	1.34739e-15	7.6962e-16
7680	1.49066e-25	4.54257e-24	1.15921e-22	2.43553e-21	4.21117e-20	5.99302e-19	7.02043e-18	6.77014e-17	5.37508e-16	3.51367e-15	1.89128e-14	8.38286e-14	3.05972e-13	9.19753e-13	2.28576e-12	4.92438e-12	1.08527e-11	2.29643e-11	3.04207e-11	2.15608e-11	1.07702e-11	5.53038e-12	2.71376e-12	1.10092e-12	3.55095e-13	8.90085e-14	1.69107e-14	2.76084e-15	1.22665e-15	1.2271e-15	6.96989e-16
7695	1.37065e-25	4.17686e-24	1.06589e-22	2.23945e-21	3.87214e-20	5.51054e-19	6.45524e-18	6.22509e-17	4.94234e-16	3.23079e-15	1.73902e-14	7.70796e-14	2.81338e-13	8.45701e-13	2.10172e-12	4.52786e-12	9.97876e-12	2.11147e-11	2.79699e-11	1.98231e-11	9.9016e-12	5.08392e-12	2.49433e-12	1.01168e-12	3.26195e-13	8.17184e-14	1.55119e-14	2.5289e-15	1.1211e-15	1.11754e-15	6.31213e-16
7710	1.2603e-25	3.84059e-24	9.80077e-23	2.05916e-21	3.5604e-20	5.0669e-19	5.93554e-18	5.72392e-17	4.54445e-16	2.97069e-15	1.59901e-14	7.0874e-14	2.58687e-13	7.77612e-13	1.9325e-12	4.16328e-12	9.17518e-12	1.94141e-11	2.57166e-11	1.82255e-11	9.10307e-12	4.6735e-12	2.29264e-12	9.29666e-13	2.99646e-13	7.50254e-14	1.42288e-14	2.31645e-15	1.02462e-15	1.01777e-15	5.71644e-16
7725	1.15884e-25	3.5314e-24	9.01174e-23	1.89338e-21	3.27377e-20	4.65898e-19	5.45769e-18	5.26311e-17	4.17858e-16	2.73152e-15	1.47028e-14	6.5168e-14	2.3786e-13	7.15004e-13	1.7769e-12	3.82804e-12	8.43631e-12	1.78504e-11	2.36448e-11	1.67566e-11	8.36894e-12	4.29622e-12	2.10726e-12	8.54305e-13	2.75259e-13	6.88806e-14	1.30518e-14	2.12185e-15	9.36453e-16	9.26902e-16	5.17697e-16
7740	1.06554e-25	3.2471e-24	8.28623e-23	1.74095e-21	3.0102e-20	4.2839e-19	5.01831e-18	4.83939e-17	3.84218e-16	2.51161e-15	1.35191e-14	5.99214e-14	2.1871e-13	6.57437e-13	1.63384e-12	3.51981e-12	7.75694e-12	1.64127e-11	2.17399e-11	1.54061e-11	7.69401e-12	3.94939e-12	1.93688e-12	7.85052e-13	2.52856e-13	6.32391e-14	1.19722e-14	1.94359e-15	8.5587e-16	8.44149e-16	4.68841e-16
7755	9.7976e-26	2.98568e-24	7.61913e-23	1.60079e-21	2.76786e-20	3.93902e-19	4.6143e-18	4.44978e-17	3.53285e-16	2.30941e-15	1.24307e-14	5.50971e-14	2.01101e-13	6.04505e-13	1.50229e-12	3.23639e-12	7.13228e-12	1.50908e-11	1.99885e-11	1.41644e-11	7.07352e-12	3.63056e-12	1.78026e-12	7.21414e-13	2.32276e-13	5.80596e-14	1.09818e-14	1.78031e-15	7.8222e-16	7.68783e-16	4.24596e-16
7770	9.00883e-26	2.74531e-24	7.00574e-23	1.47192e-21	2.54503e-20	3.6219e-19	4.24281e-18	4.09154e-17	3.24843e-16	2.12348e-15	1.14299e-14	5.06613e-14	1.84911e-13	5.55835e-13	1.38133e-12	2.97579e-12	6.55792e-12	1.38753e-11	1.83782e-11	1.30228e-11	6.50306e-12	3.33747e-12	1.63632e-12	6.62934e-13	2.13372e-13	5.33044e-14	1.00734e-14	1.63075e-15	7.14909e-16	7.00147e-16	3.84526e-16
7785	8.28355e-26	2.5243e-24	6.44173e-23	1.35342e-21	2.34014e-20	3.33031e-19	3.90124e-18	3.76214e-17	2.98691e-16	1.95253e-15	1.05097e-14	4.65826e-14	1.70023e-13	5.11083e-13	1.27011e-12	2.73618e-12	6.02982e-12	1.27578e-11	1.68976e-11	1.19733e-11	5.97861e-12	3.06804e-12	1.50401e-12	6.09194e-13	1.96006e-13	4.89386e-14	9.24018e-15	1.49375e-15	6.53389e-16	6.37638e-16	3.48237e-16
7800	7.61667e-26	2.32107e-24	5.92312e-23	1.24446e-21	2.15174e-20	3.06219e-19	3.58716e-18	3.45926e-17	2.74644e-16	1.79533e-15	9.66358e-15	4.28323e-14	1.56335e-13	4.69935e-13	1.16785e-12	2.51586e-12	5.54424e-12	1.17303e-11	1.55363e-11	1.10083e-11	5.49646e-12	2.82037e-12	1.3824e-12	5.59811e-13	1.80053e-13	4.49304e-14	8.47584e-15	1.36826e-15	5.97164e-16	5.8071e-16	3.15373e-16
7815	7.00347e-26	2.13421e-24	5.44627e-23	1.14427e-21	1.97851e-20	2.81567e-19	3.29837e-18	3.18077e-17	2.52533e-16	1.65079e-15	8.88558e-15	3.93839e-14	1.43748e-13	4.32099e-13	1.07382e-12	2.31328e-12	5.09777e-12	1.07855e-11	1.42846e-11	1.01211e-11	5.05318e-12	2.59268e-12	1.27062e-12	5.14431e-13	1.65399e-13	4.12504e-14	7.77473e-15	1.25331e-15	5.45777e-16	5.28864e-16	2.85611e-16
7830	6.43964e-26	1.96239e-24	5.00781e-23	1.05215e-21	1.81922e-20	2.58898e-19	3.03282e-18	2.92469e-17	2.32202e-16	1.51789e-15	8.17022e-15	3.62131e-14	1.32175e-13	3.9731e-13	9.87356e-13	2.12701e-12	4.68725e-12	9.91679e-12	1.31338e-11	9.30535e-12	4.64566e-12	2.38338e-12	1.16788e-12	4.7273e-13	1.51938e-13	3.78719e-14	7.13162e-15	1.14802e-15	4.98812e-16	4.81647e-16	2.58657e-16
7845	5.92121e-26	1.80441e-24	4.60464e-23	9.67442e-22	1.67276e-20	2.38055e-19	2.78866e-18	2.68923e-17	2.13508e-16	1.39569e-15	7.51245e-15	3.32976e-14	1.21533e-13	3.65321e-13	9.07858e-13	1.95574e-12	4.30979e-12	9.11808e-12	1.20757e-11	8.55538e-12	4.271e-12	2.19097e-12	1.07345e-12	4.34409e-13	1.39572e-13	3.47701e-14	6.5417e-15	1.05158e-15	4.55888e-16	4.38646e-16	2.34247e-16
7860	5.44451e-26	1.65914e-24	4.23394e-23	8.89556e-22	1.53809e-20	2.1889e-19	2.56415e-18	2.47273e-17	1.96319e-16	1.28333e-15	6.90763e-15	3.06169e-14	1.11749e-13	3.35908e-13	8.34762e-13	1.79826e-12	3.96273e-12	8.38369e-12	1.11029e-11	7.86586e-12	3.92656e-12	2.0141e-12	9.8665e-13	3.99194e-13	1.28212e-13	3.19223e-14	6.00058e-15	9.63235e-16	4.16658e-16	3.99484e-16	2.12141e-16
7875	5.00619e-26	1.52557e-24	3.89307e-23	8.17941e-22	1.41427e-20	2.01268e-19	2.35772e-18	2.27366e-17	1.80514e-16	1.18001e-15	6.35151e-15	2.81519e-14	1.02752e-13	3.08864e-13	7.6755e-13	1.65347e-12	3.64361e-12	7.70845e-12	1.02084e-11	7.23191e-12	3.6099e-12	1.8515e-12	9.06872e-13	3.66835e-13	1.17777e-13	2.93078e-14	5.50422e-15	8.82314e-16	3.80804e-16	3.63818e-16	1.92121e-16
7890	4.60315e-26	1.40275e-24	3.57965e-23	7.52091e-22	1.30041e-20	1.85064e-19	2.16791e-18	2.09061e-17	1.65981e-16	1.08501e-15	5.84016e-15	2.58854e-14	9.44791e-14	2.83996e-13	7.0575e-13	1.52033e-12	3.3502e-12	7.08759e-12	9.38598e-12	6.64906e-12	3.31877e-12	1.70204e-12	8.33544e-13	3.37098e-13	1.08192e-13	2.69074e-14	5.04892e-15	8.08191e-16	3.48035e-16	3.31336e-16	1.7399e-16
7905	4.23257e-26	1.28982e-24	3.29147e-23	6.91542e-22	1.19572e-20	1.70165e-19	1.99337e-18	1.9223e-17	1.52618e-16	9.97657e-16	5.36998e-15	2.38014e-14	8.68726e-14	2.61131e-13	6.48926e-13	1.39791e-12	3.08041e-12	6.51674e-12	8.62982e-12	6.11317e-12	3.05112e-12	1.56463e-12	7.66146e-13	3.09772e-13	9.93862e-14	2.47036e-14	4.63128e-15	7.40296e-16	3.18086e-16	3.01755e-16	1.5757e-16
7920	3.89182e-26	1.18598e-24	3.02648e-23	6.35868e-22	1.09945e-20	1.56466e-19	1.83289e-18	1.76754e-17	1.40332e-16	9.17337e-16	4.93765e-15	2.18852e-14	7.98784e-14	2.40107e-13	5.96677e-13	1.28535e-12	2.83234e-12	5.99187e-12	7.93458e-12	5.62048e-12	2.80506e-12	1.43832e-12	7.04197e-13	2.84661e-13	9.12974e-14	2.26803e-14	4.24819e-15	6.78104e-16	2.90714e-16	2.74814e-16	1.427e-16
7935	3.5785e-26	1.0905e-24	2.78283e-23	5.84676e-22	1.01094e-20	1.43869e-19	1.68533e-18	1.62524e-17	1.29034e-16	8.43484e-16	4.54013e-15	2.01232e-14	7.34474e-14	2.20775e-13	5.48635e-13	1.18185e-12	2.60426e-12	5.50927e-12	7.29535e-12	5.1675e-12	2.57884e-12	1.32221e-12	6.47257e-13	2.61585e-13	8.38668e-14	2.08227e-14	3.89679e-15	6.21136e-16	2.65697e-16	2.50279e-16	1.29233e-16
7950	3.2904e-26	1.0027e-24	2.55879e-23	5.37606e-22	9.29551e-21	1.32287e-19	1.54965e-18	1.4944e-17	1.18646e-16	7.75577e-16	4.17461e-15	1.85031e-14	6.75341e-14	2.03e-13	5.04461e-13	1.08669e-12	2.39454e-12	5.06554e-12	6.70762e-12	4.75102e-12	2.37087e-12	1.21547e-12	5.94921e-13	2.4038e-13	7.70411e-14	1.91173e-14	3.57445e-15	5.68955e-16	2.42833e-16	2.27934e-16	1.17037e-16
7965	3.0255e-26	9.2198e-25	2.35279e-23	4.94325e-22	8.54716e-21	1.21637e-19	1.42489e-18	1.37409e-17	1.09094e-16	7.13137e-16	3.83852e-15	1.70135e-14	6.20969e-14	1.86656e-13	4.63844e-13	9.99186e-13	2.20171e-12	4.65756e-12	6.16723e-12	4.36811e-12	2.17966e-12	1.11735e-12	5.46817e-13	2.20894e-13	7.07709e-14	1.75515e-14	3.27878e-15	5.21157e-16	2.21937e-16	2.07584e-16	1.05992e-16
7980	2.78193e-26	8.47754e-25	2.16337e-23	4.54528e-22	7.85905e-21	1.11844e-19	1.31018e-18	1.26346e-17	1.00311e-16	6.55724e-16	3.52949e-15	1.56437e-14	5.70974e-14	1.71628e-13	4.26498e-13	9.1873e-13	2.02441e-12	4.28243e-12	5.67039e-12	4.01606e-12	2.00388e-12	1.02714e-12	5.02603e-13	2.02988e-13	6.5011e-14	1.6114e-14	3.00756e-15	4.77375e-16	2.02839e-16	1.89051e-16	9.59894e-17
7995	2.55796e-26	7.79504e-25	1.98921e-23	4.17935e-22	7.22634e-21	1.0284e-19	1.2047e-18	1.16175e-17	9.22351e-17	6.02933e-16	3.24533e-15	1.43843e-14	5.25005e-14	1.57809e-13	3.92158e-13	8.44753e-13	1.86138e-12	3.93751e-12	5.21356e-12	3.69239e-12	1.84228e-12	9.44225e-13	4.61963e-13	1.86533e-13	5.97198e-14	1.47942e-14	2.75878e-15	4.37271e-16	1.85384e-16	1.72173e-16	8.69307e-17
8010	2.35203e-26	7.16748e-25	1.82906e-23	3.84289e-22	6.64457e-21	9.45605e-20	1.10771e-18	1.06822e-17	8.48095e-17	5.54392e-16	2.98406e-15	1.32262e-14	4.82736e-14	1.45104e-13	3.60583e-13	7.76733e-13	1.71149e-12	3.62038e-12	4.79355e-12	3.3948e-12	1.6937e-12	8.67999e-13	4.2461e-13	1.71412e-13	5.48594e-14	1.35825e-14	2.53058e-15	4.00536e-16	1.69432e-16	1.56801e-16	7.87269e-17
8025	2.16268e-26	6.59045e-25	1.68181e-23	3.53351e-22	6.10964e-21	8.69477e-20	1.01853e-18	9.82217e-18	7.79817e-17	5.09759e-16	2.74381e-15	1.21614e-14	4.43871e-14	1.33421e-13	3.3155e-13	7.1419e-13	1.57366e-12	3.32878e-12	4.40737e-12	3.1212e-12	1.55711e-12	7.97927e-13	3.90277e-13	1.57517e-13	5.03945e-14	1.24701e-14	2.32125e-15	3.66887e-16	1.54852e-16	1.42802e-16	7.12973e-17
8040	1.98856e-26	6.05987e-25	1.54641e-23	3.24903e-22	5.61777e-21	7.99478e-20	9.36534e-19	9.03141e-18	7.17035e-17	4.6872e-16	2.52291e-15	1.11823e-14	4.08135e-14	1.22679e-13	3.04855e-13	6.56682e-13	1.44694e-12	3.06068e-12	4.0523e-12	2.86964e-12	1.43153e-12	7.33512e-13	3.5872e-13	1.44748e-13	4.6293e-14	1.14487e-14	2.12924e-15	3.36065e-16	1.41526e-16	1.30053e-16	6.45688e-17
8055	1.82847e-26	5.57201e-25	1.42192e-23	2.98746e-22	5.1655e-21	7.35114e-20	8.61137e-19	8.30432e-18	6.59309e-17	4.30984e-16	2.3198e-15	1.0282e-14	3.75276e-14	1.12802e-13	2.8031e-13	6.03806e-13	1.33042e-12	2.81416e-12	3.72583e-12	2.63836e-12	1.31609e-12	6.74297e-13	3.29715e-13	1.33015e-13	4.25253e-14	1.0511e-14	1.95311e-15	3.07833e-16	1.29348e-16	1.18442e-16	5.84753e-17
8070	1.68127e-26	5.12343e-25	1.30744e-23	2.74695e-22	4.74964e-21	6.75932e-20	7.91809e-19	7.63576e-18	6.06229e-17	3.96286e-16	2.13304e-15	9.45419e-15	3.45062e-14	1.0372e-13	2.5774e-13	5.55187e-13	1.22328e-12	2.5875e-12	3.42567e-12	2.42572e-12	1.20995e-12	6.19862e-13	3.03055e-13	1.22232e-13	3.90642e-14	9.65015e-15	1.79156e-15	2.81972e-16	1.18217e-16	1.07867e-16	5.29569e-17
8085	1.54591e-26	4.71095e-25	1.20218e-23	2.5258e-22	4.36726e-21	6.21515e-20	7.28063e-19	7.02102e-18	5.57423e-17	3.64382e-16	1.96131e-15	8.69304e-15	3.17281e-14	9.53691e-14	2.36988e-13	5.10483e-13	1.12477e-12	2.3791e-12	3.14969e-12	2.23022e-12	1.11237e-12	5.69821e-13	2.7855e-13	1.12323e-13	3.58849e-14	8.85978e-15	1.64336e-15	2.58283e-16	1.08044e-16	9.82368e-17	4.79593e-17
8100	1.42146e-26	4.33169e-25	1.1054e-23	2.32246e-22	4.01566e-21	5.71479e-20	6.69448e-19	6.45578e-18	5.12547e-17	3.35047e-16	1.80341e-15	7.99317e-15	2.91736e-14	8.76907e-14	2.17907e-13	4.69378e-13	1.03419e-12	2.18748e-12	2.89594e-12	2.05048e-12	1.02266e-12	5.2382e-13	2.56027e-13	1.03218e-13	3.29643e-14	8.13413e-15	1.50742e-15	2.36585e-16	9.87469e-17	8.94663e-17	4.34333e-17
8115	1.30702e-26	3.98296e-25	1.01641e-23	2.13548e-22	3.69237e-21	5.25471e-20	6.15553e-19	5.93604e-18	4.71283e-17	3.08073e-16	1.65822e-15	7.34964e-15	2.68249e-14	8.06305e-14	2.00362e-13	4.31583e-13	9.50911e-13	2.0113e-12	2.66264e-12	1.88522e-12	9.40187e-13	4.81533e-13	2.35325e-13	9.4851e-14	3.02814e-14	7.46792e-15	1.38273e-15	2.1671e-16	9.02495e-17	8.14788e-17	3.93344e-17
8130	1.20179e-26	3.6623e-25	9.34578e-24	1.96356e-22	3.39511e-21	4.83166e-20	5.65996e-19	5.45815e-18	4.33341e-17	2.8327e-16	1.52472e-15	6.75793e-15	2.46652e-14	7.41388e-14	1.8423e-13	3.96832e-13	8.74335e-13	1.8493e-12	2.44813e-12	1.73328e-12	8.64364e-13	4.4266e-13	2.16298e-13	8.71621e-14	2.78168e-14	6.85628e-15	1.26835e-15	1.98504e-16	8.24834e-17	7.42044e-17	3.56223e-17
8145	1.10504e-26	3.36746e-25	8.59338e-24	1.80548e-22	3.12178e-21	4.44268e-20	5.2043e-19	5.01873e-18	3.98454e-17	2.60465e-16	1.40196e-15	6.21385e-15	2.26794e-14	6.81697e-14	1.69396e-13	3.64878e-13	8.03925e-13	1.70036e-12	2.2509e-12	1.59359e-12	7.94656e-13	4.06925e-13	1.98808e-13	8.00965e-14	2.55529e-14	6.29473e-15	1.16344e-15	1.81828e-16	7.53855e-17	6.75794e-17	3.22606e-17
8160	1.01608e-26	3.09636e-25	7.90156e-24	1.66013e-22	2.87046e-21	4.08501e-20	4.78531e-19	4.61468e-18	3.66375e-17	2.39495e-16	1.28909e-15	5.71358e-15	2.08534e-14	6.26811e-14	1.55757e-13	3.35498e-13	7.39186e-13	1.56341e-12	2.06956e-12	1.46515e-12	7.30569e-13	3.74074e-13	1.82733e-13	7.36036e-14	2.34732e-14	5.77917e-15	1.0672e-15	1.66553e-16	6.88985e-17	6.15459e-17	2.92161e-17
8175	9.34277e-27	2.84708e-25	7.26542e-24	1.52648e-22	2.63936e-21	3.75614e-20	4.40006e-19	4.24317e-18	3.36879e-17	2.20214e-16	1.18531e-15	5.25359e-15	1.91745e-14	5.76345e-14	1.43216e-13	3.08483e-13	6.7966e-13	1.43749e-12	1.90283e-12	1.34707e-12	6.71651e-13	3.43876e-13	1.67958e-13	6.76371e-14	2.15627e-14	5.30584e-15	9.78923e-16	1.52561e-16	6.29696e-17	5.60511e-17	2.64589e-17
8190	8.59061e-27	2.61787e-25	6.68051e-24	1.40358e-22	2.42688e-21	3.45374e-20	4.04582e-19	3.90156e-18	3.09758e-17	2.02485e-16	1.08988e-15	4.83062e-15	1.76308e-14	5.29942e-14	1.31685e-13	2.83644e-13	6.24927e-13	1.32171e-12	1.74954e-12	1.2385e-12	6.17485e-13	3.16115e-13	1.54377e-13	6.21542e-14	1.98078e-14	4.87128e-15	8.97948e-16	1.39744e-16	5.75509e-17	5.10469e-17	2.39619e-17
8205	7.89901e-27	2.40711e-25	6.14268e-24	1.29059e-22	2.2315e-21	3.17569e-20	3.72011e-19	3.58746e-18	2.8482e-17	1.86184e-16	1.00214e-15	4.44171e-15	1.62113e-14	4.87275e-14	1.21082e-13	2.60805e-13	5.74603e-13	1.21526e-12	1.60859e-12	1.13868e-12	5.67687e-13	2.90596e-13	1.41894e-13	5.71158e-14	1.81957e-14	4.4723e-15	8.23671e-16	1.28004e-16	5.25986e-17	4.64895e-17	2.17006e-17
8220	7.26308e-27	2.21332e-25	5.64815e-24	1.18668e-22	2.05184e-21	2.92003e-20	3.42061e-19	3.29864e-18	2.6189e-17	1.71194e-16	9.21458e-16	4.08412e-15	1.49061e-14	4.48043e-14	1.11333e-13	2.39805e-13	5.2833e-13	1.11738e-12	1.479e-12	1.04691e-12	5.21905e-13	2.67137e-13	1.30421e-13	5.24858e-14	1.67148e-14	4.10601e-15	7.55538e-16	1.17251e-16	4.80724e-17	4.23389e-17	1.96527e-17
8235	6.67835e-27	2.03513e-25	5.19343e-24	1.09115e-22	1.88666e-21	2.68494e-20	3.14523e-19	3.03307e-18	2.40806e-17	1.57412e-16	8.47273e-16	3.75531e-15	1.3706e-14	4.1197e-14	1.02369e-13	2.20495e-13	4.85784e-13	1.02738e-12	1.35984e-12	9.62534e-13	4.79815e-13	2.45571e-13	1.19875e-13	4.82312e-14	1.53544e-14	3.76971e-15	6.93041e-16	1.074e-16	4.39356e-17	3.85589e-17	1.7798e-17
8250	6.1407e-27	1.87129e-25	4.77533e-24	1.0033e-22	1.73477e-21	2.46879e-20	2.89201e-19	2.78889e-18	2.21419e-17	1.44739e-16	7.79061e-16	3.45297e-15	1.26025e-14	3.78802e-14	9.41268e-14	2.02741e-13	4.46665e-13	9.44633e-13	1.25029e-12	8.84959e-13	4.41119e-13	2.25746e-13	1.10183e-13	4.43214e-14	1.41047e-14	3.46096e-15	6.35714e-16	9.83778e-17	4.01549e-17	3.51164e-17	1.61184e-17
8265	5.64633e-27	1.72064e-25	4.39088e-24	9.2253e-23	1.59511e-21	2.27003e-20	2.65919e-19	2.56436e-18	2.03593e-17	1.33086e-16	7.1634e-16	3.17497e-15	1.15879e-14	3.48303e-14	8.65481e-14	1.86416e-13	4.10695e-13	8.68551e-13	1.14957e-12	8.13635e-13	4.05544e-13	2.07522e-13	1.01273e-13	4.07286e-14	1.29568e-14	3.1775e-15	5.83129e-16	9.01131e-17	3.66995e-17	3.19812e-17	1.45972e-17
8280	5.19176e-27	1.58212e-25	4.03738e-24	8.4826e-23	1.46669e-21	2.08728e-20	2.4451e-19	2.35791e-18	1.87202e-17	1.22372e-16	6.58668e-16	2.91936e-15	1.0655e-14	3.2026e-14	7.95796e-14	1.71405e-13	3.77622e-13	7.98596e-13	1.05695e-12	7.4806e-13	3.72839e-13	1.90769e-13	9.30847e-14	3.7427e-14	1.19022e-14	2.91725e-15	5.34893e-16	8.25427e-17	3.35414e-17	2.91259e-17	1.32197e-17
8295	4.77379e-27	1.45474e-25	3.71234e-24	7.79969e-23	1.34861e-21	1.91924e-20	2.24825e-19	2.16808e-18	1.72131e-17	1.1252e-16	6.0564e-16	2.68432e-15	9.79713e-15	2.94475e-14	7.31722e-14	1.57604e-13	3.47213e-13	7.34275e-13	9.71802e-13	6.8777e-13	3.4277e-13	1.75369e-13	8.55581e-14	3.43931e-14	1.09335e-14	2.67832e-15	4.90648e-16	7.56083e-17	3.06551e-17	2.65256e-17	1.19721e-17
8310	4.38946e-27	1.33763e-25	3.41348e-24	7.17176e-23	1.24004e-21	1.76473e-20	2.06725e-19	1.99354e-18	1.58273e-17	1.03461e-16	5.56881e-16	2.46821e-15	9.00835e-15	2.70767e-14	6.72807e-14	1.44913e-13	3.19252e-13	6.75135e-13	8.93511e-13	6.32339e-13	3.15127e-13	1.61212e-13	7.864e-14	3.16051e-14	1.00437e-14	2.45896e-15	4.50062e-16	6.92565e-17	2.80172e-17	2.41574e-17	1.08423e-17
8325	4.03608e-27	1.22994e-25	3.13867e-24	6.59438e-23	1.14021e-21	1.62265e-20	1.90082e-19	1.83304e-18	1.45531e-17	9.51317e-17	5.12047e-16	2.2695e-15	8.28309e-15	2.48966e-14	6.18635e-14	1.33245e-13	2.93543e-13	6.20758e-13	8.21528e-13	5.81376e-13	2.89713e-13	1.48197e-13	7.22814e-14	2.90431e-14	9.22624e-15	2.25756e-15	4.12833e-16	6.34383e-17	2.56062e-17	2.20006e-17	9.81907e-18
8340	3.71115e-27	1.13092e-25	2.88598e-24	6.06349e-23	1.04841e-21	1.49202e-20	1.74779e-19	1.68547e-18	1.33815e-17	8.74729e-17	4.70823e-16	2.08678e-15	7.61621e-15	2.28921e-14	5.68825e-14	1.22516e-13	2.69904e-13	5.70761e-13	7.55343e-13	5.3452e-13	2.66349e-13	1.36234e-13	6.64369e-14	2.66887e-14	8.47533e-15	2.07266e-15	3.78684e-16	5.81089e-17	2.34028e-17	2.00364e-17	8.89242e-18
8355	3.41237e-27	1.03987e-25	2.65364e-24	5.57533e-23	9.64006e-22	1.3719e-20	1.60708e-19	1.54978e-18	1.23042e-17	8.04306e-17	4.32918e-16	1.91878e-15	7.00303e-15	2.1049e-14	5.23026e-14	1.12651e-13	2.48169e-13	5.24791e-13	6.94491e-13	4.9144e-13	2.44869e-13	1.25236e-13	6.10649e-14	2.45253e-14	7.78554e-15	1.9029e-15	3.4736e-16	5.32272e-17	2.13889e-17	1.82476e-17	8.05323e-18
8370	3.13765e-27	9.56156e-26	2.44e-24	5.12648e-23	8.86397e-22	1.26145e-20	1.4777e-19	1.42501e-18	1.13136e-17	7.39553e-17	3.98064e-16	1.7643e-15	6.43921e-15	1.93543e-14	4.80914e-14	1.0358e-13	2.28184e-13	4.82523e-13	6.38541e-13	4.51832e-13	2.25121e-13	1.15126e-13	5.61273e-14	2.25372e-14	7.15189e-15	1.74705e-15	3.18627e-16	4.87556e-17	1.95484e-17	1.66184e-17	7.29323e-18
8385	2.88505e-27	8.79179e-26	2.24357e-24	4.71376e-23	8.15036e-22	1.1599e-20	1.35874e-19	1.31028e-18	1.04028e-17	6.80013e-17	3.66017e-16	1.62226e-15	5.92079e-15	1.77961e-14	4.42193e-14	9.52396e-14	2.09809e-13	4.4366e-13	5.87098e-13	4.15417e-13	2.06966e-13	1.05832e-13	5.1589e-14	2.07102e-14	6.56981e-15	1.60396e-15	2.92271e-16	4.46597e-17	1.78662e-17	1.51347e-17	6.60495e-18
8400	2.65278e-27	8.08399e-26	2.06294e-24	4.33427e-23	7.4942e-22	1.06652e-20	1.24935e-19	1.2048e-18	9.56526e-18	6.25267e-17	3.36549e-16	1.49165e-15	5.4441e-15	1.63633e-14	4.06589e-14	8.75708e-14	1.92913e-13	4.07926e-13	5.398e-13	3.81936e-13	1.90274e-13	9.7288e-14	4.74176e-14	1.90314e-14	6.03511e-15	1.47259e-15	2.68095e-16	4.09078e-17	1.63288e-17	1.37835e-17	5.98163e-18
8415	2.43922e-27	7.43317e-26	1.89686e-24	3.98533e-23	6.89086e-22	9.80654e-21	1.14877e-19	1.1078e-18	8.79518e-18	5.74928e-17	3.09454e-16	1.37156e-15	5.00579e-15	1.50458e-14	3.73852e-14	8.05195e-14	1.77378e-13	3.75071e-13	4.96313e-13	3.51154e-13	1.74929e-13	8.94341e-14	4.35835e-14	1.74887e-14	5.54392e-15	1.35198e-15	2.45918e-16	3.74712e-17	1.49236e-17	1.25529e-17	5.41713e-18
8430	2.24284e-27	6.83475e-26	1.74415e-24	3.66448e-23	6.3361e-22	9.01704e-21	1.05628e-19	1.01862e-18	8.0871e-18	5.28642e-17	2.84541e-16	1.26113e-15	4.60277e-15	1.38344e-14	3.43751e-14	7.4036e-14	1.63094e-13	3.44862e-13	4.56328e-13	3.22853e-13	1.60822e-13	8.22143e-14	4.00595e-14	1.6071e-14	5.09271e-15	1.24125e-15	2.25576e-16	3.43232e-17	1.36394e-17	1.14322e-17	4.90591e-18
8445	2.06228e-27	6.2845e-26	1.60373e-24	3.36947e-23	5.826e-22	8.2911e-21	9.71244e-20	9.3661e-19	7.43603e-18	4.86082e-17	2.61633e-16	1.1596e-15	4.2322e-15	1.27206e-14	3.16074e-14	6.80746e-14	1.4996e-13	3.17086e-13	4.19565e-13	2.96832e-13	1.47852e-13	7.55772e-14	3.68203e-14	1.47682e-14	4.67823e-15	1.13959e-15	2.06917e-16	3.14398e-17	1.24657e-17	1.04115e-17	4.44293e-18
8460	1.89625e-27	5.77856e-26	1.47462e-24	3.0982e-23	5.35696e-22	7.62361e-21	8.93052e-20	8.61206e-19	6.83737e-18	4.46949e-17	2.40569e-16	1.06624e-15	3.89147e-15	1.16964e-14	2.90625e-14	6.25931e-14	1.37884e-13	2.91547e-13	3.85764e-13	2.72909e-13	1.35928e-13	6.9476e-14	3.38431e-14	1.35711e-14	4.29748e-15	1.04625e-15	1.89801e-16	2.87985e-17	1.1393e-17	9.482e-18	4.02364e-18
8475	1.74359e-27	5.31334e-26	1.35591e-24	2.84877e-23	4.92569e-22	7.00986e-21	8.21155e-20	7.91873e-19	6.28691e-18	4.10966e-17	2.21201e-16	9.80401e-16	3.57816e-15	1.07547e-14	2.67225e-14	5.75531e-14	1.2678e-13	2.68066e-13	3.54686e-13	2.50914e-13	1.24966e-13	6.38673e-14	3.11066e-14	1.2471e-14	3.94771e-15	9.60563e-16	1.74101e-16	2.63792e-17	1.04126e-17	8.63545e-18	3.64392e-18
8490	1.60322e-27	4.88558e-26	1.24675e-24	2.61943e-23	4.52914e-22	6.44551e-21	7.55046e-20	7.28121e-19	5.78077e-18	3.7788e-17	2.03393e-16	9.01469e-16	3.29008e-15	9.88882e-15	2.45709e-14	5.29188e-14	1.16571e-13	2.46475e-13	3.26111e-13	2.30692e-13	1.14888e-13	5.87114e-14	2.85914e-14	1.146e-14	3.62642e-15	8.8189e-16	1.597e-16	2.41631e-17	9.51661e-18	7.86448e-18	3.30004e-18
8505	1.47415e-27	4.49226e-26	1.14637e-24	2.40855e-23	4.16451e-22	5.9266e-21	6.94259e-20	6.69502e-19	5.31537e-18	3.47457e-17	1.87018e-16	8.28893e-16	3.0252e-15	9.09265e-15	2.25926e-14	4.86578e-14	1.07183e-13	2.26623e-13	2.99839e-13	2.12099e-13	1.05623e-13	5.39717e-14	2.62796e-14	1.0531e-14	3.33127e-15	8.0966e-16	1.46489e-16	2.21331e-17	8.69769e-18	7.16234e-18	2.98861e-18
8520	1.35547e-27	4.1306e-26	1.05408e-24	2.21464e-23	3.82924e-22	5.44947e-21	6.38367e-20	6.15602e-19	4.88745e-18	3.19484e-17	1.71961e-16	7.62159e-16	2.78164e-15	8.36058e-15	2.07735e-14	4.47398e-14	9.85519e-14	2.08371e-13	2.75683e-13	1.95005e-13	9.71046e-14	4.96147e-14	2.41547e-14	9.67736e-15	3.06014e-15	7.43347e-16	1.34372e-16	2.02737e-17	7.94923e-18	6.52289e-18	2.70657e-18
8535	1.24634e-27	3.79806e-26	9.69221e-25	2.03635e-23	3.52096e-22	5.01075e-21	5.86973e-20	5.66042e-19	4.49397e-18	2.93763e-17	1.58117e-16	7.00798e-16	2.55768e-15	7.68744e-15	1.91009e-14	4.11373e-14	9.06156e-14	1.91588e-13	2.53473e-13	1.79288e-13	8.92735e-14	4.56094e-14	2.22016e-14	8.89288e-15	2.81108e-15	6.82464e-16	1.23257e-16	1.85706e-17	7.26519e-18	5.94053e-18	2.45114e-18
8550	1.146e-27	3.49229e-26	8.91192e-25	1.87241e-23	3.23749e-22	4.60735e-21	5.39718e-20	5.20471e-19	4.13217e-18	2.70113e-17	1.45387e-16	6.44378e-16	2.35176e-15	7.06851e-15	1.7563e-14	3.78249e-14	8.33184e-14	1.76157e-13	2.33053e-13	1.64839e-13	8.20739e-14	4.19274e-14	2.04064e-14	8.172e-15	2.5823e-15	6.26568e-16	1.13061e-16	1.70104e-17	6.64e-18	5.41016e-18	2.21982e-18
8565	1.05374e-27	3.21113e-26	8.19445e-25	1.72166e-23	2.97685e-22	4.23642e-21	4.96267e-20	4.78569e-19	3.7995e-18	2.48367e-17	1.33682e-16	5.92499e-16	2.16242e-15	6.49941e-15	1.61489e-14	3.47792e-14	7.66088e-14	1.61969e-13	2.14278e-13	1.51553e-13	7.54549e-14	3.85427e-14	1.87564e-14	7.50955e-15	2.37213e-15	5.75251e-16	1.03709e-16	1.55814e-17	6.06862e-18	4.92714e-18	2.01033e-18
8580	9.68909e-28	2.95261e-26	7.53474e-25	1.58306e-23	2.7372e-22	3.89536e-21	4.56314e-20	4.40041e-19	3.49361e-18	2.28371e-17	1.2292e-16	5.44798e-16	1.98832e-15	5.97612e-15	1.48487e-14	3.19787e-14	7.04396e-14	1.48924e-13	1.97015e-13	1.39339e-13	6.93697e-14	3.54312e-14	1.72398e-14	6.90081e-15	2.17906e-15	5.28136e-16	9.51304e-17	1.42724e-17	5.5464e-18	4.48725e-18	1.82061e-18
8595	8.90905e-28	2.71491e-26	6.92814e-25	1.45561e-23	2.51683e-22	3.58176e-21	4.19577e-20	4.04615e-19	3.21235e-18	2.09986e-17	1.13024e-16	5.00936e-16	1.82824e-15	5.49497e-15	1.36531e-14	2.94038e-14	6.47672e-14	1.36929e-13	1.81143e-13	1.28109e-13	6.37753e-14	3.25709e-14	1.58458e-14	6.34141e-15	2.00171e-15	4.8488e-16	8.72614e-17	1.30734e-17	5.06912e-18	4.08663e-18	1.6488e-18
8610	8.19181e-28	2.49634e-26	6.37037e-25	1.33842e-23	2.31421e-22	3.2934e-21	3.85798e-20	3.7204e-19	2.95373e-18	1.9308e-17	1.03924e-16	4.60606e-16	1.68105e-15	5.05255e-15	1.25538e-14	2.70362e-14	5.95515e-14	1.25901e-13	1.6655e-13	1.17784e-13	5.8632e-14	2.99415e-14	1.45646e-14	5.82735e-15	1.8388e-15	4.45167e-16	8.00433e-17	1.19751e-17	4.63291e-18	3.72177e-18	1.4932e-18
8625	7.53231e-28	2.29537e-26	5.85752e-25	1.23067e-23	2.1279e-22	3.02826e-21	3.54739e-20	3.42088e-19	2.71593e-18	1.77536e-17	9.55577e-17	4.23523e-16	1.54571e-15	4.64576e-15	1.1543e-14	2.48592e-14	5.47559e-14	1.1576e-13	1.53132e-13	1.08291e-13	5.39035e-14	2.75244e-14	1.33869e-14	5.35497e-15	1.68914e-15	4.08706e-16	7.34222e-17	1.09691e-17	4.23424e-18	3.38949e-18	1.35228e-18
8640	6.92591e-28	2.11057e-26	5.38594e-25	1.13159e-23	1.95659e-22	2.78446e-21	3.2618e-20	3.14548e-19	2.49728e-18	1.63243e-17	8.78645e-17	3.89426e-16	1.42126e-15	4.27172e-15	1.06136e-14	2.28575e-14	5.03464e-14	1.06437e-13	1.40795e-13	9.95634e-14	4.95564e-14	2.53024e-14	1.23045e-14	4.92088e-15	1.55167e-15	3.75232e-16	6.73488e-17	1.00476e-17	3.86988e-18	3.08688e-18	1.22467e-18
8655	6.36832e-28	1.94066e-26	4.95234e-25	1.04049e-23	1.79907e-22	2.56029e-21	2.9992e-20	2.89224e-19	2.29623e-18	1.501e-17	8.07906e-17	3.58073e-16	1.30684e-15	3.92779e-15	9.75907e-15	2.1017e-14	4.62921e-14	9.78641e-14	1.29452e-13	9.15391e-14	4.55598e-14	2.32597e-14	1.13096e-14	4.52198e-15	1.42538e-15	3.44499e-16	6.17778e-17	9.20349e-18	3.53687e-18	2.81129e-18	1.10909e-18
8670	5.85563e-28	1.78442e-26	4.55364e-25	9.56725e-24	1.65423e-22	2.35417e-21	2.75774e-20	2.65939e-19	2.11137e-18	1.38016e-17	7.42863e-17	3.29245e-16	1.20162e-15	3.61155e-15	8.97331e-15	1.93247e-14	4.25642e-14	8.99819e-14	1.19023e-13	8.41615e-14	4.18856e-14	2.1382e-14	1.03951e-14	4.15541e-15	1.30937e-15	3.16284e-16	5.66677e-17	8.43031e-18	3.23251e-18	2.5603e-18	1.00442e-18
8685	5.38421e-28	1.64076e-26	4.18704e-25	8.79702e-24	1.52105e-22	2.16464e-21	2.53572e-20	2.44529e-19	1.94139e-18	1.26905e-17	6.83056e-17	3.02738e-16	1.10488e-15	3.32078e-15	8.25082e-15	1.77686e-14	3.91366e-14	8.27346e-14	1.09434e-13	7.73785e-14	3.85076e-14	1.96559e-14	9.55456e-15	3.81856e-15	1.2028e-15	2.90379e-16	5.19802e-17	7.72208e-18	2.95435e-18	2.33171e-18	9.09635e-19
8700	4.95074e-28	1.50867e-26	3.84995e-25	8.0888e-24	1.3986e-22	1.99037e-21	2.33158e-20	2.24843e-19	1.78509e-18	1.16688e-17	6.28065e-17	2.78365e-16	1.01592e-15	3.05341e-15	7.5865e-15	1.63379e-14	3.59849e-14	7.6071e-14	1.00618e-13	7.11421e-14	3.54021e-14	1.80691e-14	8.782e-15	3.50902e-15	1.10491e-15	2.66596e-16	4.76805e-17	7.07335e-18	2.70012e-18	2.12354e-18	8.23791e-19
8715	4.55217e-28	1.38721e-26	3.54001e-25	7.43759e-24	1.286e-22	1.83013e-21	2.14387e-20	2.06741e-19	1.64138e-18	1.07294e-17	5.775e-17	2.55954e-16	9.34132e-16	2.80758e-15	6.97567e-15	1.50223e-14	3.30871e-14	6.9944e-14	9.25121e-14	6.54084e-14	3.25471e-14	1.66104e-14	8.07191e-15	3.22457e-15	1.01498e-15	2.44761e-16	4.37364e-17	6.47912e-18	2.46777e-18	1.93395e-18	7.46048e-19
8730	4.18569e-28	1.27553e-26	3.25501e-25	6.83882e-24	1.18247e-22	1.6828e-21	1.97127e-20	1.90097e-19	1.50923e-18	9.86556e-18	5.31007e-17	2.35347e-16	8.58925e-16	2.58153e-15	6.41401e-15	1.38127e-14	3.04226e-14	6.43106e-14	8.50591e-14	6.01368e-14	2.99222e-14	1.52695e-14	7.41923e-15	2.96317e-15	9.32376e-16	2.24715e-16	4.01186e-17	5.93481e-18	2.25541e-18	1.76129e-18	6.75642e-19
8745	3.84871e-28	1.17284e-26	2.99296e-25	6.28824e-24	1.08727e-22	1.54732e-21	1.81257e-20	1.74793e-19	1.38773e-18	9.07131e-18	4.88256e-17	2.164e-16	7.89772e-16	2.37369e-15	5.89758e-15	1.27005e-14	2.79727e-14	5.91309e-14	7.82065e-14	5.52901e-14	2.75091e-14	1.40368e-14	6.81933e-15	2.72297e-15	8.56492e-16	2.0631e-16	3.68001e-17	5.43623e-18	2.06133e-18	1.60404e-18	6.1188e-19
8760	3.53887e-28	1.07842e-26	2.752e-25	5.78199e-24	9.99739e-23	1.42275e-21	1.66665e-20	1.60721e-19	1.27601e-18	8.34099e-18	4.48947e-17	1.98977e-16	7.26187e-16	2.18257e-15	5.42274e-15	1.16779e-14	2.57201e-14	5.43684e-14	7.1906e-14	5.0834e-14	2.52906e-14	1.29036e-14	6.26793e-15	2.50224e-15	7.86783e-16	1.89412e-16	3.3756e-17	4.97954e-18	1.88395e-18	1.46083e-18	5.54136e-19
8775	3.25396e-28	9.91599e-27	2.53045e-25	5.3165e-24	9.19252e-23	1.30821e-21	1.53247e-20	1.47782e-19	1.17328e-18	7.66948e-18	4.12803e-17	1.82958e-16	6.67722e-16	2.00685e-15	4.98612e-15	1.07375e-14	2.36489e-14	4.99894e-14	6.6113e-14	4.6737e-14	2.3251e-14	1.18619e-14	5.76112e-15	2.2994e-15	7.22749e-16	1.73899e-16	3.09638e-17	4.56121e-18	1.72183e-18	1.33041e-18	5.01841e-19
8790	2.992e-28	9.11768e-27	2.32673e-25	4.88849e-24	8.45246e-23	1.20289e-21	1.40909e-20	1.35884e-19	1.07882e-18	7.05203e-18	3.79569e-17	1.68228e-16	6.13963e-16	1.84527e-15	4.58466e-15	9.87295e-15	2.17445e-14	4.59632e-14	6.07868e-14	4.29702e-14	2.13759e-14	1.09043e-14	5.29529e-15	2.113e-15	6.63925e-16	1.59656e-16	2.84025e-17	4.17802e-18	1.57366e-18	1.21163e-18	4.54481e-19
8805	2.75112e-28	8.38365e-27	2.13941e-25	4.49493e-24	7.77198e-23	1.10605e-21	1.29565e-20	1.24945e-19	9.91967e-19	6.48428e-18	3.49011e-17	1.54684e-16	5.64533e-16	1.69671e-15	4.21552e-15	9.07797e-15	1.99934e-14	4.22612e-14	5.58897e-14	3.9507e-14	1.9652e-14	1.00241e-14	4.86712e-15	1.94172e-15	6.0989e-16	1.4658e-16	2.60531e-17	3.82703e-18	1.43825e-18	1.10346e-18	4.11591e-19
8820	2.52963e-28	7.7087e-27	1.96717e-25	4.13306e-24	7.14628e-23	1.017e-21	1.19134e-20	1.14886e-19	9.12106e-19	5.96225e-18	3.20912e-17	1.42231e-16	5.19082e-16	1.5601e-15	3.8761e-15	8.347e-15	1.83833e-14	3.88574e-14	5.1387e-14	3.6323e-14	1.80671e-14	9.21483e-15	4.47358e-15	1.78432e-15	5.60252e-16	1.34575e-16	2.3898e-17	3.50552e-18	1.31448e-18	1.00494e-18	3.72748e-19
8835	2.32598e-28	7.0881e-27	1.8088e-25	3.80032e-24	6.57095e-23	9.35125e-22	1.09543e-20	1.05636e-19	8.38675e-19	5.48224e-18	2.95076e-17	1.3078e-16	4.7729e-16	1.43449e-15	3.56402e-15	7.6749e-15	1.69029e-14	3.57277e-14	4.72472e-14	3.33955e-14	1.66101e-14	8.47093e-15	4.11185e-15	1.63967e-15	5.14654e-16	1.23552e-16	2.19212e-17	3.21103e-18	1.20137e-18	9.15219e-19	3.37571e-19
8850	2.13872e-28	6.51746e-27	1.66318e-25	3.49436e-24	6.04194e-23	8.59841e-22	1.00724e-20	9.71319e-20	7.71155e-19	5.04087e-18	2.7132e-17	1.20251e-16	4.38863e-16	1.319e-15	3.27706e-15	7.05691e-15	1.55418e-14	3.28502e-14	4.34408e-14	3.0704e-14	1.52705e-14	7.78709e-15	3.77938e-15	1.50676e-15	4.72768e-16	1.13433e-16	2.01079e-17	2.94127e-18	1.09799e-18	8.33509e-19	3.05714e-19
8865	1.96654e-28	5.99276e-27	1.52928e-25	3.21304e-24	5.55553e-23	7.90618e-22	9.26151e-21	8.93121e-20	7.09071e-19	4.63504e-18	2.49477e-17	1.1057e-16	4.0353e-16	1.2128e-15	3.0132e-15	6.48868e-15	1.42902e-14	3.02043e-14	3.99411e-14	2.82294e-14	1.4039e-14	7.15845e-15	3.47378e-15	1.38461e-15	4.3429e-16	1.04143e-16	1.84446e-17	2.69417e-18	1.00351e-18	7.59093e-19	2.76863e-19
8880	1.80822e-28	5.5103e-27	1.40617e-25	2.95437e-24	5.10827e-23	7.26967e-22	8.51589e-21	8.21218e-20	6.51986e-19	4.26189e-18	2.29392e-17	1.01668e-16	3.71042e-16	1.11516e-15	2.77059e-15	5.9662e-15	1.31394e-14	2.77716e-14	3.67233e-14	2.59542e-14	1.29068e-14	6.58056e-15	3.1929e-15	1.27237e-15	3.98944e-16	9.56131e-17	1.69189e-17	2.46784e-18	9.17152e-19	6.91322e-19	2.50735e-19
8895	1.66265e-28	5.06668e-27	1.29296e-25	2.71652e-24	4.69701e-23	6.68441e-22	7.8303e-21	7.55104e-20	5.99496e-19	3.91877e-18	2.10924e-17	9.34825e-17	3.41169e-16	1.02537e-15	2.54752e-15	5.4858e-15	1.20813e-14	2.55348e-14	3.37648e-14	2.38625e-14	1.18659e-14	6.04932e-15	2.93473e-15	1.16923e-15	3.66475e-16	8.77821e-17	1.55194e-17	2.26052e-18	8.38229e-19	6.29601e-19	2.27073e-19
8910	1.52879e-28	4.65878e-27	1.18887e-25	2.49782e-24	4.31887e-23	6.14627e-22	7.1999e-21	6.94313e-20	5.51232e-19	3.60328e-18	1.93943e-17	8.59563e-17	3.13701e-16	9.42816e-16	2.3424e-15	5.04408e-15	1.11084e-14	2.34782e-14	3.10446e-14	2.19393e-14	1.0909e-14	5.56097e-15	2.69743e-15	1.07445e-15	3.36648e-16	8.05924e-17	1.42357e-17	2.07061e-18	7.66098e-19	5.7339e-19	2.05644e-19
8925	1.40571e-28	4.28371e-27	1.09315e-25	2.29673e-24	3.97117e-23	5.65145e-22	6.62026e-21	6.38415e-20	5.06854e-19	3.31319e-18	1.78329e-17	7.9036e-17	2.88445e-16	8.66908e-16	2.1538e-15	4.63792e-15	1.02139e-14	2.15872e-14	2.85436e-14	2.01711e-14	1.00292e-14	5.11204e-15	2.47933e-15	9.87351e-16	3.09249e-16	7.39917e-17	1.30581e-17	1.89666e-18	7.00173e-19	5.22198e-19	1.86237e-19
8940	1.29254e-28	3.93884e-27	1.00515e-25	2.11183e-24	3.65146e-23	5.19647e-22	6.08728e-21	5.87018e-20	4.66048e-19	3.04645e-18	1.63972e-17	7.26729e-17	2.65222e-16	7.97111e-16	1.98038e-15	4.26447e-15	9.39135e-15	1.98485e-14	2.62441e-14	1.85454e-14	9.22037e-15	4.69935e-15	2.27885e-15	9.07314e-16	2.8408e-16	6.79315e-17	1.1978e-17	1.73732e-18	6.39922e-19	4.75576e-19	1.68661e-19
8955	1.18848e-28	3.62174e-27	9.24227e-26	1.94181e-24	3.3575e-23	4.77812e-22	5.59721e-21	5.39759e-20	4.28528e-19	2.80119e-18	1.50771e-17	6.68221e-17	2.43869e-16	7.32933e-16	1.82093e-15	3.92109e-15	8.63508e-15	1.82499e-14	2.41298e-14	1.70507e-14	8.47678e-15	4.31998e-15	2.09459e-15	8.33764e-16	2.60959e-16	6.23677e-17	1.09872e-17	1.59137e-18	5.84856e-19	4.33117e-19	1.52744e-19
8970	1.0928e-28	3.33016e-27	8.4982e-26	1.78548e-24	3.08719e-23	4.39344e-22	5.14659e-21	4.96304e-20	3.94028e-19	2.57567e-18	1.38632e-17	6.14423e-17	2.24235e-16	6.73923e-16	1.67432e-15	3.60536e-15	7.9397e-15	1.678e-14	2.21858e-14	1.56765e-14	7.79316e-15	3.97124e-15	1.92523e-15	7.66177e-16	2.3972e-16	5.72596e-17	1.00783e-17	1.45768e-18	5.34528e-19	3.94449e-19	1.38329e-19
8985	1.00483e-28	3.06206e-27	7.81403e-26	1.64174e-24	2.83865e-23	4.03974e-22	4.73226e-21	4.56348e-20	3.62306e-19	2.36831e-18	1.27471e-17	5.64956e-17	2.06182e-16	6.19664e-16	1.53951e-15	3.31506e-15	7.30032e-15	1.54285e-14	2.03985e-14	1.44131e-14	7.16466e-15	3.65065e-15	1.76956e-15	7.04068e-16	2.2021e-16	5.25699e-17	9.24465e-18	1.33522e-18	4.8853e-19	3.59232e-19	1.25275e-19
9000	9.2393e-29	2.81554e-27	7.18495e-26	1.50957e-24	2.61012e-23	3.71451e-22	4.35128e-21	4.19609e-20	3.33137e-19	2.17764e-18	1.17209e-17	5.19472e-17	1.89582e-16	5.69773e-16	1.41555e-15	3.04812e-15	6.71243e-15	1.41859e-14	1.87551e-14	1.32514e-14	6.58686e-15	3.35593e-15	1.62647e-15	6.46994e-16	2.02287e-16	4.82643e-17	8.47995e-18	1.22305e-18	4.46491e-19	3.2716e-19	1.13453e-19
9015	8.49547e-29	2.58887e-27	6.60651e-26	1.38804e-24	2.39999e-23	3.41547e-22	4.00097e-21	3.85827e-20	3.06317e-19	2.00232e-18	1.07772e-17	4.7765e-17	1.74319e-16	5.23899e-16	1.30158e-15	2.80269e-15	6.17189e-15	1.30433e-14	1.72441e-14	1.21834e-14	6.05565e-15	3.08502e-15	1.49496e-15	5.94547e-16	1.85824e-16	4.43113e-17	7.7785e-18	1.1203e-18	4.0807e-19	2.97951e-19	1.02746e-19
9030	7.81152e-29	2.38045e-27	6.07464e-26	1.27629e-24	2.20677e-23	3.1405e-22	3.67886e-21	3.54765e-20	2.81656e-19	1.84112e-18	9.90958e-18	4.39194e-17	1.60284e-16	4.81719e-16	1.19678e-15	2.57701e-15	5.67487e-15	1.19928e-14	1.58549e-14	1.12015e-14	5.56728e-15	2.83597e-15	1.37408e-15	5.46351e-16	1.707e-16	4.06821e-17	7.13507e-18	1.02619e-18	3.72955e-19	2.7135e-19	9.30495e-20
9045	7.18264e-29	2.18881e-27	5.58559e-26	1.17354e-24	2.02911e-23	2.88767e-22	3.38268e-21	3.26204e-20	2.58981e-19	1.6929e-18	9.11178e-18	4.03835e-17	1.4738e-16	4.42934e-16	1.10042e-15	2.36951e-15	5.21788e-15	1.10269e-14	1.45776e-14	1.02987e-14	5.1183e-15	2.60702e-15	1.26298e-15	5.02062e-16	1.56807e-16	3.73501e-17	6.54487e-18	9.39977e-19	3.40861e-19	2.47124e-19	8.42682e-20
9060	6.60439e-29	2.01259e-27	5.13591e-26	1.07906e-24	1.86575e-23	2.65519e-22	3.11035e-21	2.99942e-20	2.38131e-19	1.5566e-18	8.3782e-18	3.71323e-17	1.35514e-16	4.07273e-16	1.01182e-15	2.17871e-15	4.79769e-15	1.01387e-14	1.34032e-14	9.46869e-15	4.70552e-15	2.39656e-15	1.16085e-15	4.61364e-16	1.44045e-16	3.4291e-17	6.00349e-18	8.6101e-19	3.11529e-19	2.25061e-19	7.63157e-20
9075	6.07269e-29	1.85057e-27	4.72243e-26	9.92188e-25	1.71555e-23	2.44143e-22	2.85995e-21	2.75795e-20	2.1896e-19	1.43129e-18	7.70369e-18	3.41428e-17	1.24604e-16	3.74482e-16	9.30354e-16	2.00328e-15	4.41133e-15	9.32213e-15	1.23234e-14	8.70556e-15	4.32604e-15	2.20309e-15	1.06699e-15	4.23964e-16	1.32321e-16	3.14825e-17	5.50689e-18	7.88676e-19	2.84722e-19	2.04968e-19	6.91136e-20
9090	5.58379e-29	1.70158e-27	4.34224e-26	9.1231e-25	1.57743e-23	2.24487e-22	2.6297e-21	2.53591e-20	2.01332e-19	1.31606e-18	7.08348e-18	3.1394e-17	1.14572e-16	3.44331e-16	8.55445e-16	1.84197e-15	4.05609e-15	8.57131e-15	1.13306e-14	8.00394e-15	3.97716e-15	2.02524e-15	9.80716e-16	3.89596e-16	1.21552e-16	2.8904e-17	5.05137e-18	7.2242e-19	2.60221e-19	1.86668e-19	6.25912e-20
9105	5.13426e-29	1.56459e-27	3.99266e-26	8.38863e-25	1.45044e-23	2.06415e-22	2.41799e-21	2.33175e-20	1.85123e-19	1.2101e-18	6.5132e-18	2.88665e-17	1.05348e-16	3.16608e-16	7.86568e-16	1.69366e-15	3.72946e-15	7.88096e-15	1.04178e-14	7.35886e-15	3.65641e-15	1.86175e-15	9.01417e-16	3.58014e-16	1.11659e-16	2.65366e-17	4.63352e-18	6.6173e-19	2.37828e-19	1.70003e-19	5.66844e-20
9120	4.72092e-29	1.43863e-27	3.67123e-26	7.71328e-25	1.33367e-23	1.89797e-22	2.22333e-21	2.14403e-20	1.70219e-19	1.11268e-18	5.98883e-18	2.65425e-17	9.6866e-17	2.91118e-16	7.23237e-16	1.55728e-15	3.42913e-15	7.24621e-15	9.57848e-15	6.76577e-15	3.36154e-15	1.71145e-15	8.28531e-16	3.28993e-16	1.02571e-16	2.43632e-17	4.25025e-18	6.06138e-19	2.17363e-19	1.54825e-19	5.1335e-20
9135	4.34085e-29	1.32281e-27	3.37567e-26	7.09231e-25	1.2263e-23	1.74517e-22	2.04433e-21	1.97142e-20	1.56515e-19	1.0231e-18	5.50668e-18	2.44055e-17	8.90672e-17	2.67679e-16	6.65005e-16	1.43189e-15	3.15298e-15	6.66258e-15	8.80682e-15	6.22048e-15	3.09044e-15	1.57329e-15	7.61537e-16	3.02324e-16	9.42231e-17	2.23678e-17	3.89867e-18	5.55217e-19	1.98658e-19	1.41002e-19	4.64904e-20
9150	3.99138e-29	1.21632e-27	3.1039e-26	6.52133e-25	1.12757e-23	1.60467e-22	1.87975e-21	1.81271e-20	1.43915e-19	9.40733e-19	5.06334e-18	2.24407e-17	8.18964e-17	2.46127e-16	6.11462e-16	1.31659e-15	2.89908e-15	6.12597e-15	8.09732e-15	5.71914e-15	2.84121e-15	1.44628e-15	6.99961e-16	2.77816e-16	8.65545e-17	2.05358e-17	3.57618e-18	5.08573e-19	1.81563e-19	1.28413e-19	4.2103e-20
9165	3.67005e-29	1.11839e-27	2.85402e-26	5.99632e-25	1.0368e-23	1.47548e-22	1.72842e-21	1.66677e-20	1.32328e-19	8.64996e-19	4.6557e-18	2.0634e-17	7.53029e-17	2.26311e-16	5.62229e-16	1.21058e-15	2.66562e-15	5.63257e-15	7.44498e-15	5.25821e-15	2.61207e-15	1.32952e-15	6.43364e-16	2.55296e-16	7.951e-17	1.88539e-17	3.28036e-18	4.65848e-19	1.65939e-19	1.16949e-19	3.81296e-20
9180	3.37458e-29	1.02836e-27	2.62425e-26	5.51357e-25	9.53326e-24	1.3567e-22	1.58927e-21	1.53258e-20	1.21675e-19	7.95357e-19	4.28088e-18	1.89728e-17	6.92402e-17	2.0809e-16	5.16961e-16	1.1131e-15	2.45096e-15	5.17891e-15	6.84519e-15	4.83442e-15	2.40142e-15	1.22219e-15	5.91343e-16	2.34601e-16	7.30388e-17	1.73097e-17	3.00902e-18	4.26713e-19	1.5166e-19	1.06508e-19	3.45313e-20
9195	3.1029e-29	9.45566e-28	2.41298e-26	5.06969e-25	8.76576e-24	1.24747e-22	1.46132e-21	1.4092e-20	1.11879e-19	7.31325e-19	3.93623e-18	1.74453e-17	6.36656e-17	1.91336e-16	4.75338e-16	1.02347e-15	2.25358e-15	4.76179e-15	6.29372e-15	4.44479e-15	2.20775e-15	1.12353e-15	5.43528e-16	2.15583e-16	6.70943e-17	1.5892e-17	2.76012e-18	3.90865e-19	1.38609e-19	9.69986e-20	3.12725e-20
9210	2.8531e-29	8.69441e-28	2.21872e-26	4.66154e-25	8.06006e-24	1.14704e-22	1.34367e-21	1.29575e-20	1.02872e-19	6.72447e-19	3.61933e-18	1.60408e-17	5.85399e-17	1.75931e-16	4.37065e-16	9.41062e-16	2.0721e-15	4.37826e-15	5.78668e-15	4.08656e-15	2.0297e-15	1.03283e-15	4.99579e-16	1.98107e-16	6.16336e-17	1.45904e-17	2.5318e-18	3.58028e-19	1.26682e-19	8.83386e-20	2.83212e-20
9225	2.6234e-29	7.99445e-28	2.04009e-26	4.28626e-25	7.41116e-24	1.0547e-22	1.2355e-21	1.19143e-20	9.45901e-20	6.1831e-19	3.32795e-18	1.47493e-17	5.38268e-17	1.61767e-16	4.01875e-16	8.65287e-16	1.90524e-15	4.02563e-15	5.32049e-15	3.7572e-15	1.86601e-15	9.49448e-16	4.59185e-16	1.82048e-16	5.66174e-17	1.33954e-17	2.32238e-18	3.27951e-19	1.15781e-19	8.04518e-20	2.56485e-20
9240	2.4122e-29	7.35084e-28	1.87585e-26	3.94118e-25	6.81451e-24	9.69785e-23	1.13603e-21	1.09551e-20	8.69749e-20	5.68531e-19	3.06002e-18	1.35619e-17	4.94932e-17	1.48742e-16	3.69517e-16	7.95613e-16	1.75181e-15	3.7014e-15	4.89186e-15	3.45439e-15	1.71553e-15	8.72801e-16	4.22056e-16	1.67291e-16	5.20094e-17	1.22982e-17	2.13027e-18	3.004e-19	1.05817e-19	7.32691e-20	2.3228e-20
9255	2.218e-29	6.75905e-28	1.72483e-26	3.62389e-25	6.2659e-24	8.91711e-23	1.04457e-21	1.00731e-20	7.99728e-20	5.2276e-19	2.81366e-18	1.247e-17	4.55085e-17	1.36767e-16	3.39765e-16	7.3155e-16	1.61074e-15	3.40328e-15	4.49776e-15	3.17598e-15	1.57717e-15	8.02341e-16	3.87929e-16	1.5373e-16	4.77765e-17	1.1291e-17	1.95406e-18	2.75163e-19	9.67116e-20	6.67276e-20	2.10359e-20
9270	2.03944e-29	6.2149e-28	1.58597e-26	3.33214e-25	5.76145e-24	8.19922e-23	9.60476e-22	9.26218e-21	7.35344e-20	4.80674e-19	2.58714e-18	1.14661e-17	4.18445e-17	1.25755e-16	3.12409e-16	6.72645e-16	1.48103e-15	3.12917e-15	4.13541e-15	2.92002e-15	1.44998e-15	7.37569e-16	3.56562e-16	1.41268e-16	4.3888e-17	1.03662e-17	1.79242e-18	2.52047e-19	8.83894e-20	6.07702e-20	1.90507e-20
9285	1.87525e-29	5.71455e-28	1.45829e-26	3.06388e-25	5.29761e-24	7.53912e-23	8.8315e-22	8.51651e-21	6.76143e-20	4.41976e-19	2.37885e-18	1.0543e-17	3.84756e-17	1.1563e-16	2.87255e-16	6.18483e-16	1.36176e-15	2.87714e-15	3.80225e-15	2.68468e-15	1.33304e-15	6.78026e-16	3.27731e-16	1.29816e-16	4.03161e-17	9.51719e-18	1.64416e-18	2.30872e-19	8.07833e-20	5.53447e-20	1.72529e-20
9300	1.72428e-29	5.25449e-28	1.34089e-26	2.81722e-25	4.87112e-24	6.93217e-23	8.12051e-22	7.83087e-21	6.21708e-20	4.06393e-19	2.18733e-18	9.69415e-18	3.53779e-17	1.06321e-16	2.64127e-16	5.68682e-16	1.2521e-15	2.64541e-15	3.49593e-15	2.4683e-15	1.22554e-15	6.2329e-16	3.01232e-16	1.19293e-16	3.70348e-17	8.7377e-18	1.50815e-18	2.11477e-19	7.38317e-20	5.04035e-20	1.56247e-20
9315	1.58546e-29	4.83147e-28	1.23294e-26	2.59041e-25	4.47896e-24	6.37408e-23	7.46675e-22	7.20043e-21	5.71656e-20	3.73675e-19	2.01124e-18	8.91368e-18	3.25296e-17	9.77606e-17	2.4286e-16	5.22891e-16	1.15127e-15	2.43234e-15	3.21429e-15	2.26937e-15	1.1267e-15	5.72973e-16	2.76875e-16	1.09623e-16	3.40206e-17	8.02206e-18	1.3834e-18	1.93711e-19	6.74784e-20	4.59035e-20	1.41502e-20
9330	1.45782e-29	4.4425e-28	1.13368e-26	2.38186e-25	4.11837e-24	5.86092e-23	6.86562e-22	6.62074e-21	5.25633e-20	3.43591e-19	1.84931e-18	8.19605e-18	2.99107e-17	8.98896e-17	2.23306e-16	4.80787e-16	1.05856e-15	2.23644e-15	2.95534e-15	2.08647e-15	1.03584e-15	5.26718e-16	2.54487e-16	1.00736e-16	3.12518e-17	7.36503e-18	1.26897e-18	1.77437e-19	6.16717e-20	4.18052e-20	1.28148e-20
9345	1.34046e-29	4.08485e-28	1.04241e-26	2.19011e-25	3.78681e-24	5.38908e-23	6.31289e-22	6.08772e-21	4.83316e-20	3.1593e-19	1.70043e-18	7.53619e-18	2.75025e-17	8.26524e-17	2.05326e-16	4.42074e-16	9.73315e-16	2.05631e-15	2.71725e-15	1.91831e-15	9.52301e-16	4.84197e-16	2.3391e-16	9.25704e-17	2.87082e-17	6.76181e-18	1.164e-18	1.62531e-19	5.63647e-20	3.80729e-20	1.16054e-20
9360	1.23254e-29	3.75599e-28	9.58486e-27	2.01379e-25	3.48195e-24	4.95522e-23	5.80465e-22	5.59761e-21	4.44405e-20	2.90495e-19	1.56353e-18	6.92946e-18	2.52883e-17	7.59978e-17	1.88794e-16	4.06478e-16	8.94935e-16	1.89069e-15	2.49834e-15	1.7637e-15	8.75502e-16	4.45108e-16	2.14997e-16	8.50664e-17	2.63717e-17	6.208e-18	1.06772e-18	1.48877e-19	5.15144e-20	3.46738e-20	1.05102e-20
9375	1.13331e-29	3.45361e-28	8.81321e-27	1.85166e-25	3.20162e-24	4.55629e-23	5.33734e-22	5.14696e-21	4.08627e-20	2.67108e-19	1.43765e-18	6.37157e-18	2.32523e-17	6.9879e-17	1.73593e-16	3.73748e-16	8.22867e-16	1.73841e-15	2.29707e-15	1.62156e-15	8.04895e-16	4.09176e-16	1.97612e-16	7.81707e-17	2.42254e-17	5.69954e-18	9.79397e-19	1.3637e-19	4.70815e-20	3.15781e-20	9.51833e-21
9390	1.04207e-29	3.17557e-28	8.10368e-27	1.70259e-25	2.94387e-24	4.18947e-23	4.90764e-22	4.7326e-21	3.7573e-20	2.45603e-19	1.32191e-18	5.8586e-18	2.13803e-17	6.42529e-17	1.59616e-16	3.43653e-16	7.56602e-16	1.5984e-15	2.11201e-15	1.49087e-15	7.39983e-16	3.76143e-16	1.81634e-16	7.18339e-17	2.22537e-17	5.23273e-18	8.98383e-19	1.24913e-19	4.30301e-20	2.87588e-20	8.62007e-21
9405	9.58178e-30	2.91991e-28	7.45128e-27	1.56552e-25	2.70687e-24	3.85219e-23	4.51254e-22	4.35159e-21	3.45481e-20	2.2583e-19	1.21548e-18	5.38693e-18	1.96589e-17	5.90797e-17	1.46765e-16	3.15982e-16	6.95673e-16	1.46966e-15	1.94186e-15	1.37071e-15	6.80306e-16	3.45778e-16	1.66947e-16	6.60108e-17	2.04425e-17	4.80416e-18	8.2407e-19	1.14419e-19	3.93272e-20	2.61912e-20	7.80658e-21
9420	8.81038e-30	2.68484e-28	6.8514e-27	1.43949e-25	2.48895e-24	3.54206e-23	4.14925e-22	4.00125e-21	3.17667e-20	2.07649e-19	1.11763e-18	4.95323e-18	1.80762e-17	5.43231e-17	1.34948e-16	2.90539e-16	6.39651e-16	1.35129e-15	1.78542e-15	1.26024e-15	6.25441e-16	3.17864e-16	1.53448e-16	6.06598e-17	1.87788e-17	4.41068e-18	7.55904e-19	1.04807e-19	3.59431e-20	2.38529e-20	7.06985e-21
9435	8.10108e-30	2.46869e-28	6.29981e-27	1.3236e-25	2.28857e-24	3.2569e-23	3.81521e-22	3.67912e-21	2.92092e-20	1.90932e-19	1.02765e-18	4.55445e-18	1.66209e-17	4.99494e-17	1.24082e-16	2.67144e-16	5.88141e-16	1.24245e-15	1.64158e-15	1.15867e-15	5.75002e-16	2.92203e-16	1.41041e-16	5.57425e-17	1.72504e-17	4.04943e-18	6.93377e-19	9.60023e-20	3.28501e-20	2.17233e-20	6.40266e-21
9450	7.44889e-30	2.26994e-28	5.79263e-27	1.21704e-25	2.10432e-24	2.9947e-23	3.50805e-22	3.38293e-21	2.68577e-20	1.7556e-19	9.44915e-19	4.18778e-18	1.52827e-17	4.59278e-17	1.14092e-16	2.45633e-16	5.40778e-16	1.14238e-15	1.50933e-15	1.06529e-15	5.2863e-16	2.68614e-16	1.29637e-16	5.12239e-17	1.58464e-17	3.71777e-18	6.36022e-19	8.79372e-20	3.00233e-20	1.97839e-20	5.79843e-21
9465	6.8492e-30	2.0872e-28	5.32629e-27	1.11906e-25	1.93491e-24	2.7536e-23	3.22563e-22	3.11058e-21	2.46954e-20	1.61426e-19	8.68842e-19	3.85062e-18	1.40523e-17	4.22301e-17	1.04906e-16	2.25855e-16	4.9723e-16	1.05037e-15	1.38773e-15	9.7943e-16	4.85997e-16	2.46929e-16	1.19154e-16	4.70715e-17	1.45567e-17	3.41328e-18	5.83411e-19	8.05496e-20	2.74397e-20	1.80176e-20	5.25122e-21
9480	6.29779e-30	1.91916e-28	4.89748e-27	1.02897e-25	1.77914e-24	2.53192e-23	2.96594e-22	2.86015e-21	2.27073e-20	1.4843e-19	7.98893e-19	3.54061e-18	1.29209e-17	3.883e-17	9.64591e-17	2.07669e-16	4.57188e-16	9.65774e-16	1.27594e-15	9.00493e-16	4.46803e-16	2.26995e-16	1.0952e-16	4.32558e-17	1.3372e-17	3.13372e-18	5.35152e-19	7.37827e-20	2.50785e-20	1.6409e-20	4.75565e-21
9495	5.79078e-30	1.76466e-28	4.5032e-27	9.46127e-26	1.6359e-24	2.32808e-23	2.72716e-22	2.62989e-21	2.08792e-20	1.3648e-19	7.34575e-19	3.25556e-18	1.18807e-17	3.57037e-17	8.86926e-17	1.90947e-16	4.20371e-16	8.87988e-16	1.17314e-15	8.27918e-16	4.1077e-16	2.0867e-16	1.00664e-16	3.97493e-17	1.22837e-17	2.87706e-18	4.90885e-19	6.75842e-20	2.29204e-20	1.4944e-20	4.30685e-21
9510	5.32458e-30	1.62259e-28	4.14066e-27	8.69957e-26	1.5042e-24	2.14065e-23	2.50761e-22	2.41816e-21	1.91982e-20	1.25493e-19	6.75436e-19	2.99346e-18	1.09241e-17	3.28291e-17	8.15515e-17	1.75572e-16	3.86519e-16	8.16468e-16	1.07863e-15	7.61191e-16	3.77643e-16	1.91825e-16	9.25248e-17	3.65271e-17	1.12839e-17	2.64142e-18	4.5028e-19	6.19065e-20	2.09481e-20	1.36098e-20	3.9004e-21
9525	4.89591e-30	1.49196e-28	3.80731e-27	7.99919e-26	1.3831e-24	1.96831e-23	2.30573e-22	2.22348e-21	1.76526e-20	1.1539e-19	6.21057e-19	2.75246e-18	1.00446e-17	3.0186e-17	7.49853e-17	1.61435e-16	3.55393e-16	7.50708e-16	9.91734e-16	6.99843e-16	3.47187e-16	1.76339e-16	8.50435e-17	3.35661e-17	1.03655e-17	2.42508e-18	4.13033e-19	5.67058e-20	1.91454e-20	1.23947e-20	3.53232e-21
9540	4.50176e-30	1.37185e-28	3.50079e-27	7.3552e-26	1.27175e-24	1.80985e-23	2.1201e-22	2.04448e-21	1.62315e-20	1.061e-19	5.71057e-19	2.53086e-18	9.23593e-18	2.77556e-17	6.89478e-17	1.48436e-16	3.26774e-16	6.90244e-16	9.11837e-16	6.43439e-16	3.19188e-16	1.62103e-16	7.8167e-17	3.08452e-17	9.5219e-18	2.22646e-18	3.78868e-19	5.19419e-20	1.74979e-20	1.12881e-20	3.19896e-21
9555	4.13933e-30	1.2614e-28	3.21896e-27	6.76306e-26	1.16937e-24	1.66415e-23	1.94942e-22	1.87988e-21	1.49247e-20	9.75579e-20	5.25082e-19	2.3271e-18	8.49234e-18	2.55209e-17	6.33964e-17	1.36484e-16	3.00459e-16	6.34651e-16	8.38377e-16	5.91581e-16	2.93446e-16	1.49017e-16	7.18466e-17	2.83448e-17	8.74693e-18	2.0441e-18	3.47528e-19	4.75783e-20	1.59922e-20	1.02803e-20	2.89707e-21
9570	3.80609e-30	1.15985e-28	2.95981e-27	6.21858e-26	1.07523e-24	1.53017e-23	1.79247e-22	1.72854e-21	1.37231e-20	8.97037e-20	4.82809e-19	2.13975e-18	7.80862e-18	2.34662e-17	5.8292e-17	1.25494e-16	2.76263e-16	5.83534e-16	7.70835e-16	5.43903e-16	2.69781e-16	1.36987e-16	6.60372e-17	2.6047e-17	8.03504e-18	1.87669e-18	3.18781e-19	4.35813e-20	1.4616e-20	9.36248e-21	2.62367e-21
9585	3.49967e-30	1.06648e-28	2.72152e-27	5.71794e-26	9.88662e-25	1.40698e-23	1.64817e-22	1.58938e-21	1.26183e-20	8.24819e-20	4.43938e-19	1.96748e-18	7.17995e-18	2.15769e-17	5.35986e-17	1.15389e-16	2.54016e-16	5.36535e-16	7.08735e-16	5.00067e-16	2.48024e-16	1.25928e-16	6.06976e-17	2.39356e-17	7.38108e-18	1.72298e-18	2.92412e-19	3.992e-20	1.33583e-20	8.5266e-21	2.37607e-21
9600	3.21792e-30	9.80616e-29	2.50242e-27	5.25761e-26	9.09068e-25	1.29371e-23	1.51548e-22	1.46142e-21	1.16025e-20	7.58414e-20	4.08198e-19	1.80908e-18	6.60188e-18	1.98397e-17	4.9283e-17	1.06098e-16	2.3356e-16	4.93322e-16	6.51637e-16	4.59764e-16	2.28022e-16	1.15762e-16	5.57897e-17	2.19953e-17	6.78035e-18	1.58186e-18	2.68224e-19	3.65664e-20	1.22088e-20	7.76535e-21	2.15183e-21
9615	2.95886e-30	9.0167e-29	2.30096e-27	4.83433e-26	8.35881e-25	1.18956e-23	1.39347e-22	1.34377e-21	1.06684e-20	6.97356e-20	3.75334e-19	1.66343e-18	6.07036e-18	1.82423e-17	4.5315e-17	9.75546e-17	2.14752e-16	4.53589e-16	5.9914e-16	4.22709e-16	2.09632e-16	1.06417e-16	5.12787e-17	2.02123e-17	6.22851e-18	1.4523e-18	2.46037e-19	3.34945e-20	1.11582e-20	7.07206e-21	1.94876e-21
9630	2.72065e-30	8.29079e-29	2.11571e-27	4.44514e-26	7.68587e-25	1.09379e-23	1.28129e-22	1.23558e-21	9.80949e-21	6.41213e-20	3.45117e-19	1.52951e-18	5.58164e-18	1.67736e-17	4.16664e-17	8.96994e-17	1.97458e-16	4.17056e-16	5.50871e-16	3.88641e-16	1.92726e-16	9.78262e-17	4.71324e-17	1.85738e-17	5.72158e-18	1.33336e-18	2.25685e-19	3.06806e-20	1.0198e-20	6.44067e-21	1.76485e-21
9645	2.50162e-30	7.62333e-29	1.94538e-27	4.08727e-26	7.0671e-25	1.00573e-23	1.17813e-22	1.13611e-21	9.01975e-21	5.89591e-20	3.17332e-19	1.40637e-18	5.13225e-18	1.54231e-17	3.83116e-17	8.24767e-17	1.81557e-16	3.83465e-16	5.06492e-16	3.57318e-16	1.77184e-16	8.99288e-17	4.33214e-17	1.70682e-17	5.25592e-18	1.22415e-18	2.07017e-19	2.81031e-20	9.32046e-21	5.86565e-21	1.5983e-21
9660	2.30022e-30	7.00959e-29	1.78877e-27	3.75822e-26	6.49815e-25	9.24762e-24	1.08329e-22	1.04464e-21	8.29359e-21	5.42124e-20	2.91784e-19	1.29314e-18	4.71905e-18	1.41813e-17	3.52269e-17	7.58356e-17	1.66936e-16	3.5258e-16	4.65688e-16	3.2852e-16	1.62894e-16	8.2669e-17	3.98185e-17	1.56846e-17	4.82815e-18	1.12389e-18	1.89893e-19	2.57422e-20	8.51842e-21	5.34197e-21	1.44747e-21
9675	2.11504e-30	6.44527e-29	1.64476e-27	3.45565e-26	5.975e-25	8.50312e-24	9.96073e-23	9.60542e-22	7.6259e-21	4.98479e-20	2.68293e-19	1.18903e-18	4.33912e-18	1.30396e-17	3.23906e-17	6.97293e-17	1.53493e-16	3.24182e-16	4.28171e-16	3.02043e-16	1.49757e-16	7.59953e-17	3.65989e-17	1.44131e-17	4.43519e-18	1.03184e-18	1.74185e-19	2.35796e-20	7.78539e-21	4.86504e-21	1.31087e-21
9690	1.94476e-30	5.92638e-29	1.51234e-27	3.17745e-26	5.49397e-25	7.81856e-24	9.15882e-23	8.83212e-22	7.01195e-21	4.58347e-20	2.46693e-19	1.09331e-18	3.98978e-18	1.19897e-17	2.97826e-17	6.41146e-17	1.41132e-16	2.98072e-16	3.93676e-16	2.777e-16	1.3768e-16	6.98603e-17	3.36396e-17	1.32448e-17	4.07422e-18	9.47327e-19	1.59777e-19	2.15987e-20	7.11544e-21	4.43069e-21	1.18716e-21
9705	1.78819e-30	5.44927e-29	1.39059e-27	2.92164e-26	5.05167e-25	7.18911e-24	8.42147e-23	8.12107e-22	6.44744e-21	4.21447e-20	2.26832e-19	1.00528e-18	3.66856e-18	1.10244e-17	2.73847e-17	5.8952e-17	1.29767e-16	2.74065e-16	3.6196e-16	2.55318e-16	1.26577e-16	6.42206e-17	3.09195e-17	1.21711e-17	3.74263e-18	8.69739e-19	1.4656e-19	1.97842e-20	6.50314e-21	4.03512e-21	1.07512e-21
9720	1.64423e-30	5.01056e-29	1.27864e-27	2.68643e-26	4.64497e-25	6.61033e-24	7.74348e-23	7.46726e-22	5.92837e-21	3.87517e-20	2.0857e-19	9.2435e-19	3.3732e-18	1.01368e-17	2.51798e-17	5.42051e-17	1.19317e-16	2.51991e-16	3.328e-16	2.34741e-16	1.16369e-16	5.90362e-17	2.84195e-17	1.11845e-17	3.43802e-18	7.98504e-19	1.34437e-19	1.81221e-20	5.94354e-21	3.67486e-21	9.73661e-22
9735	1.51186e-30	4.60718e-29	1.1757e-27	2.47015e-26	4.27102e-25	6.07815e-24	7.12007e-23	6.86609e-22	5.45109e-21	3.56319e-20	1.91779e-19	8.49931e-19	3.10162e-18	9.32065e-18	2.31524e-17	4.98405e-17	1.09709e-16	2.31695e-16	3.05989e-16	2.15822e-16	1.06984e-16	5.42703e-17	2.61215e-17	1.02778e-17	3.15821e-18	7.33104e-19	1.23317e-19	1.65997e-20	5.43208e-21	3.34677e-21	8.81775e-22
9750	1.39014e-30	4.23627e-29	1.08105e-27	2.27129e-26	3.92717e-25	5.58882e-24	6.54686e-23	6.31332e-22	5.01224e-21	3.27632e-20	1.76339e-19	7.81504e-19	2.85191e-18	8.57022e-18	2.12883e-17	4.58273e-17	1.00874e-16	2.13034e-16	2.81337e-16	1.98428e-16	9.83559e-17	4.98891e-17	2.40094e-17	9.44468e-18	2.90117e-18	6.73061e-19	1.13116e-19	1.52052e-20	4.96464e-21	3.04797e-21	7.9856e-22
9765	1.27823e-30	3.89522e-29	9.94015e-28	2.08843e-26	3.61101e-25	5.13888e-24	6.01979e-23	5.80505e-22	4.60872e-21	3.01255e-20	1.62142e-19	7.18586e-19	2.6223e-18	7.88021e-18	1.95742e-17	4.21372e-17	9.27506e-17	1.95876e-16	2.58672e-16	1.82436e-16	9.04238e-17	4.58617e-17	2.2068e-17	8.67907e-18	2.66505e-18	6.17935e-19	1.03759e-19	1.39278e-20	4.53742e-21	2.77585e-21	7.23198e-22
9780	1.17532e-30	3.58163e-29	9.1399e-28	1.9203e-26	3.3203e-25	4.72516e-24	5.53515e-23	5.3377e-22	4.23768e-21	2.77002e-20	1.49088e-19	6.60733e-19	2.41118e-18	7.24576e-18	1.79982e-17	3.87443e-17	8.52815e-17	1.80099e-16	2.37833e-16	1.67732e-16	8.31314e-17	4.21593e-17	2.02837e-17	7.97551e-18	2.44815e-18	5.67325e-19	9.51765e-20	1.27577e-20	4.14697e-21	2.52802e-21	6.54949e-22
9795	1.0807e-30	3.29328e-29	8.40407e-28	1.7657e-26	3.05299e-25	4.34475e-24	5.08953e-23	4.90798e-22	3.89651e-21	2.54701e-20	1.37086e-19	6.07538e-19	2.21705e-18	6.66238e-18	1.6549e-17	3.56246e-17	7.84138e-17	1.65594e-16	2.18672e-16	1.54214e-16	7.64272e-17	3.87559e-17	1.86436e-17	7.329e-18	2.2489e-18	5.20859e-19	8.73036e-20	1.1686e-20	3.79011e-21	2.30232e-21	5.9314e-22
9810	9.93696e-31	3.02815e-29	7.72748e-28	1.62355e-26	2.8072e-25	3.99497e-24	4.67979e-23	4.51285e-22	3.58281e-21	2.34196e-20	1.26049e-19	5.58625e-19	2.03856e-18	6.12598e-18	1.52166e-17	3.27561e-17	7.20992e-17	1.52257e-16	2.01056e-16	1.41785e-16	7.02636e-17	3.56272e-17	1.71361e-17	6.73489e-18	2.06586e-18	4.78199e-19	8.0082e-20	1.07042e-20	3.46397e-21	2.09677e-21	5.37164e-22
9825	9.13697e-31	2.78436e-29	7.10537e-28	1.49284e-26	2.5812e-25	3.67335e-24	4.30303e-23	4.14953e-22	3.29437e-21	2.15341e-20	1.15901e-19	5.13651e-19	1.87443e-18	5.63276e-18	1.39914e-17	3.01185e-17	6.62931e-17	1.39994e-16	1.84858e-16	1.30358e-16	6.4597e-17	3.2751e-17	1.57505e-17	6.18894e-18	1.89773e-18	4.39033e-19	7.34578e-20	9.80497e-21	3.16589e-21	1.90957e-21	4.86471e-22
9840	8.40138e-31	2.5602e-29	6.53333e-28	1.37266e-26	2.3734e-25	3.37762e-24	3.95661e-23	3.81546e-22	3.02915e-21	1.98004e-20	1.0657e-19	4.72297e-19	1.72352e-18	5.17925e-18	1.28649e-17	2.76933e-17	6.09546e-17	1.28718e-16	1.69965e-16	1.19851e-16	5.93875e-17	3.01071e-17	1.4477e-17	5.68724e-18	1.74327e-18	4.03075e-19	6.73814e-20	8.98126e-21	2.89346e-21	1.73909e-21	4.40562e-22
9855	7.72501e-31	2.35409e-29	6.00736e-28	1.26215e-26	2.18232e-25	3.10569e-24	3.63807e-23	3.50829e-22	2.78528e-21	1.82063e-20	9.79902e-20	4.34273e-19	1.58476e-18	4.76226e-18	1.18291e-17	2.54634e-17	5.6046e-17	1.18351e-16	1.56273e-16	1.10192e-16	5.45981e-17	2.76766e-17	1.33064e-17	5.22622e-18	1.60139e-18	3.70062e-19	6.18077e-20	8.22675e-21	2.64447e-21	1.58382e-21	3.98985e-22
9870	7.10309e-31	2.16457e-29	5.52372e-28	1.16054e-26	2.00663e-25	2.85566e-24	3.34518e-23	3.22585e-22	2.56104e-21	1.67406e-20	9.01012e-20	3.9931e-19	1.45717e-18	4.37883e-18	1.08766e-17	2.34131e-17	5.15326e-17	1.08819e-16	1.43683e-16	1.01311e-16	5.01949e-17	2.54423e-17	1.22305e-17	4.80256e-18	1.47106e-18	3.39753e-19	5.66951e-20	7.53562e-21	2.41691e-21	1.44242e-21	3.61332e-22
9885	6.53124e-31	1.9903e-29	5.07902e-28	1.06711e-26	1.84508e-25	2.62576e-24	3.07587e-23	2.96614e-22	2.35486e-21	1.53928e-20	8.28473e-20	3.67162e-19	1.33985e-18	4.02628e-18	1.00009e-17	2.15279e-17	4.73828e-17	1.00054e-16	1.32107e-16	9.31459e-17	4.61469e-17	2.33884e-17	1.12415e-17	4.41325e-18	1.35133e-18	3.11926e-19	5.20054e-20	6.90256e-21	2.20893e-21	1.31364e-21	3.27232e-22
9900	6.00543e-31	1.83007e-29	4.67013e-28	9.81197e-27	1.69654e-25	2.41437e-24	2.82824e-23	2.72735e-22	2.16528e-21	1.41536e-20	7.61774e-20	3.37602e-19	1.23198e-18	3.70212e-18	9.19566e-18	1.97944e-17	4.35671e-17	9.19957e-17	1.21464e-16	8.56388e-17	4.24253e-17	2.15003e-17	1.03326e-17	4.0555e-18	1.24135e-18	2.86378e-19	4.77036e-20	6.32268e-21	2.01884e-21	1.19636e-21	2.96351e-22
9915	5.52195e-31	1.68274e-29	4.29415e-28	9.02204e-27	1.55996e-25	2.22e-24	2.60055e-23	2.50778e-22	1.99096e-21	1.30141e-20	7.00444e-20	3.10422e-19	1.13279e-18	3.40405e-18	8.45526e-18	1.82005e-17	4.00587e-17	8.45861e-17	1.11679e-16	7.87367e-17	3.90038e-17	1.97646e-17	9.49709e-18	3.72675e-18	1.14032e-18	2.62923e-19	4.37576e-20	5.79151e-21	1.84512e-21	1.08955e-21	2.68384e-22
9930	5.0774e-31	1.54726e-29	3.94844e-28	8.2957e-27	1.43437e-25	2.04127e-24	2.39118e-23	2.30588e-22	1.83067e-21	1.19664e-20	6.44053e-20	2.8543e-19	1.04159e-18	3.12998e-18	7.77448e-18	1.6735e-17	3.68328e-17	7.77734e-17	1.02682e-16	7.23909e-17	3.58583e-17	1.8169e-17	8.72918e-18	3.42465e-18	1.04751e-18	2.41389e-19	4.0138e-20	5.30497e-21	1.68634e-21	9.92274e-22	2.43056e-22
9945	4.66863e-31	1.4227e-29	3.63056e-28	7.62784e-27	1.31889e-25	1.87693e-24	2.19867e-23	2.12024e-22	1.68329e-21	1.1003e-20	5.92201e-20	2.6245e-19	9.57731e-19	2.87798e-18	7.14851e-18	1.53875e-17	3.38667e-17	7.15094e-17	9.44095e-17	6.65566e-17	3.29665e-17	1.67023e-17	8.02335e-18	3.14704e-18	9.62255e-19	2.21618e-19	3.68179e-20	4.8593e-21	1.54123e-21	9.03684e-22	2.20118e-22
9960	4.29277e-31	1.30816e-29	3.33828e-28	7.01374e-27	1.21271e-25	1.72583e-24	2.02167e-23	1.94955e-22	1.54777e-21	1.01172e-20	5.44524e-20	2.41321e-19	8.80624e-19	2.64626e-18	6.57294e-18	1.41485e-17	3.11394e-17	6.57498e-17	8.68036e-17	6.11924e-17	3.03078e-17	1.53539e-17	7.3746e-18	2.89193e-18	8.83939e-19	2.03467e-19	3.37724e-20	4.45107e-21	1.4086e-21	8.23003e-22	1.99345e-22
9975	3.94718e-31	1.20285e-29	3.06952e-28	6.44909e-27	1.11508e-25	1.58689e-24	1.85891e-23	1.79259e-22	1.42316e-21	9.30266e-21	5.00685e-20	2.21892e-19	8.09724e-19	2.43321e-18	6.04372e-18	1.30092e-17	2.86318e-17	6.04542e-17	7.98105e-17	5.62606e-17	2.78636e-17	1.41144e-17	6.77831e-18	2.6575e-18	8.11997e-19	1.86803e-19	3.09788e-20	4.07714e-21	1.28739e-21	7.49526e-22	1.80533e-22
9990	3.6294e-31	1.10601e-29	2.8224e-28	5.92989e-27	1.02531e-25	1.45913e-24	1.70925e-23	1.64828e-22	1.30859e-21	8.55372e-21	4.60376e-20	2.04028e-19	7.44533e-19	2.2373e-18	5.5571e-18	1.19617e-17	2.63261e-17	5.55851e-17	7.33807e-17	5.17263e-17	2.56165e-17	1.2975e-17	6.23023e-18	2.44208e-18	7.4591e-19	1.71503e-19	2.84162e-20	3.73462e-21	1.17661e-21	6.82608e-22	1.63495e-22
10005	3.33721e-31	1.01697e-29	2.59518e-28	5.45249e-27	9.42763e-26	1.34166e-24	1.57164e-23	1.51558e-22	1.20324e-21	7.86508e-21	4.23312e-20	1.87602e-19	6.8459e-19	2.05717e-18	5.10967e-18	1.09985e-17	2.42061e-17	5.11082e-17	6.7469e-17	4.75574e-17	2.35506e-17	1.19276e-17	5.72647e-18	2.24411e-18	6.85202e-19	1.57456e-19	2.60657e-20	3.42088e-21	1.07536e-21	6.21665e-22	1.48066e-22
10020	3.06854e-31	9.35093e-30	2.38625e-28	5.01353e-27	8.66864e-26	1.23365e-24	1.44512e-23	1.39356e-22	1.10637e-21	7.23188e-21	3.89232e-20	1.72498e-19	6.29474e-19	1.89154e-18	4.69826e-18	1.01129e-17	2.22568e-17	4.69918e-17	6.20335e-17	4.37245e-17	2.16513e-17	1.09647e-17	5.26344e-18	2.0622e-18	6.29435e-19	1.4456e-19	2.39096e-20	3.13349e-21	9.82822e-22	5.66163e-22	1.34093e-22
10035	2.8215e-31	8.59812e-30	2.19414e-28	4.60991e-27	7.97075e-26	1.13433e-24	1.32877e-23	1.28137e-22	1.01729e-21	6.64965e-21	3.57895e-20	1.5861e-19	5.78794e-19	1.73925e-18	4.31997e-18	9.29863e-18	2.04645e-17	4.3207e-17	5.70359e-17	4.02005e-17	1.99052e-17	1.00795e-17	4.83785e-18	1.89503e-18	5.78206e-19	1.3272e-19	2.19318e-20	2.87025e-21	8.98248e-22	5.15616e-22	1.21438e-22
10050	2.59435e-31	7.90591e-30	2.0175e-28	4.23878e-27	7.32905e-26	1.04301e-24	1.2218e-23	1.17821e-22	9.35395e-22	6.1143e-21	3.29082e-20	1.45841e-19	5.32195e-19	1.59922e-18	3.97215e-18	8.5499e-18	1.88165e-17	3.9727e-17	5.2441e-17	3.69606e-17	1.82999e-17	9.2658e-18	4.44667e-18	1.74141e-18	5.31147e-19	1.2185e-19	2.01176e-20	2.62912e-21	8.20952e-22	4.69582e-22	1.09978e-22
10065	2.38549e-31	7.26943e-30	1.85507e-28	3.89752e-27	6.73901e-26	9.59038e-25	1.12343e-23	1.08336e-22	8.60089e-22	5.62205e-21	3.02588e-20	1.34099e-19	4.89348e-19	1.47046e-18	3.65233e-18	7.86145e-18	1.73012e-17	3.65273e-17	4.82162e-17	3.39817e-17	1.68241e-17	8.51779e-18	4.08712e-18	1.60025e-18	4.87918e-19	1.1187e-19	1.84535e-20	2.40825e-21	7.50307e-22	4.27658e-22	9.95989e-23
10080	2.19344e-31	6.68419e-30	1.70573e-28	3.58375e-27	6.19647e-26	8.81828e-25	1.03299e-23	9.96138e-23	7.90845e-22	5.16943e-21	2.78227e-20	1.23303e-19	4.4995e-19	1.35207e-18	3.35826e-18	7.22844e-18	1.59079e-17	3.35853e-17	4.43318e-17	3.1243e-17	1.54673e-17	7.83016e-18	3.75664e-18	1.47053e-18	4.48207e-19	1.02708e-19	1.69271e-20	2.20593e-21	6.85742e-22	3.89477e-22	9.01996e-23
10095	2.01685e-31	6.14606e-30	1.5684e-28	3.29523e-27	5.69761e-26	8.10835e-25	9.49827e-24	9.15942e-23	7.27176e-22	4.75325e-21	2.55827e-20	1.13376e-19	4.13725e-19	1.24321e-18	3.08786e-18	6.6464e-18	1.46269e-17	3.08803e-17	4.07603e-17	2.87249e-17	1.42199e-17	7.19804e-18	3.45289e-18	1.35132e-18	4.11729e-19	9.42956e-20	1.55269e-20	2.02061e-21	6.26732e-22	3.54704e-22	8.16873e-23
10110	1.85448e-31	5.65126e-30	1.44214e-28	3.02994e-27	5.23892e-26	7.45557e-25	8.73359e-24	8.42202e-23	6.68633e-22	4.37058e-21	2.35231e-20	1.04248e-19	3.80415e-19	1.14312e-18	2.83924e-18	6.11122e-18	1.3449e-17	2.83931e-17	3.74765e-17	2.64098e-17	1.30731e-17	6.61696e-18	3.1737e-18	1.24178e-18	3.78219e-19	8.65725e-20	1.42425e-20	1.85086e-21	5.72801e-22	3.23037e-22	7.39783e-23
10125	1.70518e-31	5.1963e-30	1.32603e-28	2.78601e-27	4.81715e-26	6.85534e-25	8.03047e-24	7.74398e-23	6.14803e-22	4.01871e-21	2.16293e-20	9.58552e-20	3.49788e-19	1.05108e-18	2.61064e-18	5.61914e-18	1.2366e-17	2.61063e-17	3.44573e-17	2.42813e-17	1.20188e-17	6.08278e-18	2.91708e-18	1.14112e-18	3.47436e-19	7.9482e-20	1.30644e-20	1.69537e-21	5.2351e-22	2.94196e-22	6.69968e-23
10140	1.5679e-31	4.77796e-30	1.21928e-28	2.56172e-27	4.42933e-26	6.30344e-25	7.38396e-24	7.12054e-23	5.65307e-22	3.69518e-21	1.9888e-20	8.8138e-20	3.21626e-19	9.66458e-19	2.40044e-18	5.16668e-18	1.13701e-17	2.40036e-17	3.16814e-17	2.23244e-17	1.10495e-17	5.59173e-18	2.68121e-18	1.04862e-18	3.19159e-19	7.29722e-20	1.19838e-20	1.55294e-21	4.78461e-22	2.6793e-22	6.06742e-23
10155	1.44168e-31	4.3933e-30	1.12112e-28	2.35548e-27	4.07274e-26	5.79597e-25	6.7895e-24	6.54728e-23	5.19795e-22	3.39769e-21	1.82868e-20	8.10421e-20	2.95732e-19	8.88646e-19	2.20717e-18	4.75066e-18	1.04545e-17	2.20703e-17	2.9129e-17	2.05251e-17	1.01584e-17	5.14032e-18	2.46441e-18	9.63612e-19	2.93183e-19	6.69955e-20	1.09925e-20	1.42248e-21	4.37289e-22	2.44009e-22	5.49483e-23
10170	1.32561e-31	4.03961e-30	1.03086e-28	2.16585e-27	3.74485e-26	5.32935e-25	6.24289e-24	6.02018e-23	4.77948e-22	3.12414e-21	1.68146e-20	7.45174e-20	2.71923e-19	8.17099e-19	2.02946e-18	4.36813e-18	9.61262e-18	2.02927e-17	2.67823e-17	1.88709e-17	9.33918e-18	4.72535e-18	2.26515e-18	8.85499e-19	2.69322e-19	6.15084e-20	1.00832e-20	1.30298e-21	3.99659e-22	2.22224e-22	4.97627e-23
10185	1.21889e-31	3.71439e-30	9.47869e-29	1.99148e-27	3.44337e-26	4.9003e-25	5.7403e-24	5.53551e-23	4.39469e-22	2.87263e-21	1.54609e-20	6.85181e-20	2.5003e-19	7.51312e-19	1.86605e-18	4.0164e-18	8.83853e-18	1.86583e-17	2.46247e-17	1.735e-17	8.58601e-18	4.34388e-18	2.08199e-18	8.13717e-19	2.47402e-19	5.64707e-20	9.24913e-21	1.19352e-21	3.65268e-22	2.02384e-22	4.50665e-23
10200	1.12076e-31	3.41536e-30	8.71559e-29	1.83115e-27	3.16615e-26	4.50579e-25	5.27816e-24	5.08986e-23	4.04089e-22	2.64136e-21	1.42161e-20	6.30018e-20	2.299e-19	6.90822e-19	1.71581e-18	3.693e-18	8.12677e-18	1.71555e-17	2.26408e-17	1.59517e-17	7.89358e-18	3.9932e-18	1.91365e-18	7.47755e-19	2.27267e-19	5.18456e-20	8.48405e-21	1.09325e-21	3.33836e-22	1.84315e-22	4.08135e-23
10215	1.03053e-31	3.1404e-30	8.01392e-29	1.68373e-27	2.91125e-26	4.14304e-25	4.85323e-24	4.68009e-23	3.71557e-22	2.42871e-21	1.30716e-20	5.79295e-20	2.11391e-19	6.35202e-19	1.57766e-18	3.39563e-18	7.47233e-18	1.57738e-17	2.08168e-17	1.46661e-17	7.25699e-18	3.67084e-18	1.75891e-18	6.8714e-19	2.0877e-19	4.75993e-20	7.78226e-21	1.00141e-21	3.05108e-22	1.6786e-22	3.69618e-23
10230	9.47566e-32	2.88757e-30	7.36875e-29	1.54818e-27	2.67688e-26	3.8095e-25	4.46251e-24	4.30331e-23	3.41643e-22	2.23318e-21	1.20192e-20	5.32657e-20	1.94371e-19	5.8406e-19	1.45063e-18	3.12222e-18	6.87059e-18	1.45033e-17	1.91398e-17	1.3484e-17	6.67173e-18	3.3745e-18	1.61669e-18	6.31438e-19	1.91778e-19	4.37007e-20	7.13853e-21	9.1728e-22	2.78853e-22	1.52873e-22	3.34737e-23
10245	8.71281e-32	2.6551e-30	6.77551e-29	1.42354e-27	2.46137e-26	3.50281e-25	4.10325e-24	3.95686e-23	3.14139e-22	2.05339e-21	1.10516e-20	4.89773e-20	1.78722e-19	5.37036e-19	1.33383e-18	2.87081e-18	6.3173e-18	1.33352e-17	1.75978e-17	1.23973e-17	6.13368e-18	3.10208e-18	1.48597e-18	5.80252e-19	1.7617e-19	4.01215e-20	6.54804e-21	8.40219e-22	2.54857e-22	1.39225e-22	3.03147e-23
10260	8.01136e-32	2.44135e-30	6.23003e-29	1.30893e-27	2.26321e-26	3.22081e-25	3.7729e-24	3.6383e-23	2.88848e-22	1.88807e-21	1.01618e-20	4.50342e-20	1.64333e-19	4.93798e-19	1.22644e-18	2.63965e-18	5.80858e-18	1.22612e-17	1.61801e-17	1.13981e-17	5.63902e-18	2.85165e-18	1.36582e-18	5.33215e-19	1.61832e-19	3.68354e-20	6.00639e-21	7.69633e-22	2.32926e-22	1.26795e-22	2.74538e-23
10275	7.36639e-32	2.2448e-30	5.72847e-29	1.20356e-27	2.08101e-26	2.96151e-25	3.46916e-24	3.34539e-23	2.65594e-22	1.73607e-21	9.34373e-21	4.14085e-20	1.51103e-19	4.54041e-19	1.12769e-18	2.4271e-18	5.34082e-18	1.12736e-17	1.48766e-17	1.04795e-17	5.18425e-18	2.62144e-18	1.25538e-18	4.89991e-19	1.48661e-19	3.38185e-20	5.50955e-21	7.04976e-22	2.12883e-22	1.15475e-22	2.4863e-23
10290	6.77335e-32	2.06408e-30	5.26729e-29	1.10666e-27	1.91347e-26	2.72308e-25	3.18987e-24	3.07606e-23	2.44211e-22	1.5963e-21	8.59148e-21	3.80747e-20	1.38937e-19	4.17485e-19	1.03689e-18	2.23167e-18	4.91073e-18	1.03656e-17	1.36781e-17	9.6349e-18	4.76616e-18	2.40982e-18	1.15387e-18	4.50271e-19	1.36561e-19	3.10487e-20	5.05381e-21	6.45752e-22	1.94564e-22	1.05165e-22	2.25166e-23
10305	6.22804e-32	1.89791e-30	4.84324e-29	1.01757e-27	1.75942e-26	2.50386e-25	2.93306e-24	2.82842e-23	2.2455e-22	1.46779e-21	7.89979e-21	3.50094e-20	1.27752e-19	3.83872e-19	9.53406e-19	2.05197e-18	4.51527e-18	9.53076e-18	1.25761e-17	8.85838e-18	4.38178e-18	2.21528e-18	1.06057e-18	4.1377e-19	1.25447e-19	2.85057e-20	4.63577e-21	5.91502e-22	1.77821e-22	9.5776e-23	2.03917e-23
10320	5.72664e-32	1.74511e-30	4.45332e-29	9.35646e-28	1.61778e-26	2.30228e-25	2.69693e-24	2.60071e-23	2.06472e-22	1.34962e-21	7.26379e-21	3.21908e-20	1.17466e-19	3.52966e-19	8.76642e-19	1.88675e-18	4.15166e-18	8.76313e-18	1.1563e-17	8.14443e-18	4.02841e-18	2.03644e-18	9.74817e-19	3.80229e-19	1.15237e-19	2.6171e-20	4.2523e-21	5.4181e-22	1.62519e-22	8.72252e-23	1.84673e-23
10335	5.26561e-32	1.60462e-30	4.0948e-29	8.6032e-28	1.48754e-26	2.11693e-25	2.4798e-24	2.39133e-23	1.8985e-22	1.24096e-21	6.679e-21	2.95991e-20	1.08009e-19	3.24548e-19	8.06058e-19	1.73482e-18	3.81733e-18	8.05733e-18	1.06314e-17	7.48803e-18	3.70353e-18	1.87204e-18	8.95995e-19	3.49406e-19	1.05858e-19	2.40275e-20	3.90056e-21	4.96293e-22	1.48534e-22	7.94377e-23	1.67245e-23
10350	4.84169e-32	1.47544e-30	3.76514e-29	7.91058e-28	1.36778e-26	1.9465e-25	2.28016e-24	2.19881e-23	1.74565e-22	1.14106e-21	6.14128e-21	2.72161e-20	9.93131e-20	2.98417e-19	7.41158e-19	1.59514e-18	3.50992e-18	7.40838e-18	9.77494e-18	6.88453e-18	3.40485e-18	1.72092e-18	8.23547e-19	3.21083e-19	9.72426e-20	2.20596e-20	3.57791e-21	4.546e-22	1.35752e-22	7.23456e-23	1.51461e-23
10365	4.4519e-32	1.35665e-30	3.46202e-29	7.27372e-28	1.25766e-26	1.78979e-25	2.09659e-24	2.02179e-23	1.60512e-22	1.04919e-21	5.64686e-21	2.5025e-20	9.13173e-20	2.74391e-19	6.81483e-19	1.46669e-18	3.22727e-18	6.81169e-18	8.98744e-18	6.32967e-18	3.13026e-18	1.58199e-18	7.56957e-19	2.95055e-19	8.93282e-20	2.02528e-20	3.28195e-21	4.16409e-22	1.24071e-22	6.58866e-23	1.37168e-23
10380	4.09349e-32	1.24743e-30	3.1833e-29	6.68814e-28	1.15641e-26	1.6457e-25	1.9278e-24	1.85902e-23	1.47589e-22	9.64725e-22	5.19224e-21	2.30103e-20	8.39653e-20	2.52299e-19	6.26613e-19	1.34859e-18	2.96738e-18	6.26306e-18	8.26339e-18	5.81953e-18	2.87782e-18	1.45428e-18	6.95751e-19	2.71137e-19	8.2058e-20	1.85941e-20	3.01047e-21	3.81427e-22	1.13394e-22	6.00042e-23	1.24223e-23
10395	3.76394e-32	1.14701e-30	2.92702e-29	6.1497e-28	1.06331e-26	1.51321e-25	1.7726e-24	1.70936e-23	1.35707e-22	8.87057e-22	4.77422e-21	2.11577e-20	7.72053e-20	2.31986e-19	5.7616e-19	1.24e-18	2.72842e-18	5.75862e-18	7.59767e-18	5.35051e-18	2.64573e-18	1.33688e-18	6.39494e-19	2.49157e-19	7.53794e-20	1.70712e-20	2.76145e-21	3.49383e-22	1.03636e-22	5.46471e-23	1.125e-23
10410	3.46091e-32	1.05466e-30	2.69138e-29	5.6546e-28	9.77708e-27	1.39139e-25	1.62989e-24	1.57174e-23	1.24782e-22	8.15642e-22	4.38985e-21	1.94543e-20	7.09894e-20	2.13308e-19	5.2977e-19	1.14016e-18	2.5087e-18	5.29481e-18	6.98558e-18	4.91928e-18	2.43236e-18	1.22895e-18	5.87786e-19	2.2896e-19	6.92444e-20	1.5673e-20	2.53303e-21	3.20032e-22	9.47182e-23	4.97682e-23	1.01883e-23
10425	3.18229e-32	9.69756e-31	2.4747e-29	5.19937e-28	8.98996e-27	1.27937e-25	1.49867e-24	1.44521e-23	1.14736e-22	7.49976e-22	4.03643e-21	1.78881e-20	6.5274e-20	1.96134e-19	4.87116e-19	1.04835e-18	2.30668e-18	4.86836e-18	6.42281e-18	4.52281e-18	2.2362e-18	1.12974e-18	5.40259e-19	2.104e-19	6.36088e-20	1.43893e-20	2.3235e-21	2.93146e-22	8.65675e-23	4.53249e-23	9.22681e-24
10440	2.92609e-32	8.91683e-31	2.27547e-29	4.78078e-28	8.2662e-27	1.17637e-25	1.37802e-24	1.32886e-23	1.05499e-22	6.89597e-22	3.71147e-21	1.64479e-20	6.00188e-20	1.80343e-19	4.47895e-19	9.63937e-19	2.12093e-18	4.47625e-18	5.90537e-18	4.15829e-18	2.05586e-18	1.03854e-18	4.96575e-19	1.93344e-19	5.84318e-20	1.32108e-20	2.1313e-21	2.68519e-22	7.91182e-23	4.12783e-23	8.35606e-24
10455	2.69052e-32	8.19897e-31	2.09228e-29	4.39589e-28	7.60071e-27	1.08167e-25	1.26708e-24	1.22187e-23	9.70053e-23	6.34079e-22	3.41266e-21	1.51237e-20	5.51866e-20	1.65823e-19	4.11832e-19	8.86319e-19	1.95013e-18	4.11572e-18	5.42962e-18	3.82316e-18	1.89006e-18	9.547e-19	4.56423e-19	1.77671e-19	5.36761e-20	1.21288e-20	1.95501e-21	2.45961e-22	7.23099e-23	3.7593e-23	7.56748e-24
10470	2.47391e-32	7.53889e-31	1.92384e-29	4.04199e-28	6.9888e-27	9.94584e-26	1.16507e-24	1.1235e-23	8.91957e-23	5.83031e-22	3.13792e-21	1.39061e-20	5.07435e-20	1.52472e-19	3.78673e-19	8.14952e-19	1.79309e-18	3.78423e-18	4.99219e-18	3.51503e-18	1.73763e-18	8.77629e-19	4.19517e-19	1.63269e-19	4.93075e-20	1.11354e-20	1.79329e-21	2.25298e-22	6.60875e-23	3.42367e-23	6.85332e-24
10485	2.27475e-32	6.93196e-31	1.76895e-29	3.71659e-28	6.42615e-27	9.14513e-26	1.07127e-24	1.03305e-23	8.20147e-23	5.36092e-22	2.88529e-21	1.27865e-20	4.66581e-20	1.40196e-19	3.48184e-19	7.49331e-19	1.64869e-18	3.47944e-18	4.59001e-18	3.23173e-18	1.5975e-18	8.06779e-19	3.85596e-19	1.50034e-19	4.52945e-20	1.02234e-20	1.64495e-21	2.06371e-22	6.04006e-23	3.11801e-23	6.20656e-24
10500	2.09161e-32	6.37389e-31	1.62654e-29	3.41737e-28	5.9088e-27	8.40888e-26	9.85029e-25	9.49885e-24	7.54119e-23	4.92932e-22	2.653e-21	1.17571e-20	4.29017e-20	1.28909e-19	3.2015e-19	6.88995e-19	1.51592e-18	3.1992e-18	4.22022e-18	2.97127e-18	1.46866e-18	7.41649e-19	3.54418e-19	1.37871e-19	4.16081e-20	9.38606e-21	1.50888e-21	1.89033e-22	5.5203e-23	2.83963e-23	5.62083e-24
10515	1.92322e-32	5.86074e-31	1.49559e-29	3.14225e-28	5.4331e-27	7.73191e-26	9.05727e-25	8.73412e-24	6.93407e-23	4.53248e-22	2.43941e-21	1.08106e-20	3.94476e-20	1.1853e-19	2.94373e-19	6.33516e-19	1.39385e-18	2.94153e-18	3.88023e-18	2.7318e-18	1.35022e-18	6.81777e-19	3.2576e-19	1.26695e-19	3.82217e-20	8.61731e-21	1.38407e-21	1.73153e-22	5.04527e-23	2.58611e-23	5.09039e-24
10530	1.76839e-32	5.38891e-31	1.37519e-29	2.88928e-28	4.9957e-27	7.10943e-26	8.3281e-25	8.03096e-24	6.37583e-23	4.16758e-22	2.24302e-21	9.9402e-21	3.62717e-20	1.08987e-19	2.70671e-19	5.82505e-19	1.2816e-18	2.70461e-18	3.56763e-18	2.51163e-18	1.24133e-18	6.26738e-19	2.9942e-19	1.16425e-19	3.51109e-20	7.91153e-21	1.26958e-21	1.58606e-22	4.61111e-23	2.35522e-23	4.61e-24
10545	1.62602e-32	4.95507e-31	1.26448e-29	2.65667e-28	4.59351e-27	6.53707e-26	7.65762e-25	7.38441e-24	5.86252e-23	3.83205e-22	2.06243e-21	9.13992e-21	3.33514e-20	1.00212e-19	2.48878e-19	5.35601e-19	1.1784e-18	2.48678e-18	3.28021e-18	2.30921e-18	1.14122e-18	5.76143e-19	2.75209e-19	1.06987e-19	3.22533e-20	7.26355e-21	1.16457e-21	1.45282e-22	4.21432e-23	2.14495e-23	4.17494e-24
10560	1.49512e-32	4.55615e-31	1.16268e-29	2.44279e-28	4.2237e-27	6.01079e-26	7.04113e-25	6.78991e-24	5.39055e-23	3.52354e-22	1.89639e-21	8.40408e-21	3.06663e-20	9.21437e-20	2.28839e-19	4.92474e-19	1.0835e-18	2.28649e-18	3.01595e-18	2.1231e-18	1.04919e-18	5.29632e-19	2.52957e-19	9.83144e-20	2.96282e-20	6.66864e-21	1.06823e-21	1.33077e-22	3.85166e-23	1.95345e-23	3.78094e-24
10575	1.37475e-32	4.18935e-31	1.06907e-29	2.24613e-28	3.88366e-27	5.52688e-26	6.47427e-25	6.24327e-24	4.95657e-23	3.23987e-22	1.74372e-21	7.72747e-21	2.81973e-20	8.47249e-20	2.10414e-19	4.52819e-19	9.96247e-19	2.10233e-18	2.77298e-18	1.95198e-18	9.64573e-19	4.86875e-19	2.32503e-19	9.03447e-20	2.72169e-20	6.12246e-21	9.79871e-22	1.21897e-22	3.52022e-23	1.77905e-23	3.42413e-24
10590	1.26407e-32	3.85208e-31	9.83005e-30	2.0653e-28	3.571e-27	5.08193e-26	5.95304e-25	5.74064e-24	4.55753e-23	2.97903e-22	1.60333e-21	7.10534e-21	2.59272e-20	7.79035e-20	1.93472e-19	4.16358e-19	9.1602e-19	1.933e-18	2.54958e-18	1.79466e-18	8.86783e-19	4.47571e-19	2.13703e-19	8.30211e-20	2.50017e-20	5.62101e-21	8.98818e-22	1.11657e-22	3.2173e-23	1.62021e-23	3.10099e-24
10605	1.16231e-32	3.54196e-31	9.03866e-30	1.89903e-28	3.28351e-27	4.6728e-26	5.47378e-25	5.27848e-24	4.19061e-23	2.7392e-22	1.47425e-21	6.53329e-21	2.38397e-20	7.16313e-20	1.77895e-19	3.82832e-19	8.42254e-19	1.77732e-18	2.34418e-18	1.65002e-18	8.15267e-19	4.11439e-19	1.96424e-19	7.62912e-20	2.29669e-20	5.16063e-21	8.24469e-22	1.02276e-22	2.94044e-23	1.47556e-23	2.80834e-24
10620	1.06873e-32	3.2568e-31	8.31098e-30	1.74614e-28	3.01916e-27	4.2966e-26	5.0331e-25	4.85352e-24	3.85323e-23	2.51867e-22	1.35556e-21	6.0073e-21	2.19204e-20	6.58641e-20	1.63571e-19	3.52006e-19	7.74428e-19	1.63417e-18	2.15533e-18	1.51704e-18	7.49518e-19	3.78224e-19	1.80541e-19	7.01068e-20	2.10977e-20	4.73796e-21	7.5627e-22	9.36842e-23	2.68741e-23	1.34382e-23	2.54331e-24
10635	9.82691e-33	2.99461e-31	7.64189e-30	1.60557e-28	2.7761e-27	3.9507e-26	4.6279e-25	4.46278e-24	3.54302e-23	2.3159e-22	1.24643e-21	5.52366e-21	2.01556e-20	6.05612e-20	1.50401e-19	3.23662e-19	7.12064e-19	1.50255e-18	1.98169e-18	1.39477e-18	6.89072e-19	3.47691e-19	1.65943e-19	6.44237e-20	1.93806e-20	4.34991e-21	6.93713e-22	8.58138e-23	2.45616e-23	1.22385e-23	2.3033e-24
10650	9.03578e-33	2.75352e-31	7.02666e-30	1.47631e-28	2.5526e-27	3.63264e-26	4.25532e-25	4.10349e-24	3.25778e-23	2.12945e-22	1.14608e-21	5.07895e-21	1.85328e-20	5.56853e-20	1.38292e-19	2.97601e-19	6.54722e-19	1.38153e-18	1.82204e-18	1.28236e-18	6.33501e-19	3.19622e-19	1.52525e-19	5.92013e-20	1.78032e-20	3.99364e-21	6.3633e-22	7.86046e-23	2.2448e-23	1.11458e-23	2.08593e-24
10665	8.30833e-33	2.53184e-31	6.46097e-30	1.35745e-28	2.3471e-27	3.34018e-26	3.91274e-25	3.77313e-24	2.9955e-23	1.95801e-22	1.05381e-21	4.67005e-21	1.70408e-20	5.12019e-20	1.27157e-19	2.73638e-19	6.01998e-19	1.27026e-18	1.67525e-18	1.17901e-18	5.82411e-19	2.9382e-19	1.40192e-19	5.44023e-20	1.63542e-20	3.66655e-21	5.83693e-22	7.20011e-23	2.05163e-23	1.01507e-23	1.88908e-24
10680	7.63945e-33	2.32801e-31	5.94082e-30	1.24817e-28	2.15814e-27	3.07127e-26	3.59773e-25	3.46937e-24	2.75434e-23	1.80038e-22	9.68969e-22	4.29407e-21	1.56688e-20	4.70795e-20	1.16919e-19	2.51604e-19	5.5352e-19	1.16795e-18	1.54029e-18	1.08399e-18	5.35441e-19	2.701e-19	1.28857e-19	4.99923e-20	1.50232e-20	3.36625e-21	5.35411e-22	6.59523e-23	1.87508e-23	9.24448e-24	1.7108e-24
10695	7.02442e-33	2.14059e-31	5.46254e-30	1.14768e-28	1.9844e-27	2.82401e-26	3.30809e-25	3.19006e-24	2.5326e-23	1.65543e-22	8.90959e-22	3.94836e-21	1.44073e-20	4.3289e-20	1.07505e-19	2.31345e-19	5.08945e-19	1.07388e-18	1.4162e-18	9.96623e-19	4.9226e-19	2.48295e-19	1.18438e-19	4.59398e-20	1.38005e-20	3.09054e-21	4.91123e-22	6.04117e-23	1.71373e-23	8.41913e-24	1.54935e-24
10710	6.45891e-33	1.96826e-31	5.02277e-30	1.05529e-28	1.82464e-27	2.59666e-26	3.04176e-25	2.93323e-24	2.3287e-23	1.52216e-22	8.19229e-22	3.63048e-21	1.32474e-20	3.98037e-20	9.88492e-20	2.12717e-19	4.6796e-19	9.87387e-19	1.3021e-18	9.163e-19	4.52561e-19	2.28251e-19	1.08861e-19	4.22157e-20	1.26773e-20	2.83742e-21	4.50498e-22	5.53365e-23	1.56626e-23	7.66747e-24	1.40313e-24
10725	5.93892e-33	1.8098e-31	4.6184e-30	9.70328e-29	1.67774e-27	2.38761e-26	2.79688e-25	2.69709e-24	2.14123e-23	1.39961e-22	7.53275e-22	3.33819e-21	1.21808e-20	3.6599e-20	9.08903e-20	1.95588e-19	4.30276e-19	9.07861e-19	1.1972e-18	8.4245e-19	4.16063e-19	2.09824e-19	1.00059e-19	3.87936e-20	1.16455e-20	2.60502e-21	4.13233e-22	5.06877e-23	1.43148e-23	6.98292e-24	1.27072e-24
10740	5.4608e-33	1.6641e-31	4.24658e-30	8.9221e-29	1.54267e-27	2.19539e-26	2.57171e-25	2.47995e-24	1.96884e-23	1.28693e-22	6.9263e-22	3.06944e-21	1.12001e-20	3.36523e-20	8.35722e-20	1.7984e-19	3.95626e-19	8.3474e-19	1.10075e-18	7.74553e-19	3.82509e-19	1.92886e-19	9.19683e-20	3.56489e-20	1.06977e-20	2.39166e-21	3.79051e-22	4.64295e-23	1.3083e-23	6.35949e-24	1.1508e-24
10755	5.02116e-33	1.53013e-31	3.9047e-30	8.20381e-29	1.41848e-27	2.01865e-26	2.36467e-25	2.2803e-24	1.81033e-23	1.18332e-22	6.36867e-22	2.82232e-21	1.02984e-20	3.09429e-20	7.68433e-20	1.65359e-19	3.63767e-19	7.67508e-19	1.01207e-18	7.12128e-19	3.51661e-19	1.77314e-19	8.45319e-20	3.27591e-20	9.82705e-21	2.19578e-21	3.47697e-22	4.2529e-23	1.19572e-23	5.79172e-24	1.04219e-24
10770	4.61693e-33	1.40694e-31	3.59035e-30	7.54334e-29	1.30428e-27	1.85613e-26	2.1743e-25	2.09672e-24	1.66459e-23	1.08806e-22	5.85594e-22	2.5951e-21	9.46926e-21	2.84516e-20	7.06562e-20	1.52044e-19	3.34473e-19	7.05692e-19	9.30539e-19	6.54734e-19	3.23301e-19	1.63e-19	7.76969e-20	3.01035e-20	9.02724e-21	2.01594e-21	3.18936e-22	3.89561e-23	1.09282e-23	5.27464e-24	9.4384e-25
10785	4.24523e-33	1.29367e-31	3.3013e-30	6.93605e-29	1.19928e-27	1.7067e-26	1.99925e-25	1.92792e-24	1.53058e-23	1.00046e-22	5.38449e-22	2.38617e-21	8.70689e-21	2.61609e-20	6.49672e-20	1.39801e-19	3.07538e-19	6.48854e-19	8.55572e-19	6.01965e-19	2.97228e-19	1.49841e-19	7.14145e-20	2.76632e-20	8.29253e-21	1.85083e-21	2.92554e-22	3.56834e-23	9.98782e-24	4.80372e-24	8.54768e-25
10800	3.90346e-33	1.18952e-31	3.03552e-30	6.37765e-29	1.10273e-27	1.5693e-26	1.8383e-25	1.7727e-24	1.40735e-23	9.19915e-23	4.95099e-22	2.19406e-21	8.00589e-21	2.40546e-20	5.97363e-20	1.28544e-19	2.82772e-19	5.96594e-19	7.86645e-19	5.5345e-19	2.73257e-19	1.37745e-19	6.564e-20	2.54208e-20	7.61762e-21	1.69924e-21	2.68354e-22	3.26857e-23	9.12835e-24	4.37484e-24	7.74102e-25
10815	3.5892e-33	1.09376e-31	2.79114e-30	5.8642e-29	1.01395e-27	1.44296e-26	1.6903e-25	1.62999e-24	1.29405e-23	8.45855e-23	4.55239e-22	2.01742e-21	7.36133e-21	2.21179e-20	5.49266e-20	1.18194e-19	2.60001e-19	5.48543e-19	7.23271e-19	5.08845e-19	2.5122e-19	1.26625e-19	6.03325e-20	2.33601e-20	6.99764e-21	1.56007e-21	2.46156e-22	2.99398e-23	8.34284e-24	3.98426e-24	7.01048e-25
10830	3.30025e-33	1.0057e-31	2.56643e-30	5.39209e-29	9.32318e-28	1.32679e-26	1.55422e-25	1.49876e-24	1.18987e-23	7.77757e-23	4.18589e-22	1.855e-21	6.76867e-21	2.03371e-20	5.05042e-20	1.08677e-19	2.39063e-19	5.04362e-19	6.65002e-19	4.67834e-19	2.3096e-19	1.16403e-19	5.54542e-20	2.14665e-20	6.42811e-21	1.43229e-21	2.25795e-22	2.74245e-23	7.62492e-24	3.62854e-24	6.34889e-25
10845	3.03455e-33	9.24737e-32	2.35982e-30	4.95799e-29	8.5726e-28	1.21997e-26	1.42909e-25	1.3781e-24	1.09408e-23	7.15141e-23	3.84889e-22	1.70565e-21	6.22372e-21	1.86997e-20	4.64378e-20	9.99259e-20	2.19812e-19	4.6374e-19	6.11428e-19	4.30129e-19	2.12334e-19	1.07006e-19	5.09703e-20	1.97263e-20	5.90494e-21	1.31498e-21	2.07117e-22	2.51206e-23	6.96878e-24	3.30459e-24	5.74973e-25
10860	2.79025e-33	8.50289e-32	2.16984e-30	4.55884e-29	7.88244e-28	1.12176e-26	1.31404e-25	1.26715e-24	1.006e-23	6.57567e-23	3.53902e-22	1.56833e-21	5.72264e-21	1.71942e-20	4.26988e-20	9.18797e-20	2.0211e-19	4.26389e-19	5.6217e-19	3.95463e-19	1.9521e-19	9.83673e-20	4.68489e-20	1.81272e-20	5.42435e-21	1.20728e-21	1.89985e-22	2.30103e-23	6.3691e-24	3.00956e-24	5.20712e-25
10875	2.56562e-33	7.81835e-32	1.99515e-30	4.19182e-29	7.24785e-28	1.03145e-26	1.20825e-25	1.16514e-24	9.25005e-24	6.04627e-23	3.2541e-22	1.44207e-21	5.26191e-21	1.58098e-20	3.92609e-20	8.44815e-20	1.85835e-19	3.92047e-19	5.1688e-19	3.6359e-19	1.79467e-19	9.04263e-20	4.30608e-20	1.66578e-20	4.98287e-21	1.1084e-21	1.7427e-22	2.10772e-23	5.82103e-24	2.74086e-24	4.71571e-25
10890	2.35907e-33	7.18891e-32	1.83453e-30	3.85435e-29	6.66435e-28	9.48409e-27	1.11098e-25	1.07134e-24	8.50535e-24	5.5595e-23	2.99212e-22	1.32597e-21	4.83827e-21	1.45369e-20	3.60998e-20	7.7679e-20	1.7087e-19	3.60471e-19	4.75239e-19	3.34287e-19	1.64993e-19	8.31263e-20	3.9579e-20	1.53075e-20	4.57733e-21	1.01762e-21	1.59854e-22	1.93065e-23	5.32012e-24	2.49616e-24	4.27068e-25
10905	2.16915e-33	6.61016e-32	1.68683e-30	3.54405e-29	6.12782e-28	8.72055e-27	1.02154e-25	9.85086e-25	7.82061e-24	5.11192e-23	2.75123e-22	1.21921e-21	4.44874e-21	1.33665e-20	3.31932e-20	7.14242e-20	1.5711e-19	3.31437e-19	4.36952e-19	3.07345e-19	1.51687e-19	7.64157e-20	3.63787e-20	1.40666e-20	4.20479e-21	9.34275e-22	1.46631e-22	1.76846e-23	4.86231e-24	2.2733e-24	3.86765e-25
10920	1.99451e-33	6.07799e-32	1.55103e-30	3.25873e-29	5.63449e-28	8.01849e-27	9.39295e-26	9.05779e-25	7.19099e-24	4.70037e-23	2.52973e-22	1.12106e-21	4.09057e-21	1.22904e-20	3.05206e-20	6.5673e-20	1.44458e-19	3.04743e-19	4.0175e-19	2.82574e-19	1.39454e-19	7.02467e-20	3.34372e-20	1.29263e-20	3.86257e-21	8.57755e-22	1.34502e-22	1.61989e-23	4.4439e-24	2.07034e-24	3.50265e-25
10935	1.83394e-33	5.58867e-32	1.42616e-30	2.99638e-29	5.18087e-28	7.37294e-27	8.63675e-26	8.32857e-25	6.61206e-24	4.32195e-23	2.32607e-22	1.0308e-21	3.76124e-21	1.13008e-20	2.80632e-20	6.0385e-20	1.32825e-19	2.80198e-19	3.69384e-19	2.598e-19	1.28208e-19	6.45758e-20	3.07336e-20	1.18785e-20	3.5482e-21	7.87502e-22	1.23376e-22	1.4838e-23	4.06149e-24	1.8855e-24	3.1721e-25
10950	1.6863e-33	5.13874e-32	1.31135e-30	2.75515e-29	4.76377e-28	6.77937e-27	7.94143e-26	7.65806e-25	6.07974e-24	3.974e-23	2.1388e-22	9.47811e-22	3.45842e-21	1.0391e-20	2.58037e-20	5.55227e-20	1.22128e-19	2.5763e-19	3.39626e-19	2.38862e-19	1.17868e-19	5.93627e-20	2.82485e-20	1.09156e-20	3.25942e-21	7.23003e-22	1.13171e-22	1.35915e-23	3.71199e-24	1.71717e-24	2.87274e-25
10965	1.55054e-33	4.72504e-32	1.20577e-30	2.53334e-29	4.38026e-28	6.23358e-27	7.30209e-26	7.04153e-25	5.59028e-24	3.65406e-23	1.96661e-22	8.71504e-22	3.17998e-21	9.55437e-21	2.37261e-20	5.1052e-20	1.12293e-19	2.3688e-19	3.12264e-19	2.1961e-19	1.08362e-19	5.45705e-20	2.59644e-20	1.00307e-20	2.99414e-21	6.63787e-22	1.0381e-22	1.24497e-23	3.39257e-24	1.56386e-24	2.60164e-25
10980	1.42571e-33	4.34464e-32	1.1087e-30	2.32939e-29	4.02761e-28	5.73173e-27	6.71422e-26	6.47464e-25	5.14022e-24	3.35988e-23	1.80828e-22	8.0134e-22	2.92396e-21	8.78512e-21	2.18157e-20	4.69412e-20	1.03251e-19	2.17802e-19	2.87108e-19	2.01911e-19	9.96233e-20	5.01651e-20	2.3865e-20	9.2176e-21	2.75045e-21	6.09421e-22	9.52226e-23	1.14038e-23	3.10063e-24	1.42424e-24	2.35611e-25
10995	1.31093e-33	3.99487e-32	1.01944e-30	2.14185e-29	3.70336e-28	5.27029e-27	6.17368e-26	5.95338e-25	4.72639e-24	3.08938e-23	1.6627e-22	7.36825e-22	2.68855e-21	8.07781e-21	2.00592e-20	4.31615e-20	9.49359e-20	2.00259e-19	2.63977e-19	1.85638e-19	9.1589e-20	4.61153e-20	2.19353e-20	8.47039e-21	2.5266e-21	5.59508e-22	8.73459e-23	1.04458e-23	2.83382e-24	1.29708e-24	2.13376e-25
11010	1.20539e-33	3.67325e-32	9.3737e-31	1.96942e-29	3.40522e-28	4.84599e-27	5.67665e-26	5.47409e-25	4.34588e-24	2.84066e-23	1.52884e-22	6.77503e-22	2.47209e-21	7.42745e-21	1.84441e-20	3.96861e-20	8.72908e-20	1.8413e-19	2.42711e-19	1.70676e-19	8.42027e-20	4.23925e-20	2.01617e-20	7.78375e-21	2.32096e-21	5.13682e-22	8.01208e-23	9.56821e-24	2.58996e-24	1.18128e-24	1.9324e-25
11025	1.10835e-33	3.37753e-32	8.61905e-31	1.81087e-29	3.13107e-28	4.45585e-27	5.21964e-26	5.03339e-25	3.996e-24	2.61197e-23	1.40575e-22	6.22958e-22	2.27306e-21	6.82944e-21	1.69591e-20	3.64905e-20	8.02613e-20	1.693e-19	2.23157e-19	1.56921e-19	7.7412e-20	3.89702e-20	1.85314e-20	7.15278e-21	2.13207e-21	4.7161e-22	7.34933e-23	8.76439e-24	2.36709e-24	1.07582e-24	1.75003e-25
11040	1.01912e-33	3.10561e-32	7.92516e-31	1.66508e-29	2.879e-28	4.09713e-27	4.79942e-26	4.62816e-25	3.6743e-24	2.40168e-23	1.29258e-22	5.72804e-22	2.09006e-21	6.27959e-21	1.55936e-20	3.35523e-20	7.37979e-20	1.55664e-19	2.05179e-19	1.44274e-19	7.1169e-20	3.58242e-20	1.7033e-20	6.57295e-21	1.95854e-21	4.32984e-22	6.74141e-23	8.0281e-24	2.1634e-24	9.79767e-25	1.58488e-25
11055	9.37072e-34	2.85559e-32	7.28713e-31	1.53103e-29	2.64722e-28	3.76728e-27	4.41303e-26	4.25556e-25	3.37849e-24	2.20833e-23	1.18851e-22	5.26688e-22	1.92179e-21	5.774e-21	1.43381e-20	3.08506e-20	6.78551e-20	1.43127e-19	1.88649e-19	1.32646e-19	6.54294e-20	3.29322e-20	1.56558e-20	6.04013e-21	1.79914e-21	3.97521e-22	6.18377e-23	7.35366e-24	1.97723e-24	8.92294e-25	1.43531e-25
11070	8.61631e-34	2.6257e-32	6.70046e-31	1.40777e-29	2.4341e-28	3.46399e-27	4.05775e-26	3.91296e-25	3.10649e-24	2.03054e-23	1.09283e-22	4.84285e-22	1.76706e-21	5.30912e-21	1.31836e-20	2.83665e-20	6.23908e-20	1.31599e-19	1.73451e-19	1.21955e-19	6.01528e-20	3.02736e-20	1.43899e-20	5.5505e-21	1.65271e-21	3.64963e-22	5.67226e-23	6.73588e-24	1.80709e-24	8.1263e-25	1.29986e-25
11085	7.92264e-34	2.41431e-32	6.16103e-31	1.29444e-29	2.23814e-28	3.18511e-27	3.73107e-26	3.59794e-25	2.8564e-24	1.86707e-23	1.00485e-22	4.45296e-22	1.62479e-21	4.88167e-21	1.21222e-20	2.60824e-20	5.73665e-20	1.21e-19	1.59478e-19	1.12126e-19	5.53016e-20	2.78297e-20	1.32263e-20	5.10056e-21	1.5182e-21	3.35071e-22	5.20305e-23	6.17001e-24	1.65158e-24	7.40078e-25	1.17719e-25
11100	7.28481e-34	2.21994e-32	5.66502e-31	1.19022e-29	2.05795e-28	2.92869e-27	3.43069e-26	3.30827e-25	2.62644e-24	1.71675e-23	9.23948e-23	4.09445e-22	1.49398e-21	4.48864e-21	1.11461e-20	2.39822e-20	5.27468e-20	1.11254e-19	1.4663e-19	1.03089e-19	5.08417e-20	2.55831e-20	1.21569e-20	4.68709e-21	1.39464e-21	3.07628e-22	4.77267e-23	5.65167e-24	1.50946e-24	6.74005e-25	1.06609e-25
11115	6.69833e-34	2.04122e-32	5.20895e-31	1.0944e-29	1.89227e-28	2.69291e-27	3.1545e-26	3.04193e-25	2.41499e-24	1.57854e-23	8.49563e-23	3.76481e-22	1.3737e-21	4.12724e-21	1.02487e-20	2.20511e-20	4.84992e-20	1.02293e-19	1.34817e-19	9.47809e-20	4.67415e-20	2.35178e-20	1.11739e-20	4.30714e-21	1.28113e-21	2.82432e-22	4.37788e-23	5.17687e-24	1.37957e-24	6.1383e-25	9.65484e-26
11130	6.15907e-34	1.87689e-32	4.78959e-31	1.0063e-29	1.73993e-28	2.47611e-27	2.90054e-26	2.79704e-25	2.22056e-24	1.45146e-23	7.81166e-23	3.46171e-22	1.2631e-21	3.79495e-21	9.42351e-21	2.02756e-20	4.45936e-20	9.40545e-20	1.23956e-19	8.71421e-20	4.2972e-20	2.16192e-20	1.02704e-20	3.95799e-21	1.17686e-21	2.593e-22	4.01575e-23	4.74197e-24	1.26086e-24	5.59027e-25	8.7437e-26
11145	5.66322e-34	1.72578e-32	4.404e-31	9.25281e-30	1.59985e-28	2.27676e-27	2.66702e-26	2.57185e-25	2.04179e-24	1.3346e-23	7.18275e-23	3.18301e-22	1.16141e-21	3.48941e-21	8.66477e-21	1.86429e-20	4.10025e-20	8.64791e-20	1.13969e-19	8.01188e-20	3.95064e-20	1.98739e-20	9.43997e-21	3.63715e-21	1.08108e-21	2.38063e-22	3.68357e-23	4.3436e-24	1.15236e-24	5.09117e-25	7.91854e-26
11160	5.20729e-34	1.58685e-32	4.04944e-31	8.5079e-30	1.47105e-28	2.09347e-27	2.45231e-26	2.3648e-25	1.87741e-24	1.22716e-23	6.60448e-23	2.92675e-22	1.0679e-21	3.20847e-21	7.96711e-21	1.71418e-20	3.77006e-20	7.95139e-20	1.04788e-19	7.36616e-20	3.63204e-20	1.82695e-20	8.67667e-21	3.34231e-21	9.93092e-22	2.18565e-22	3.37887e-23	3.97869e-24	1.05319e-24	4.63663e-25	7.17125e-26
11175	4.78807e-34	1.45909e-32	3.72343e-31	7.82295e-30	1.35262e-28	1.92493e-27	2.25488e-26	2.17442e-25	1.72627e-24	1.12836e-23	6.07276e-23	2.69112e-22	9.81927e-22	2.95014e-21	7.32564e-21	1.57615e-20	3.46646e-20	7.31097e-20	9.63458e-20	6.77249e-20	3.33912e-20	1.67947e-20	7.9751e-21	3.07137e-21	9.12266e-22	2.00664e-22	3.09938e-23	3.64444e-24	9.62564e-25	4.22268e-25	6.49449e-26
11190	4.40259e-34	1.34163e-32	3.42367e-31	7.19315e-30	1.24373e-28	1.76996e-27	2.07335e-26	1.99936e-25	1.58729e-24	1.03752e-23	5.58386e-23	2.47446e-22	9.02871e-22	2.71262e-21	6.73581e-21	1.44924e-20	3.18731e-20	6.72213e-20	8.85839e-20	6.22666e-20	3.06984e-20	1.54389e-20	7.33025e-21	2.8224e-21	8.38018e-22	1.84229e-22	2.843e-23	3.33828e-24	8.79734e-25	3.84568e-25	5.88159e-26
11205	4.04815e-34	1.23362e-32	3.14804e-31	6.61405e-30	1.1436e-28	1.62746e-27	1.90643e-26	1.8384e-25	1.4595e-24	9.53991e-24	5.13431e-23	2.27524e-22	8.30181e-22	2.49422e-21	6.19347e-21	1.33254e-20	2.93064e-20	6.18072e-20	8.14474e-20	5.72482e-20	2.82226e-20	1.41925e-20	6.73754e-21	2.5936e-21	7.69814e-22	1.6914e-22	2.60783e-23	3.05783e-24	8.04031e-25	3.50234e-25	5.32653e-26
11220	3.72225e-34	1.1343e-32	2.8946e-31	6.08157e-30	1.05153e-28	1.49644e-27	1.75295e-26	1.69039e-25	1.342e-24	8.77187e-24	4.72095e-23	2.09206e-22	7.63342e-22	2.2934e-21	5.6948e-21	1.22525e-20	2.69464e-20	5.68291e-20	7.48858e-20	5.26343e-20	2.59466e-20	1.30468e-20	6.19276e-21	2.38336e-21	7.0716e-22	1.55287e-22	2.39211e-23	2.80094e-24	7.34842e-25	3.18965e-25	4.82386e-26
11235	3.42258e-34	1.04298e-32	2.66157e-31	5.59196e-30	9.66875e-29	1.37597e-27	1.61182e-26	1.5543e-25	1.23396e-24	8.06566e-24	4.34088e-23	1.92363e-22	7.01885e-22	2.10876e-21	5.23627e-21	1.12659e-20	2.47764e-20	5.22519e-20	6.88528e-20	4.83922e-20	2.38541e-20	1.19935e-20	5.69202e-21	2.19016e-21	6.49606e-22	1.42568e-22	2.19424e-23	2.56564e-24	6.71608e-25	2.90488e-25	4.36862e-26
11250	3.14704e-34	9.59015e-33	2.44729e-31	5.14177e-30	8.89035e-29	1.26519e-27	1.48206e-26	1.42917e-25	1.13461e-24	7.41631e-24	3.9914e-23	1.76876e-22	6.45376e-22	1.93898e-21	4.81467e-21	1.03588e-20	2.27812e-20	4.80435e-20	6.33058e-20	4.4492e-20	2.19303e-20	1.10253e-20	5.23178e-21	2.01262e-21	5.96736e-22	1.30892e-22	2.01274e-23	2.3501e-24	6.13815e-25	2.64553e-25	3.95634e-26
11265	2.89368e-34	8.81807e-33	2.25027e-31	4.72782e-30	8.17461e-29	1.16334e-27	1.36274e-26	1.31411e-25	1.04327e-24	6.81924e-24	3.67006e-23	1.62636e-22	5.93417e-22	1.78286e-21	4.42701e-21	9.52465e-21	2.09466e-20	4.41739e-20	5.82057e-20	4.09062e-20	2.01617e-20	1.01353e-20	4.80875e-21	1.84947e-21	5.48168e-22	1.20171e-22	1.84625e-23	2.15267e-24	5.60995e-25	2.40934e-25	3.58298e-26
11280	2.66072e-34	8.10816e-33	2.06911e-31	4.3472e-30	7.5165e-29	1.06968e-27	1.25303e-26	1.20832e-25	9.59279e-25	6.27024e-24	3.37459e-23	1.49542e-22	5.4564e-22	1.63932e-21	4.07057e-21	8.75772e-21	1.92598e-20	4.06161e-20	5.35165e-20	3.76093e-20	1.85357e-20	9.31705e-21	4.41992e-21	1.69954e-21	5.03554e-22	1.10329e-22	1.69353e-23	1.97182e-24	5.1272e-25	2.19423e-25	3.24484e-26
11295	2.44651e-34	7.45539e-33	1.90253e-31	3.99722e-30	6.91137e-29	9.83562e-28	1.15215e-26	1.11104e-25	8.82049e-25	5.76544e-24	3.10291e-23	1.37503e-22	5.0171e-22	1.50733e-21	3.74282e-21	8.05254e-21	1.77088e-20	3.73448e-20	4.92051e-20	3.45782e-20	1.70409e-20	8.5649e-21	4.06254e-21	1.56177e-21	4.62571e-22	1.01293e-22	1.55344e-23	1.80617e-24	4.68599e-25	1.99833e-25	2.93862e-26
11310	2.24955e-34	6.85518e-33	1.74936e-31	3.67541e-30	6.35495e-29	9.04378e-28	1.0594e-26	1.02159e-25	8.11038e-25	5.30127e-24	2.8531e-23	1.26433e-22	4.61318e-22	1.38598e-21	3.44147e-21	7.40414e-21	1.62828e-20	3.43369e-20	4.5241e-20	3.17914e-20	1.56666e-20	7.87347e-21	3.73405e-21	1.43517e-21	4.24923e-22	9.29964e-23	1.42494e-23	1.65444e-24	4.28275e-25	1.81992e-25	2.6613e-26
11325	2.06845e-34	6.30329e-33	1.60853e-31	3.37952e-30	5.84334e-29	8.31569e-28	9.74108e-27	9.39346e-26	7.45743e-25	4.87448e-24	2.6234e-23	1.16254e-22	4.24177e-22	1.27439e-21	3.16438e-21	6.80795e-21	1.49715e-20	3.15714e-20	4.15963e-20	2.92292e-20	1.44031e-20	7.23786e-21	3.43212e-21	1.31883e-21	3.90339e-22	8.53797e-23	1.30707e-23	1.51545e-24	3.91422e-25	1.65744e-25	2.41015e-26
11340	1.90192e-34	5.79583e-33	1.47903e-31	3.10744e-30	5.37291e-29	7.64622e-28	8.95685e-27	8.63722e-26	6.85705e-25	4.48204e-24	2.41219e-23	1.06894e-22	3.90026e-22	1.17178e-21	2.90959e-21	6.25977e-21	1.37659e-20	2.90286e-20	3.82452e-20	2.68734e-20	1.32416e-20	6.65356e-21	3.15461e-21	1.21192e-21	3.5857e-22	7.83869e-23	1.19896e-23	1.38813e-24	3.57739e-25	1.50947e-25	2.1827e-26
11355	1.7488e-34	5.32923e-33	1.35996e-31	2.85727e-30	4.94035e-29	7.03064e-28	8.23576e-27	7.94186e-26	6.30501e-25	4.1212e-24	2.21799e-23	9.82882e-23	3.58625e-22	1.07744e-21	2.67532e-21	5.75573e-21	1.26573e-20	2.66905e-20	3.5164e-20	2.47076e-20	1.21737e-20	6.11643e-21	2.89953e-21	1.11368e-21	3.29387e-22	7.19667e-23	1.09978e-23	1.27152e-24	3.26955e-25	1.3747e-25	1.97671e-26
11370	1.60801e-34	4.90019e-33	1.25047e-31	2.62724e-30	4.54262e-29	6.46463e-28	7.57272e-27	7.30248e-26	5.79741e-25	3.78942e-24	2.03942e-23	9.03751e-23	3.29752e-22	9.90692e-22	2.45992e-21	5.29227e-21	1.1638e-20	2.45408e-20	3.23311e-20	2.27162e-20	1.11919e-20	5.62266e-21	2.66508e-21	1.0234e-21	3.02579e-22	6.60724e-23	1.00881e-23	1.1647e-24	2.9882e-25	1.25197e-25	1.79016e-26
11385	1.47856e-34	4.50569e-33	1.1498e-31	2.41573e-30	4.1769e-29	5.94418e-28	6.96306e-27	6.71458e-26	5.33067e-25	3.48434e-24	1.87523e-23	8.30991e-23	3.03203e-22	9.10929e-22	2.26186e-21	4.86613e-21	1.07008e-20	2.25643e-20	2.97265e-20	2.08854e-20	1.02893e-20	5.16875e-21	2.44959e-21	9.40443e-22	2.77953e-22	6.06609e-23	9.25361e-24	1.06685e-24	2.73106e-25	1.14019e-25	1.62122e-26
11400	1.35952e-34	4.14295e-33	1.05723e-31	2.22125e-30	3.84063e-29	5.46563e-28	6.40249e-27	6.174e-26	4.90151e-25	3.20382e-24	1.72426e-23	7.64088e-23	2.78792e-22	8.37588e-22	2.07974e-21	4.47431e-21	9.83911e-21	2.07469e-20	2.73316e-20	1.92022e-20	9.45953e-21	4.75149e-21	2.25152e-21	8.64208e-22	2.55331e-22	5.56926e-23	8.48816e-24	9.77227e-25	2.49604e-25	1.0384e-25	1.46823e-26
11415	1.25007e-34	3.80941e-33	9.72116e-32	2.04242e-30	3.53143e-29	5.02561e-28	5.88704e-27	5.67695e-26	4.5069e-25	2.94589e-24	1.58544e-23	7.02572e-23	2.56346e-22	7.70152e-22	1.91229e-21	4.11403e-21	9.04677e-21	1.90759e-20	2.51297e-20	1.76546e-20	8.69665e-21	4.36791e-21	2.06947e-21	7.94153e-22	2.3455e-22	5.11312e-23	7.78603e-24	8.95131e-25	2.28125e-25	9.45689e-26	1.32967e-26
11430	1.14943e-34	3.50273e-33	8.93854e-32	1.87799e-30	3.24713e-29	4.62101e-28	5.41309e-27	5.21991e-26	4.14406e-25	2.70872e-24	1.4578e-23	6.46009e-23	2.35708e-22	7.08145e-22	1.75832e-21	3.78276e-21	8.31824e-21	1.75395e-20	2.31052e-20	1.62317e-20	7.99529e-21	4.01529e-21	1.90214e-21	7.29776e-22	2.1546e-22	4.69434e-23	7.14198e-24	8.19931e-25	2.08495e-25	8.61258e-26	1.20418e-26
11445	1.0569e-34	3.22073e-33	8.21893e-32	1.7268e-30	2.98571e-29	4.24898e-28	4.9773e-27	4.79967e-26	3.81044e-25	2.49065e-24	1.34044e-23	5.93999e-23	2.16731e-22	6.5113e-22	1.61675e-21	3.47817e-21	7.64838e-21	1.61268e-20	2.12438e-20	1.49235e-20	7.3505e-21	3.69114e-21	1.74833e-21	6.70618e-22	1.97924e-22	4.30986e-23	6.55121e-24	7.51049e-25	1.90553e-25	7.84365e-26	1.09054e-26
11460	9.71808e-35	2.96144e-33	7.55725e-32	1.58778e-30	2.74534e-29	3.90691e-28	4.57659e-27	4.41326e-26	3.50367e-25	2.29013e-24	1.23252e-23	5.46176e-23	1.99282e-22	5.98706e-22	1.48657e-21	3.19811e-21	7.03246e-21	1.48279e-20	1.95323e-20	1.37207e-20	6.7577e-21	3.39316e-21	1.60697e-21	6.16256e-22	1.81816e-22	3.95687e-23	6.0093e-24	6.87954e-25	1.74156e-25	7.14337e-26	9.87625e-27
11475	8.9357e-35	2.72302e-33	6.94883e-32	1.45995e-30	2.52432e-29	3.59238e-28	4.20814e-27	4.05796e-26	3.2216e-25	2.10576e-24	1.13329e-23	5.02204e-23	1.83238e-22	5.50503e-22	1.36688e-21	2.94059e-21	6.46615e-21	1.36336e-20	1.79587e-20	1.26149e-20	6.21272e-21	3.11924e-21	1.47703e-21	5.663e-22	1.67018e-22	3.63279e-23	5.51222e-24	6.30159e-25	1.59169e-25	6.50561e-26	8.94421e-27
11490	8.21632e-35	2.5038e-33	6.3894e-32	1.34242e-30	2.3211e-29	3.30317e-28	3.86935e-27	3.73127e-26	2.96223e-25	1.93623e-24	1.04205e-23	4.61772e-23	1.68485e-22	5.0618e-22	1.25683e-21	2.70381e-21	5.94543e-21	1.25356e-20	1.65119e-20	1.15982e-20	5.71168e-21	2.86743e-21	1.3576e-21	5.20394e-22	1.53425e-22	3.33525e-23	5.05626e-24	5.7722e-25	1.45473e-25	5.92479e-26	8.10013e-27
11505	7.55485e-35	2.30223e-33	5.87501e-32	1.23434e-30	2.13423e-29	3.03724e-28	3.55784e-27	3.43087e-26	2.72375e-25	1.78035e-24	9.58159e-24	4.24595e-23	1.5492e-22	4.65426e-22	1.15563e-21	2.4861e-21	5.46665e-21	1.15259e-20	1.51817e-20	1.06635e-20	5.25105e-21	2.63595e-21	1.24783e-21	4.7821e-22	1.40938e-22	3.06209e-23	4.63801e-24	5.28728e-25	1.32954e-25	5.39583e-26	7.3357e-27
11520	6.94663e-35	2.11688e-33	5.40203e-32	1.13497e-30	1.96241e-29	2.79272e-28	3.27141e-27	3.15466e-26	2.50447e-25	1.63701e-24	8.81019e-24	3.90411e-23	1.42447e-22	4.27954e-22	1.06258e-21	2.28592e-21	5.02643e-21	1.05976e-20	1.39586e-20	9.80403e-21	4.82757e-21	2.42315e-21	1.14693e-21	4.39445e-22	1.29467e-22	2.81129e-23	4.25436e-24	4.8431e-25	1.21513e-25	4.91409e-26	6.64342e-27
11535	6.38738e-35	1.94646e-33	4.96713e-32	1.0436e-30	1.80442e-29	2.56788e-28	3.00804e-27	2.90069e-26	2.30284e-25	1.50522e-24	8.10089e-24	3.5898e-23	1.30979e-22	3.93498e-22	9.7703e-22	2.10185e-21	4.62165e-21	9.74405e-21	1.28341e-20	9.01387e-21	4.43825e-21	2.22753e-21	1.05419e-21	4.03822e-22	1.1893e-22	2.58104e-23	3.90245e-24	4.43623e-25	1.11057e-25	4.47536e-26	6.01647e-27
11550	5.87315e-35	1.78976e-33	4.56724e-32	9.59579e-31	1.65915e-29	2.36115e-28	2.76587e-27	2.66716e-26	2.11744e-25	1.38404e-24	7.4487e-24	3.30079e-23	1.20434e-22	3.61817e-22	8.98363e-22	1.93261e-21	4.24948e-21	8.95924e-21	1.18001e-20	8.2874e-21	4.08032e-21	2.04771e-21	9.68953e-22	3.71087e-22	1.09251e-22	2.36964e-23	3.57964e-24	4.06354e-25	1.015e-25	4.0758e-26	5.44868e-27
11565	5.40032e-35	1.64567e-33	4.19955e-32	8.82326e-31	1.52558e-29	2.17106e-28	2.5432e-27	2.45244e-26	1.94697e-25	1.27261e-24	6.84902e-24	3.03504e-23	1.10738e-22	3.32686e-22	8.26031e-22	1.77699e-21	3.90727e-21	8.23765e-21	1.08495e-20	7.61947e-21	3.75125e-21	1.8824e-21	8.90606e-22	3.41005e-22	1.00359e-22	2.17556e-23	3.28354e-24	3.72217e-25	9.2766e-26	3.71192e-26	4.93448e-27
11580	4.96555e-35	1.51318e-33	3.86145e-32	8.11293e-31	1.40276e-29	1.99628e-28	2.33845e-27	2.255e-26	1.79023e-25	1.17016e-24	6.29762e-24	2.79069e-23	1.01822e-22	3.059e-22	7.59522e-22	1.63391e-21	3.59262e-21	7.57417e-21	9.97542e-21	7.00538e-21	3.44873e-21	1.73044e-21	8.18593e-22	3.13363e-22	9.21909e-23	1.99738e-23	3.01193e-24	3.40947e-25	8.47833e-26	3.38052e-26	4.4688e-27
11595	4.56579e-35	1.39136e-33	3.55058e-32	7.45978e-31	1.28983e-29	1.83556e-28	2.15019e-27	2.07345e-26	1.6461e-25	1.07595e-24	5.79061e-24	2.56602e-23	9.36243e-23	2.81272e-22	6.98369e-22	1.50234e-21	3.30331e-21	6.96413e-21	9.17177e-21	6.44078e-21	3.1706e-21	1.59074e-21	7.52404e-22	2.8796e-22	8.46876e-23	1.83379e-23	2.76279e-24	3.12304e-25	7.74875e-26	3.07871e-26	4.04707e-27
11610	4.19821e-35	1.27934e-33	3.26473e-32	6.85921e-31	1.18599e-29	1.68779e-28	1.97708e-27	1.90653e-26	1.51358e-25	9.89328e-25	5.32441e-24	2.35943e-23	8.60866e-23	2.58626e-22	6.42139e-22	1.38137e-21	3.0373e-21	6.40323e-21	8.43287e-21	5.92169e-21	2.9149e-21	1.46232e-21	6.91566e-22	2.64617e-22	7.77951e-23	1.68359e-23	2.53426e-24	2.86068e-25	7.08195e-26	2.80384e-26	3.66514e-27
11625	3.86023e-35	1.17635e-33	3.0019e-32	6.307e-31	1.09051e-29	1.55191e-28	1.81791e-27	1.75304e-26	1.39172e-25	9.0968e-25	4.89575e-24	2.16947e-23	7.91557e-23	2.37803e-22	5.90437e-22	1.27014e-21	2.79271e-21	5.8875e-21	7.7535e-21	5.44443e-21	2.67982e-21	1.34427e-21	6.35647e-22	2.43167e-22	7.14635e-23	1.5457e-23	2.32463e-24	2.62035e-25	6.47254e-26	2.55351e-26	3.31926e-27
11640	3.54945e-35	1.08164e-33	2.76023e-32	5.79924e-31	1.00271e-29	1.42697e-28	1.67156e-27	1.6119e-26	1.27968e-25	8.36443e-25	4.5016e-24	1.99481e-23	7.27828e-23	2.18657e-22	5.42897e-22	1.16787e-21	2.56781e-21	5.41331e-21	7.12886e-21	5.00563e-21	2.4637e-21	1.23575e-21	5.8425e-22	2.23455e-22	6.56472e-23	1.41911e-23	2.13234e-24	2.40022e-25	5.91556e-26	2.32554e-26	3.00601e-27
11655	3.2637e-35	9.94564e-34	2.53801e-32	5.33236e-31	9.21988e-30	1.31209e-28	1.53699e-27	1.48213e-26	1.17665e-25	7.69103e-25	4.13919e-24	1.83421e-23	6.69231e-23	2.01052e-22	4.99185e-22	1.07383e-21	2.36103e-21	4.97731e-21	6.55454e-21	4.6022e-21	2.26501e-21	1.13599e-21	5.37009e-22	2.05341e-22	6.03043e-23	1.30288e-23	1.95595e-24	2.19858e-25	5.40652e-26	2.11791e-26	2.72233e-27
11670	3.00095e-35	9.14494e-34	2.33368e-32	4.90307e-31	8.47762e-30	1.20645e-28	1.41325e-27	1.36281e-26	1.08192e-25	7.07184e-25	3.80595e-24	1.68654e-23	6.1535e-23	1.84865e-22	4.58993e-22	9.87367e-22	2.1709e-21	4.57642e-21	6.02649e-21	4.23129e-21	2.08235e-21	1.04428e-21	4.93588e-22	1.88695e-22	5.53963e-23	1.19617e-23	1.79416e-24	2.01387e-25	4.94128e-26	1.92883e-26	2.46542e-27
11685	2.75935e-35	8.40871e-34	2.1458e-32	4.50834e-31	7.79511e-30	1.10933e-28	1.29947e-27	1.25309e-26	9.94822e-26	6.5025e-25	3.49954e-24	1.55076e-23	5.65808e-23	1.69981e-22	4.22037e-22	9.07863e-22	1.99608e-21	4.20783e-21	5.54098e-21	3.89027e-21	1.91441e-21	9.59981e-22	4.53677e-22	1.73399e-22	5.08877e-23	1.0982e-23	1.64575e-24	1.84469e-25	4.51607e-26	1.75662e-26	2.23275e-27
11700	2.5372e-35	7.73175e-34	1.97305e-32	4.14538e-31	7.16755e-30	1.02002e-28	1.19485e-27	1.15221e-26	9.14731e-26	5.979e-25	3.2178e-24	1.42591e-23	5.20255e-23	1.56295e-22	3.88056e-22	8.34761e-22	1.83533e-21	3.86892e-21	5.09458e-21	3.57673e-21	1.76002e-21	8.82483e-22	4.16994e-22	1.59343e-22	4.6746e-23	1.00825e-23	1.50961e-24	1.68972e-25	4.12745e-26	1.59979e-26	2.02204e-27
11715	2.33294e-35	7.10929e-34	1.81421e-32	3.81165e-31	6.59051e-30	9.37898e-29	1.09866e-27	1.05945e-26	8.41088e-26	5.49764e-25	2.95874e-24	1.31111e-23	4.78369e-23	1.43712e-22	3.56812e-22	7.67546e-22	1.68754e-21	3.55731e-21	4.68415e-21	3.28846e-21	1.61808e-21	8.11242e-22	3.83277e-22	1.46426e-22	4.29414e-23	9.25673e-24	1.38474e-24	1.54777e-25	3.77228e-26	1.45696e-26	1.83122e-27
11730	2.14512e-35	6.53694e-34	1.66815e-32	3.50479e-31	6.05993e-30	8.62391e-29	1.01021e-27	9.74156e-27	7.73374e-26	5.05504e-25	2.72053e-24	1.20555e-23	4.39855e-23	1.32141e-22	3.28083e-22	7.05742e-22	1.55164e-21	3.2708e-21	4.30678e-21	3.02343e-21	1.48759e-21	7.45751e-22	3.52286e-22	1.34556e-22	3.94465e-23	8.49858e-24	1.2702e-24	1.41774e-25	3.44766e-26	1.32689e-26	1.6584e-27
11745	1.97242e-35	6.01067e-34	1.53385e-32	3.22263e-31	5.57206e-30	7.92962e-29	9.28881e-28	8.9573e-27	7.11112e-26	4.64807e-25	2.50151e-24	1.10849e-23	4.04442e-23	1.21502e-22	3.01667e-22	6.48915e-22	1.42669e-21	3.00736e-21	3.95982e-21	2.77975e-21	1.36762e-21	6.85548e-22	3.23801e-22	1.23649e-22	3.6236e-23	7.80252e-24	1.16513e-24	1.29864e-25	3.15099e-26	1.20842e-26	1.5019e-27
11760	1.81363e-35	5.52677e-34	1.41037e-32	2.96318e-31	5.12347e-30	7.29123e-29	8.54099e-28	8.23617e-27	6.53862e-26	4.27386e-25	2.30011e-24	1.01925e-23	3.7188e-23	1.1172e-22	2.77378e-22	5.96664e-22	1.3118e-21	2.76514e-21	3.6408e-21	2.55572e-21	1.25733e-21	6.30205e-22	2.97619e-22	1.13626e-22	3.32869e-23	7.16347e-24	1.06875e-24	1.18954e-25	2.87984e-26	1.10053e-26	1.36016e-27
11775	1.66762e-35	5.08183e-34	1.29682e-32	2.72463e-31	4.71099e-30	6.70423e-29	7.85338e-28	7.5731e-27	6.01221e-26	3.92978e-25	2.11494e-24	9.37191e-24	3.4194e-23	1.02725e-22	2.55045e-22	5.4862e-22	1.20616e-21	2.54243e-21	3.34749e-21	2.34974e-21	1.15593e-21	5.7933e-22	2.73554e-22	1.04415e-22	3.05777e-23	6.57676e-24	9.80346e-25	1.0896e-25	2.63202e-26	1.00228e-26	1.2318e-27
11790	1.53337e-35	4.67271e-34	1.19242e-32	2.50527e-31	4.33172e-30	6.1645e-29	7.22113e-28	6.96341e-27	5.52818e-26	3.6134e-25	1.94467e-24	8.61738e-24	3.1441e-23	9.44542e-23	2.34509e-22	5.04444e-22	1.10903e-21	2.33766e-21	3.07781e-21	2.16036e-21	1.06271e-21	5.32561e-22	2.51435e-22	9.59505e-23	2.80891e-23	6.0381e-24	8.99253e-25	9.98068e-26	2.40553e-26	9.12796e-27	1.11555e-27
11805	1.40992e-35	4.29652e-34	1.09642e-32	2.30358e-31	3.98299e-30	5.66821e-29	6.63978e-28	6.4028e-27	5.08312e-26	3.3225e-25	1.7881e-24	7.92361e-24	2.89097e-23	8.68494e-23	2.15628e-22	4.63826e-22	1.01972e-21	2.14938e-21	2.82985e-21	1.98625e-21	9.77002e-22	4.89568e-22	2.31105e-22	8.81725e-23	2.58029e-23	5.54356e-24	8.24868e-25	9.14221e-26	2.19853e-26	8.31302e-27	1.01027e-27
11820	1.29641e-35	3.95062e-34	1.00815e-32	2.11813e-31	3.66233e-30	5.21188e-29	6.10523e-28	5.88733e-27	4.67389e-26	3.05501e-25	1.64415e-24	7.28568e-24	2.65822e-23	7.9857e-23	1.98266e-22	4.26478e-22	9.37603e-22	1.97626e-21	2.60187e-21	1.82617e-21	8.9821e-22	4.50046e-22	2.12418e-22	8.1025e-23	2.37029e-23	5.08953e-24	7.56636e-25	8.37417e-26	2.00934e-26	7.57083e-27	9.14932e-28
11835	1.19204e-35	3.63257e-34	9.26988e-33	1.9476e-31	3.36749e-30	4.79229e-29	5.61371e-28	5.41336e-27	4.29761e-26	2.80906e-25	1.51178e-24	6.69912e-24	2.4442e-23	7.34275e-23	1.82303e-22	3.92138e-22	8.62098e-22	1.81709e-21	2.39226e-21	1.67899e-21	8.25772e-22	4.13715e-22	1.95242e-22	7.44568e-23	2.17738e-23	4.67268e-24	6.94048e-25	7.67066e-26	1.83643e-26	6.89491e-27	8.28588e-28
11850	1.09607e-35	3.34012e-34	8.52359e-33	1.79081e-31	3.09638e-30	4.40647e-29	5.16177e-28	4.97754e-27	3.95162e-26	2.58291e-25	1.39007e-24	6.15978e-24	2.24742e-23	6.75157e-23	1.67624e-22	3.60563e-22	7.92674e-22	1.67074e-21	2.19953e-21	1.54367e-21	7.59176e-22	3.80316e-22	1.79455e-22	6.84211e-23	2.00016e-23	4.28997e-24	6.36638e-25	7.02625e-26	1.67841e-26	6.27934e-27	7.50393e-28
11865	1.00783e-35	3.07122e-34	7.83738e-33	1.64663e-31	2.8471e-30	4.05172e-29	4.74621e-28	4.57681e-27	3.63348e-26	2.37496e-25	1.27816e-24	5.66386e-24	2.06648e-23	6.20798e-23	1.54128e-22	3.3153e-22	7.28841e-22	1.53617e-21	2.02233e-21	1.41926e-21	6.97951e-22	3.49614e-22	1.64945e-22	6.28747e-23	1.83737e-23	3.93861e-24	5.83976e-25	6.43598e-26	1.53398e-26	5.71872e-27	6.79577e-28
11880	9.26694e-36	2.82396e-34	7.20641e-33	1.51407e-31	2.61789e-30	3.72553e-29	4.3641e-28	4.20834e-27	3.34096e-26	2.18376e-25	1.17525e-24	5.20787e-24	1.9001e-23	5.70816e-23	1.41718e-22	3.04835e-22	6.70148e-22	1.41245e-21	1.85941e-21	1.30487e-21	6.41664e-22	3.2139e-22	1.51608e-22	5.77779e-23	1.68783e-23	3.61603e-24	5.3567e-25	5.8953e-26	1.40197e-26	5.20815e-27	6.15444e-28
11895	8.52088e-36	2.59661e-34	6.62625e-33	1.39218e-31	2.40713e-30	3.4256e-29	4.01276e-28	3.86954e-27	3.07199e-26	2.00795e-25	1.08064e-24	4.78858e-24	1.74713e-23	5.24858e-23	1.30308e-22	2.80289e-22	6.16182e-22	1.29869e-21	1.70961e-21	1.1997e-21	5.89916e-22	2.95445e-22	1.39349e-22	5.30943e-23	1.55046e-23	3.31987e-24	4.91361e-25	5.40004e-26	1.28133e-26	4.74317e-27	5.57363e-28
11910	7.83489e-36	2.38757e-34	6.09279e-33	1.2801e-31	2.21334e-30	3.14981e-29	3.68971e-28	3.55802e-27	2.82467e-26	1.84629e-25	9.93636e-25	4.40306e-24	1.60646e-23	4.826e-23	1.19816e-22	2.5772e-22	5.66561e-22	1.19409e-21	1.57188e-21	1.10301e-21	5.42341e-22	2.71594e-22	1.28082e-22	4.87903e-23	1.42427e-23	3.04796e-24	4.50716e-25	4.94638e-26	1.17107e-26	4.3197e-27	5.04764e-28
11925	7.20413e-36	2.19535e-34	5.60227e-33	1.17704e-31	2.03515e-30	2.89623e-29	3.39266e-28	3.27157e-27	2.59726e-26	1.69765e-25	9.1364e-25	4.04857e-24	1.47713e-23	4.43745e-23	1.10169e-22	2.36968e-22	5.20936e-22	1.09791e-21	1.44524e-21	1.01412e-21	4.98603e-22	2.49669e-22	1.17725e-22	4.48352e-23	1.30836e-23	2.79832e-24	4.13433e-25	4.53084e-26	1.0703e-26	3.93404e-27	4.57128e-28
11940	6.62415e-36	2.01861e-34	5.15125e-33	1.08228e-31	1.87131e-30	2.66306e-29	3.11952e-28	3.00818e-27	2.38816e-26	1.56098e-25	8.40084e-25	3.72263e-24	1.3582e-23	4.08018e-23	1.01298e-22	2.17887e-22	4.78986e-22	1.00948e-21	1.32881e-21	9.32384e-22	4.58392e-22	2.29513e-22	1.08206e-22	4.12007e-23	1.20187e-23	2.56913e-24	3.79235e-25	4.1502e-26	9.78196e-27	3.58281e-27	4.13988e-28
11955	6.09086e-36	1.8561e-34	4.73654e-33	9.95148e-32	1.72065e-30	2.44867e-29	2.86838e-28	2.766e-27	2.1959e-26	1.43531e-25	7.7245e-25	3.42292e-24	1.24885e-23	3.75167e-23	9.31424e-23	2.00343e-22	4.40413e-22	9.28178e-22	1.22176e-21	8.57238e-22	4.21424e-22	2.10985e-22	9.9457e-23	3.78609e-23	1.10405e-23	2.35871e-24	3.47865e-25	3.80155e-26	8.9402e-27	3.26294e-27	3.74919e-28
11970	5.6005e-36	1.70667e-34	4.35522e-33	9.15032e-32	1.58213e-30	2.25153e-29	2.63745e-28	2.54332e-27	2.01911e-26	1.31975e-25	7.10261e-25	3.14734e-24	1.14831e-23	3.44962e-23	8.56429e-23	1.84211e-22	4.04947e-22	8.53421e-22	1.12333e-21	7.88149e-22	3.87438e-22	1.93953e-22	9.14151e-23	3.47917e-23	1.0142e-23	2.16553e-24	3.1909e-25	3.48218e-26	8.17088e-27	2.97162e-27	3.39537e-28
11985	5.14962e-36	1.56927e-34	4.00459e-33	8.41365e-32	1.45476e-30	2.07027e-29	2.42512e-28	2.33856e-27	1.85656e-26	1.2135e-25	6.53079e-25	2.89395e-24	1.05586e-23	3.17188e-23	7.87473e-23	1.69378e-22	3.72337e-22	7.84685e-22	1.03283e-21	7.24628e-22	3.56192e-22	1.78295e-22	8.40235e-23	3.19714e-23	9.31653e-24	1.98816e-24	2.92696e-25	3.18964e-26	7.46776e-27	2.70632e-27	3.07495e-28
12000	4.73504e-36	1.44293e-34	3.68219e-33	7.73629e-32	1.33764e-30	1.9036e-29	2.22988e-28	2.15029e-27	1.70709e-26	1.11581e-25	6.00501e-25	2.66096e-24	9.70849e-24	2.9165e-23	7.24069e-23	1.5574e-22	3.42353e-22	7.21485e-22	9.49624e-22	6.66227e-22	3.27467e-22	1.63902e-22	7.72295e-23	2.93797e-23	8.55828e-24	1.82533e-24	2.68484e-25	2.92168e-26	6.82515e-27	2.4647e-27	2.78476e-28
12015	4.35384e-36	1.32677e-34	3.38575e-33	7.11347e-32	1.22995e-30	1.75034e-29	2.05036e-28	1.97718e-27	1.56966e-26	1.02598e-25	5.52156e-25	2.44673e-24	8.92685e-24	2.68169e-23	6.6577e-23	1.43199e-22	3.14784e-22	6.63375e-22	8.7312e-22	6.12532e-22	3.01058e-22	1.5067e-22	7.09849e-23	2.69981e-23	7.86174e-24	1.67583e-24	2.46276e-25	2.67623e-26	6.23783e-27	2.24465e-27	2.52195e-28
12030	4.00332e-36	1.21995e-34	3.11317e-33	6.54078e-32	1.13093e-30	1.60943e-29	1.88529e-28	1.818e-27	1.44329e-26	9.43376e-26	5.07703e-25	2.24975e-24	8.20815e-24	2.46578e-23	6.12165e-23	1.31669e-22	2.89435e-22	6.09945e-22	8.02779e-22	5.63165e-22	2.76778e-22	1.38507e-22	6.52452e-23	2.48096e-23	7.22188e-24	1.53857e-24	2.25904e-25	2.45141e-26	5.70105e-27	2.04425e-27	2.28395e-28
12045	3.68103e-36	1.12174e-34	2.86254e-33	6.0142e-32	1.03988e-30	1.47986e-29	1.73351e-28	1.67164e-27	1.32709e-26	8.67427e-26	4.66828e-25	2.06862e-24	7.5473e-24	2.26725e-23	5.62876e-23	1.21067e-22	2.66127e-22	5.60819e-22	7.38105e-22	5.17777e-22	2.54457e-22	1.27325e-22	5.99696e-23	2.27984e-23	6.63411e-24	1.41256e-24	2.07218e-25	2.24546e-26	5.21046e-27	1.86174e-27	2.06841e-28
12060	3.38468e-36	1.03143e-34	2.63209e-33	5.53002e-32	9.56163e-31	1.36072e-29	1.59395e-28	1.53706e-27	1.22025e-26	7.97592e-26	4.29245e-25	1.90208e-24	6.93967e-24	2.08471e-23	5.17556e-23	1.11318e-22	2.44696e-22	5.15649e-22	6.78641e-22	4.76046e-22	2.33936e-22	1.17047e-22	5.51206e-23	2.09503e-23	6.09417e-24	1.29686e-24	1.90077e-25	2.05682e-26	4.76209e-27	1.69552e-27	1.87321e-28
12075	3.11219e-36	9.48393e-35	2.42018e-33	5.08481e-32	8.79185e-31	1.25117e-29	1.46563e-28	1.41331e-27	1.12201e-26	7.3338e-26	3.94687e-25	1.74894e-24	6.38095e-24	1.91686e-23	4.75884e-23	1.02355e-22	2.24991e-22	4.74118e-22	6.23968e-22	4.37679e-22	2.1507e-22	1.07598e-22	5.06637e-23	1.9252e-23	5.59818e-24	1.19065e-24	1.74354e-25	1.88403e-26	4.35231e-27	1.54415e-27	1.69643e-28
12090	2.86163e-36	8.72041e-35	2.22534e-33	4.67545e-32	8.08404e-31	1.15044e-29	1.34763e-28	1.29953e-27	1.03168e-26	6.74337e-26	3.62911e-25	1.60814e-24	5.86722e-24	1.76253e-23	4.37568e-23	9.41131e-23	2.06872e-22	4.35931e-22	5.737e-22	4.02404e-22	1.97725e-22	9.89114e-23	4.65671e-23	1.76914e-23	5.14255e-24	1.09313e-24	1.59932e-25	1.72575e-26	3.97778e-27	1.40629e-27	1.53634e-28
12105	2.63125e-36	8.01835e-35	2.04619e-33	4.29904e-32	7.43322e-31	1.05782e-29	1.23914e-28	1.19491e-27	9.48624e-27	6.20047e-26	3.33694e-25	1.47867e-24	5.39484e-24	1.62063e-23	4.02337e-23	8.6535e-23	1.90213e-22	4.00821e-22	5.27481e-22	3.69973e-22	1.81779e-22	9.09265e-23	4.28018e-23	1.62573e-23	4.72401e-24	1.0036e-24	1.46702e-25	1.58077e-26	3.63549e-27	1.28073e-27	1.39135e-28
12120	2.41942e-36	7.37282e-35	1.88145e-33	3.95294e-32	6.83479e-31	9.72661e-30	1.13938e-28	1.09871e-27	8.72252e-27	5.70129e-26	3.06829e-25	1.35962e-24	4.9605e-24	1.49015e-23	3.69942e-23	7.95671e-23	1.74895e-22	3.68538e-22	4.84986e-22	3.40155e-22	1.67119e-22	8.35861e-23	3.93409e-23	1.49394e-23	4.33953e-24	9.21402e-25	1.34567e-25	1.44797e-26	3.32264e-27	1.16639e-27	1.26005e-28
12135	2.22464e-36	6.77926e-35	1.72998e-33	3.6347e-32	6.28454e-31	8.94355e-30	1.04765e-28	1.01026e-27	8.02029e-27	5.24229e-26	2.82126e-25	1.25016e-24	4.56113e-24	1.37017e-23	3.40156e-23	7.31603e-23	1.60811e-22	3.38855e-22	4.45914e-22	3.1274e-22	1.53642e-22	7.68384e-23	3.61599e-23	1.37284e-23	3.98635e-24	8.45936e-25	1.23436e-25	1.32633e-26	3.03672e-27	1.06226e-27	1.14113e-28
12150	2.04554e-36	6.23348e-35	1.59071e-33	3.34208e-32	5.77859e-31	8.22353e-30	9.63307e-29	9.28924e-28	7.3746e-27	4.82024e-26	2.59413e-25	1.14951e-24	4.19391e-24	1.25985e-23	3.12768e-23	6.72694e-23	1.47861e-22	3.11563e-22	4.0999e-22	2.87535e-22	1.41251e-22	7.06353e-23	3.32361e-23	1.26155e-23	3.66191e-24	7.76652e-25	1.13226e-25	1.21491e-26	2.77541e-27	9.67418e-28	1.03344e-28
12165	1.88086e-36	5.73164e-35	1.46265e-33	3.07302e-32	5.31338e-31	7.56148e-30	8.85754e-29	8.54139e-28	6.78089e-27	4.43218e-26	2.38528e-25	1.05696e-24	3.85626e-24	1.15842e-23	2.87585e-23	6.18528e-23	1.35954e-22	2.86469e-22	3.7696e-22	2.64361e-22	1.2986e-22	6.4933e-23	3.05487e-23	1.15929e-23	3.36387e-24	7.13041e-25	1.0386e-25	1.11284e-26	2.53658e-27	8.81047e-28	9.35914e-29
12180	1.72944e-36	5.2702e-35	1.34489e-33	2.82562e-32	4.88561e-31	6.95272e-30	8.14445e-29	7.85374e-28	6.23498e-27	4.07535e-26	2.19324e-25	9.71868e-25	3.54579e-24	1.06515e-23	2.6443e-23	5.68723e-23	1.25006e-22	2.63396e-22	3.46591e-22	2.43054e-22	1.19387e-22	5.96911e-23	2.80786e-23	1.06531e-23	3.09009e-24	6.54641e-25	9.52687e-26	1.01935e-26	2.3183e-27	8.02387e-28	8.4759e-29
12195	1.5902e-36	4.84591e-35	1.23662e-33	2.59814e-32	4.49229e-31	6.39298e-30	7.48876e-29	7.22146e-28	5.73301e-27	3.74725e-26	2.01667e-25	8.93624e-25	3.26031e-24	9.79395e-24	2.43139e-23	5.22929e-23	1.14939e-22	2.42182e-22	3.18669e-22	2.23465e-22	1.09759e-22	5.48723e-23	2.58082e-23	9.78954e-24	2.8386e-24	6.01024e-25	8.73882e-26	9.33718e-27	2.11881e-27	7.3075e-28	7.67601e-29
12210	1.46218e-36	4.45578e-35	1.13706e-33	2.38897e-32	4.13062e-31	5.8783e-30	6.88586e-29	6.64008e-28	5.27146e-27	3.44557e-26	1.85431e-25	8.21679e-25	2.99783e-24	9.00542e-24	2.23563e-23	4.80822e-23	1.05683e-22	2.22676e-22	2.92996e-22	2.05455e-22	1.00907e-22	5.04426e-23	2.37214e-23	8.99597e-24	2.60757e-24	5.51798e-25	8.01596e-26	8.55276e-27	1.93648e-27	6.65509e-28	6.95161e-29
12225	1.34447e-36	4.09706e-35	1.04552e-33	2.19664e-32	3.79808e-31	5.40506e-30	6.3315e-29	6.1055e-28	4.84707e-27	3.16817e-26	1.70502e-25	7.55526e-25	2.75647e-24	8.28037e-24	2.05563e-23	4.42106e-23	9.71727e-23	2.04741e-22	2.69392e-22	1.88897e-22	9.27692e-23	4.63704e-23	2.18034e-23	8.26673e-24	2.39534e-24	5.06605e-25	7.35289e-26	7.83425e-27	1.76984e-27	6.06093e-28	6.29557e-29
12240	1.23623e-36	3.76722e-35	9.61349e-34	2.0198e-32	3.49231e-31	4.96991e-30	5.82177e-29	5.61396e-28	4.45684e-27	2.91311e-26	1.56775e-25	6.94699e-25	2.53454e-24	7.61369e-24	1.89012e-23	4.06507e-23	8.93474e-23	1.88251e-22	2.47689e-22	1.73672e-22	8.52877e-23	4.2627e-23	2.00404e-23	7.5966e-24	2.20039e-24	4.65112e-25	6.74467e-26	7.1761e-27	1.61754e-27	5.51981e-28	5.70145e-29
12255	1.1367e-36	3.46393e-35	8.83954e-34	1.85719e-32	3.21115e-31	4.5698e-30	5.35307e-29	5.162e-28	4.09803e-27	2.67858e-26	1.44154e-25	6.3877e-25	2.33049e-24	7.0007e-24	1.73793e-23	3.73775e-23	8.21524e-23	1.73089e-22	2.27734e-22	1.59675e-22	7.84095e-23	3.91858e-23	1.842e-23	6.9808e-24	2.0213e-24	4.27018e-25	6.18676e-26	6.57324e-27	1.47835e-27	5.027e-28	5.16339e-29
12270	1.04519e-36	3.18506e-35	8.12789e-34	1.70767e-32	2.95263e-31	4.2019e-30	4.92211e-29	4.74642e-28	3.76811e-27	2.46294e-26	1.32548e-25	5.87343e-25	2.14286e-24	6.43705e-24	1.598e-23	3.43678e-23	7.55367e-23	1.59148e-22	2.09387e-22	1.46806e-22	7.2086e-23	3.60224e-23	1.69306e-23	6.41492e-24	1.85679e-24	3.92044e-25	5.675e-26	6.02102e-27	1.35114e-27	4.57819e-28	4.67611e-29
12285	9.61045e-37	2.92864e-35	7.47354e-34	1.57019e-32	2.71492e-31	3.86361e-30	4.52585e-29	4.3643e-28	3.46475e-27	2.26465e-26	1.21877e-25	5.40056e-25	1.97034e-24	5.91879e-24	1.46934e-23	3.16005e-23	6.94538e-23	1.4633e-22	1.92519e-22	1.34974e-22	6.62725e-23	3.31144e-23	1.55616e-23	5.8949e-24	1.70567e-24	3.59934e-25	5.20557e-26	5.5152e-27	1.23487e-27	4.16945e-28	4.23482e-29
12300	8.83674e-37	2.69287e-35	6.87187e-34	1.44378e-32	2.49635e-31	3.55256e-30	4.16148e-29	4.01294e-28	3.18581e-27	2.08233e-26	1.12065e-25	4.96577e-25	1.8117e-24	5.44225e-24	1.35103e-23	2.9056e-23	6.38607e-23	1.34544e-22	1.77009e-22	1.24096e-22	6.09279e-23	3.04411e-23	1.43033e-23	5.41704e-24	1.56685e-24	3.30455e-25	4.77498e-26	5.05187e-27	1.1286e-27	3.79721e-28	3.83517e-29
12315	8.12532e-37	2.47607e-35	6.31863e-34	1.32755e-32	2.29538e-31	3.26656e-30	3.82645e-29	3.68987e-28	2.92933e-27	1.91468e-26	1.03043e-25	4.56598e-25	1.66584e-24	5.00408e-24	1.24225e-23	2.67164e-23	5.87181e-23	1.23707e-22	1.62749e-22	1.14095e-22	5.60142e-23	2.79836e-23	1.31468e-23	4.97792e-24	1.43933e-24	3.03389e-25	4.38e-26	4.62746e-27	1.03149e-27	3.45819e-28	3.47324e-29
12330	7.47117e-37	2.27673e-35	5.80994e-34	1.22067e-32	2.11059e-31	3.00358e-30	3.5184e-29	3.39281e-28	2.6935e-27	1.76054e-26	9.47468e-26	4.19838e-25	1.53172e-24	4.60119e-24	1.14223e-23	2.45651e-23	5.39896e-23	1.13744e-22	1.49637e-22	1.04899e-22	5.14969e-23	2.57246e-23	1.20838e-23	4.5744e-24	1.32219e-24	2.78541e-25	4.01769e-26	4.23871e-27	9.42725e-28	3.14945e-28	3.14546e-29
12345	6.86969e-37	2.09344e-35	5.3422e-34	1.1224e-32	1.94067e-31	2.76177e-30	3.23514e-29	3.11966e-28	2.47665e-27	1.6188e-26	8.71189e-26	3.86037e-25	1.4084e-24	4.23074e-24	1.05026e-23	2.25871e-23	4.96418e-23	1.04583e-22	1.37582e-22	9.64447e-23	4.73438e-23	2.36479e-23	1.11067e-23	4.20358e-24	1.21458e-24	2.55728e-25	3.68535e-26	3.88262e-27	8.61601e-28	2.86826e-28	2.84862e-29
12360	6.31663e-37	1.9249e-35	4.91211e-34	1.03204e-32	1.78443e-31	2.53943e-30	2.97469e-29	2.86851e-28	2.27726e-27	1.48847e-26	8.01051e-26	3.54957e-25	1.29501e-24	3.89011e-24	9.657e-24	2.07684e-23	4.56442e-23	9.61594e-23	1.26498e-22	8.86717e-23	4.35257e-23	2.17388e-23	1.02086e-23	3.86283e-24	1.11572e-24	2.34783e-25	3.38051e-26	3.55644e-27	7.87459e-28	2.61219e-28	2.57979e-29
12375	5.8081e-37	1.76993e-35	4.51665e-34	9.48949e-33	1.64077e-31	2.33498e-30	2.7352e-29	2.63757e-28	2.09392e-27	1.36864e-26	7.3656e-26	3.2638e-25	1.19075e-24	3.57691e-24	8.87946e-24	1.90961e-23	4.19685e-23	8.84145e-23	1.16307e-22	8.15252e-23	4.00155e-23	1.99839e-23	9.38319e-24	3.5497e-24	1.02492e-24	2.15553e-25	3.10088e-26	3.25767e-27	7.19696e-28	2.37897e-28	2.33633e-29
12390	5.34051e-37	1.62744e-35	4.15303e-34	8.72552e-33	1.50868e-31	2.147e-30	2.515e-29	2.42523e-28	1.92535e-27	1.25845e-26	6.77261e-26	3.00103e-25	1.09488e-24	3.28892e-24	8.16453e-24	1.75585e-23	3.85888e-23	8.12934e-23	1.06937e-22	7.49547e-23	3.67884e-23	1.83706e-23	8.62448e-24	3.26195e-24	9.41501e-25	1.97899e-25	2.84438e-26	2.98399e-27	6.57765e-28	2.16658e-28	2.11584e-29
12405	4.91056e-37	1.49642e-35	3.81868e-34	8.02306e-33	1.38722e-31	1.97415e-30	2.31252e-29	2.22998e-28	1.77034e-27	1.15714e-26	6.22735e-26	2.75942e-25	1.00673e-24	3.02412e-24	7.50715e-24	1.61446e-23	3.54813e-23	7.47459e-23	9.83218e-23	6.89137e-23	3.38215e-23	1.68876e-23	7.92713e-24	2.99752e-24	8.64874e-25	1.8169e-25	2.60909e-26	2.73331e-27	6.01163e-28	1.97315e-28	1.91617e-29
12420	4.51523e-37	1.37595e-35	3.51125e-34	7.37714e-33	1.27554e-31	1.81522e-30	2.12635e-29	2.05045e-28	1.62782e-27	1.06398e-26	5.726e-26	2.53726e-25	9.25681e-25	2.78064e-24	6.90271e-24	1.48447e-23	3.2624e-23	6.87257e-23	9.04008e-23	6.33596e-23	3.10939e-23	1.55243e-23	7.28616e-24	2.75454e-24	7.94483e-25	1.66809e-25	2.39327e-26	2.50369e-27	5.49432e-28	1.79698e-28	1.73534e-29
12435	4.15172e-37	1.26517e-35	3.22857e-34	6.78323e-33	1.17285e-31	1.66908e-30	1.95516e-29	1.88537e-28	1.49677e-27	9.78321e-27	5.26501e-26	2.33299e-25	8.51154e-25	2.55676e-24	6.34693e-24	1.36494e-23	2.99969e-23	6.31904e-23	8.31179e-23	5.82531e-23	2.85863e-23	1.4271e-23	6.69701e-24	2.53124e-24	7.29822e-25	1.53147e-25	2.19531e-26	2.29335e-27	5.02152e-28	1.63655e-28	1.57157e-29
12450	3.81748e-37	1.16332e-35	2.96865e-34	6.23713e-33	1.07843e-31	1.53471e-30	1.79776e-29	1.73359e-28	1.37626e-27	8.99558e-27	4.84113e-26	2.14516e-25	7.82627e-25	2.35091e-24	5.8359e-24	1.25503e-23	2.75812e-23	5.81009e-23	7.64217e-23	5.35582e-23	2.62809e-23	1.31189e-23	6.15551e-24	2.32605e-24	6.70423e-25	1.40604e-25	2.01371e-26	2.10069e-27	4.58941e-28	1.49044e-28	1.42326e-29
12465	3.51014e-37	1.06966e-35	2.72965e-34	5.735e-33	9.91604e-32	1.41115e-30	1.65303e-29	1.59402e-28	1.26546e-27	8.27137e-27	4.45138e-26	1.97246e-25	7.19617e-25	2.16164e-24	5.36602e-24	1.15397e-23	2.53601e-23	5.34213e-23	7.02649e-23	4.92417e-23	2.41614e-23	1.20599e-23	5.65779e-24	2.1375e-24	6.15859e-25	1.29088e-25	1.84714e-26	1.92421e-27	4.19448e-28	1.35737e-28	1.28894e-29
12480	3.22755e-37	9.83548e-36	2.5099e-34	5.27329e-33	9.11773e-32	1.29754e-30	1.51995e-29	1.46569e-28	1.16359e-27	7.60546e-27	4.09301e-26	1.81366e-25	6.6168e-25	1.9876e-24	4.93397e-24	1.06105e-23	2.33179e-23	4.91186e-23	6.46042e-23	4.5273e-23	2.22129e-23	1.10863e-23	5.20031e-24	1.96423e-24	5.65735e-25	1.18515e-25	1.69435e-26	1.76256e-27	3.83354e-28	1.23619e-28	1.1673e-29
12495	2.96771e-37	9.04366e-36	2.30783e-34	4.84875e-33	8.38369e-32	1.19308e-30	1.39758e-29	1.34769e-28	1.06991e-27	6.99316e-27	3.76349e-26	1.66764e-25	6.08408e-25	1.82757e-24	4.53671e-24	9.75617e-24	2.14401e-23	4.51625e-23	5.93995e-23	4.16242e-23	2.04215e-23	1.01913e-23	4.77982e-24	1.805e-24	5.19691e-25	1.08809e-25	1.55419e-26	1.61449e-27	3.50365e-28	1.12582e-28	1.05714e-29
12510	2.72879e-37	8.31558e-36	2.12203e-34	4.4584e-33	7.70874e-32	1.09703e-30	1.28506e-29	1.23919e-28	9.83772e-28	6.43015e-27	3.46049e-26	1.53338e-25	5.59425e-25	1.68043e-24	4.17143e-24	8.97059e-24	1.97136e-23	4.1525e-23	5.46141e-23	3.82695e-23	1.87746e-23	9.36859e-24	4.39334e-24	1.65868e-24	4.77394e-25	9.98969e-26	1.42563e-26	1.47885e-27	3.20216e-28	1.02531e-28	9.57376e-30
12525	2.5091e-37	7.64612e-36	1.9512e-34	4.09946e-33	7.08813e-32	1.00871e-30	1.18161e-29	1.13943e-28	9.04571e-28	5.91247e-27	3.18189e-26	1.40993e-25	5.14385e-25	1.54513e-24	3.83556e-24	8.24827e-24	1.81261e-23	3.81805e-23	5.02143e-23	3.51852e-23	1.72605e-23	8.61228e-24	4.0381e-24	1.52422e-24	4.3854e-25	9.1715e-26	1.30771e-26	1.35462e-27	2.92661e-28	9.33769e-29	8.67027e-30
12540	2.3071e-37	7.03055e-36	1.79411e-34	3.76943e-33	6.51749e-32	9.27504e-31	1.08648e-29	1.0477e-28	8.31746e-28	5.43647e-27	2.92572e-26	1.29642e-25	4.72972e-25	1.42073e-24	3.52674e-24	7.58411e-24	1.66664e-23	3.51054e-23	4.61689e-23	3.23494e-23	1.58685e-23	7.91702e-24	3.71159e-24	1.40066e-24	4.02848e-25	8.42033e-26	1.19954e-26	1.24082e-27	2.67477e-28	8.50402e-29	7.85204e-30
12555	2.12136e-37	6.46454e-36	1.64967e-34	3.46596e-33	5.99278e-32	8.52833e-31	9.9901e-30	9.63348e-29	7.64784e-28	4.99879e-27	2.69018e-26	1.19204e-25	4.34893e-25	1.30634e-24	3.24278e-24	6.97343e-24	1.53243e-23	3.22779e-23	4.24494e-23	2.97422e-23	1.45887e-23	7.2779e-24	3.41148e-24	1.28712e-24	3.70061e-25	7.73068e-26	1.10031e-26	1.13658e-27	2.4446e-28	7.74479e-29	7.11103e-30
12570	1.95058e-37	5.9441e-36	1.51686e-34	3.18693e-33	5.51032e-32	7.84174e-31	9.18582e-30	8.85791e-29	7.03213e-28	4.59635e-27	2.4736e-26	1.09607e-25	3.99879e-25	1.20117e-24	2.98169e-24	6.41193e-24	1.40902e-23	2.96782e-23	3.90296e-23	2.73451e-23	1.34122e-23	6.69036e-24	3.13563e-24	1.18278e-24	3.39943e-25	7.09751e-26	1.0093e-26	1.04109e-27	2.23423e-28	7.05333e-29	6.43995e-30
12585	1.79354e-37	5.46556e-36	1.39474e-34	2.93036e-33	5.0667e-32	7.21042e-31	8.4463e-30	8.14479e-29	6.46599e-28	4.22631e-27	2.27445e-26	1.00783e-25	3.67685e-25	1.10446e-24	2.74161e-24	5.89563e-24	1.29555e-23	2.72879e-23	3.58852e-23	2.51413e-23	1.23305e-23	6.15026e-24	2.88209e-24	1.0869e-24	3.12275e-25	6.51621e-26	9.25809e-27	9.5363e-28	2.04197e-28	6.42361e-29	5.8322e-30
12600	1.64915e-37	5.02554e-36	1.28246e-34	2.69444e-33	4.6588e-32	6.62993e-31	7.76631e-30	7.48907e-29	5.94543e-28	3.88606e-27	2.09134e-26	9.26689e-26	3.38082e-25	1.01553e-24	2.52087e-24	5.42091e-24	1.19122e-23	2.509e-23	3.29942e-23	2.3115e-23	1.13361e-23	5.65376e-24	2.64905e-24	9.98797e-25	2.8686e-25	5.98251e-26	8.49227e-27	8.73516e-28	1.86626e-28	5.85012e-29	5.2818e-30
12615	1.51638e-37	4.62095e-36	1.17921e-34	2.47752e-33	4.28373e-32	6.09618e-31	7.14106e-30	6.88615e-29	5.46678e-28	3.5732e-27	1.92297e-26	8.52082e-26	3.10863e-25	9.33771e-25	2.3179e-24	4.98441e-24	1.0953e-23	2.30692e-23	3.03361e-23	2.1252e-23	1.04219e-23	5.19734e-24	2.43486e-24	9.17831e-25	2.63513e-25	5.49252e-26	7.7898e-27	8.00133e-28	1.70566e-28	5.32782e-29	4.78335e-30
12630	1.3943e-37	4.24893e-36	1.08428e-34	2.27806e-33	3.93886e-32	5.60539e-31	6.56616e-30	6.33176e-29	5.02666e-28	3.28553e-27	1.76815e-26	7.83482e-26	2.85835e-25	8.58591e-25	2.13127e-24	4.58306e-24	1.00709e-23	2.12112e-23	2.78922e-23	1.95392e-23	9.58142e-24	4.77777e-24	2.23798e-24	8.43429e-25	2.42066e-25	5.04267e-26	7.14544e-27	7.32914e-28	1.55889e-28	4.85215e-29	4.33193e-30
12645	1.28205e-37	3.90686e-36	9.96984e-35	2.09466e-33	3.62175e-32	5.15412e-31	6.03753e-30	5.82201e-29	4.62198e-28	3.02102e-27	1.6258e-26	7.20404e-26	2.62823e-25	7.89463e-25	1.95967e-24	4.21403e-24	9.25992e-24	1.95028e-23	2.56451e-23	1.79645e-23	8.80871e-24	4.39207e-24	2.05702e-24	7.75058e-25	2.22365e-25	4.62966e-26	6.55438e-27	6.71342e-28	1.42474e-28	4.41895e-29	3.92312e-30
12660	1.17884e-37	3.59233e-36	9.1672e-35	1.92603e-33	3.33018e-32	4.73917e-31	5.55147e-30	5.35329e-29	4.24988e-28	2.7778e-27	1.49491e-26	6.62405e-26	2.41663e-25	7.25902e-25	1.80189e-24	3.87471e-24	8.51423e-24	1.7932e-23	2.35791e-23	1.65166e-23	8.09831e-24	4.0375e-24	1.89069e-24	7.1223e-25	2.04267e-25	4.25048e-26	6.01221e-27	6.14943e-28	1.30214e-28	4.02443e-29	3.55289e-30
12675	1.08393e-37	3.30313e-36	8.42917e-35	1.77097e-33	3.06207e-32	4.35764e-31	5.10454e-30	4.92231e-29	3.90773e-28	2.55417e-27	1.37456e-26	6.09075e-26	2.22206e-25	6.67458e-25	1.65681e-24	3.56272e-24	7.82858e-24	1.64877e-23	2.16795e-23	1.51855e-23	7.44521e-24	3.71156e-24	1.73782e-24	6.54494e-25	1.87642e-25	3.90235e-26	5.51489e-27	5.63282e-28	1.19009e-28	3.66513e-29	3.21759e-30
12690	9.96669e-38	3.0372e-36	7.75057e-35	1.62839e-33	2.81556e-32	4.00682e-31	4.69358e-30	4.52603e-29	3.59313e-28	2.34854e-27	1.2639e-26	5.60039e-26	2.04316e-25	6.13719e-25	1.52341e-24	3.27584e-24	7.19816e-24	1.51598e-23	1.99329e-23	1.39616e-23	6.84478e-24	3.41193e-24	1.5973e-24	6.01439e-25	1.7237e-25	3.58274e-26	5.05871e-27	5.15961e-28	1.08768e-28	3.33791e-29	2.91394e-30
12705	9.1643e-38	2.79269e-36	7.12659e-35	1.4973e-33	2.58888e-32	3.68424e-31	4.31572e-30	4.16165e-29	3.30385e-28	2.15946e-27	1.16214e-26	5.14951e-26	1.87867e-25	5.64307e-25	1.40075e-24	3.01207e-24	6.61849e-24	1.39388e-23	1.83271e-23	1.28363e-23	6.29277e-24	3.13649e-24	1.46815e-24	5.52685e-25	1.58341e-25	3.2893e-26	4.64026e-27	4.72615e-28	9.94082e-29	3.0399e-29	2.63895e-30
12720	8.42651e-38	2.56785e-36	6.55285e-35	1.37675e-33	2.38046e-32	3.38763e-31	3.96827e-30	3.82661e-29	3.03787e-28	1.98561e-27	1.06858e-26	4.73493e-26	1.72741e-25	5.18873e-25	1.28797e-24	2.76953e-24	6.08551e-24	1.28161e-23	1.68506e-23	1.18018e-23	5.78528e-24	2.88329e-24	1.34944e-24	5.07882e-25	1.45454e-25	3.0199e-26	4.25642e-27	4.32911e-28	9.08539e-29	2.7685e-29	2.38991e-30
12735	7.74812e-38	2.36112e-36	6.0253e-35	1.26592e-33	2.18882e-32	3.1149e-31	3.6488e-30	3.51854e-29	2.7933e-28	1.82575e-27	9.8255e-27	4.35372e-26	1.58834e-25	4.77097e-25	1.18427e-24	2.54653e-24	5.59545e-24	1.17839e-23	1.54931e-23	1.08506e-23	5.31872e-24	2.65053e-24	1.24032e-24	4.66712e-25	1.33616e-25	2.77256e-26	3.90434e-27	3.96542e-28	8.30358e-29	2.52133e-29	2.16437e-30
12750	7.12434e-38	2.17104e-36	5.54022e-35	1.164e-33	2.0126e-32	2.86413e-31	3.35504e-30	3.23527e-29	2.56841e-28	1.67876e-27	9.03446e-27	4.00321e-26	1.46046e-25	4.38685e-25	1.08891e-24	2.34148e-24	5.14485e-24	1.08348e-23	1.42449e-23	9.97612e-24	4.88978e-24	2.43655e-24	1.14003e-24	4.28879e-25	1.22741e-25	2.54548e-26	3.58138e-27	3.63229e-28	7.58904e-29	2.29623e-29	1.96011e-30
12765	6.55078e-38	1.99625e-36	5.09419e-35	1.07029e-33	1.85057e-32	2.63355e-31	3.08494e-30	2.97481e-29	2.36164e-28	1.54361e-27	8.30711e-27	3.68091e-26	1.34288e-25	4.03365e-25	1.00124e-24	2.15294e-24	4.73054e-24	9.96212e-24	1.30973e-23	9.1721e-24	4.49544e-24	2.23985e-24	1.04785e-24	3.94113e-25	1.12752e-25	2.33699e-26	3.28513e-27	3.32714e-28	6.93598e-29	2.09122e-29	1.77513e-30
12780	6.0234e-38	1.83554e-36	4.68408e-35	9.84124e-34	1.70159e-32	2.42153e-31	2.83658e-30	2.73531e-29	2.17151e-28	1.41934e-27	7.63832e-27	3.38456e-26	1.23476e-25	3.70889e-25	9.20623e-25	1.97959e-24	4.3496e-24	9.15975e-24	1.20421e-23	8.43287e-24	4.13289e-24	2.05903e-24	9.63125e-25	3.62165e-25	1.03575e-25	2.14559e-26	3.01339e-27	3.04763e-28	6.33913e-29	1.90452e-29	1.60761e-30
12795	5.53847e-38	1.68777e-36	4.30697e-35	9.04895e-34	1.5646e-32	2.22658e-31	2.60821e-30	2.5151e-29	1.99669e-28	1.30507e-27	7.02337e-27	3.11208e-26	1.13535e-25	3.41028e-25	8.46498e-25	1.82019e-24	3.99933e-24	8.422e-24	1.1072e-23	7.75322e-24	3.79959e-24	1.89281e-24	8.85249e-25	3.32806e-25	9.51452e-26	1.96986e-26	2.76413e-27	2.7916e-28	5.79363e-29	1.73448e-29	1.4559e-30
12810	5.09259e-38	1.55189e-36	3.96023e-35	8.32045e-34	1.43864e-32	2.04732e-31	2.39823e-30	2.31262e-29	1.83594e-28	1.2e-27	6.45793e-27	2.86153e-26	1.04394e-25	3.13571e-25	7.78342e-25	1.67362e-24	3.67727e-24	7.74368e-24	1.018e-23	7.12835e-24	3.49317e-24	1.74001e-24	8.1367e-25	3.05828e-25	8.74015e-26	1.80852e-26	2.53548e-27	2.55708e-28	5.29508e-29	1.57963e-29	1.3185e-30
12825	4.6826e-38	1.42695e-36	3.64141e-35	7.65059e-34	1.32282e-32	1.8825e-31	2.20516e-30	2.12643e-29	1.68813e-28	1.10339e-27	5.93801e-27	2.63115e-26	9.59896e-26	2.88325e-25	7.15673e-25	1.53886e-24	3.38114e-24	7.11998e-24	9.35988e-24	6.55384e-24	3.21145e-24	1.59954e-24	7.47878e-25	2.81037e-25	8.02881e-26	1.6604e-26	2.32575e-27	2.34226e-28	4.83943e-29	1.4386e-29	1.19407e-30
12840	4.30562e-38	1.31207e-36	3.34825e-35	7.03467e-34	1.21632e-32	1.73094e-31	2.02763e-30	1.95524e-29	1.55222e-28	1.01456e-27	5.45995e-27	2.41931e-26	8.82614e-26	2.65111e-25	6.5805e-25	1.41495e-24	3.10886e-24	6.54653e-24	8.60583e-24	6.02563e-24	2.95246e-24	1.47041e-24	6.87406e-25	2.58255e-25	7.37536e-26	1.52441e-26	2.13337e-27	2.14549e-28	4.42299e-29	1.31016e-29	1.08138e-30
12855	3.95898e-38	1.20644e-36	3.07869e-35	6.46833e-34	1.1184e-32	1.59159e-31	1.86439e-30	1.79783e-29	1.42726e-28	9.3288e-28	5.02038e-27	2.22454e-26	8.11554e-26	2.43766e-25	6.05067e-25	1.30102e-24	2.8585e-24	6.01926e-24	7.91252e-24	5.54e-24	2.71435e-24	1.35171e-24	6.31824e-25	2.3732e-25	6.7751e-26	1.39955e-26	1.9569e-27	1.96525e-28	4.04238e-29	1.19319e-29	9.79331e-31
12870	3.64026e-38	1.10931e-36	2.83083e-35	5.94758e-34	1.02836e-32	1.46346e-31	1.71429e-30	1.65309e-29	1.31235e-28	8.57775e-28	4.6162e-27	2.04544e-26	7.46216e-26	2.2414e-25	5.56349e-25	1.19626e-24	2.62831e-24	5.53445e-24	7.27507e-24	5.0935e-24	2.49545e-24	1.24259e-24	5.80736e-25	2.18082e-25	6.22368e-26	1.28492e-26	1.79503e-27	1.80015e-28	3.69452e-29	1.08666e-29	8.8691e-31
12885	3.34719e-38	1.02001e-36	2.60293e-35	5.46876e-34	9.45569e-33	1.34564e-31	1.57628e-30	1.52001e-29	1.2067e-28	7.88718e-28	4.24456e-27	1.88076e-26	6.86137e-26	2.06094e-25	5.11554e-25	1.09993e-24	2.41666e-24	5.0887e-24	6.68897e-24	4.68299e-24	2.2942e-24	1.14227e-24	5.33779e-25	2.00404e-25	5.71715e-26	1.17969e-26	1.64655e-27	1.64892e-28	3.3766e-29	9.89646e-30	8.0321e-31
12900	3.07772e-38	9.37889e-37	2.39338e-35	5.02848e-34	8.69444e-33	1.2373e-31	1.44938e-30	1.39763e-29	1.10955e-28	7.2522e-28	3.90283e-27	1.72935e-26	6.30896e-26	1.89501e-25	4.70366e-25	1.01137e-24	2.22204e-24	4.67884e-24	6.15009e-24	4.30556e-24	2.10918e-24	1.05006e-24	4.90619e-25	1.84159e-25	5.25184e-26	1.08307e-26	1.51035e-27	1.51039e-28	3.08604e-29	9.01291e-30	7.2741e-31
12915	2.82994e-38	8.62382e-37	2.20069e-35	4.62366e-34	7.99448e-33	1.13769e-31	1.33269e-30	1.28511e-29	1.02022e-28	6.66834e-28	3.58862e-27	1.59012e-26	5.80102e-26	1.74243e-25	4.32494e-25	9.29931e-25	2.04311e-24	4.302e-24	5.65462e-24	3.95855e-24	1.93908e-24	9.65291e-25	4.50948e-25	1.6923e-25	4.8244e-26	9.9436e-27	1.38541e-27	1.38351e-28	2.82048e-29	8.20824e-30	6.58763e-31
12930	2.60211e-38	7.92955e-37	2.02352e-35	4.25142e-34	7.35086e-33	1.0461e-31	1.2254e-30	1.18165e-29	9.38087e-29	6.13148e-28	3.29971e-27	1.4621e-26	5.33398e-26	1.60215e-25	3.97672e-25	8.55052e-25	1.87858e-24	3.95551e-24	5.19907e-24	3.63951e-24	1.7827e-24	8.87365e-25	4.14486e-25	1.55512e-25	4.43176e-26	9.12919e-27	1.27081e-27	1.26728e-28	2.57777e-29	7.47541e-30	5.96594e-31
12945	2.39262e-38	7.29116e-37	1.86061e-35	3.90915e-34	6.75907e-33	9.61882e-32	1.12675e-30	1.08652e-29	8.62564e-29	5.63785e-28	3.03405e-27	1.34439e-26	4.90454e-26	1.47315e-25	3.65653e-25	7.86202e-25	1.7273e-24	3.63692e-24	4.78022e-24	3.34619e-24	1.63893e-24	8.15729e-25	3.80971e-25	1.42906e-25	4.07106e-26	8.38148e-27	1.16569e-27	1.16081e-28	2.35595e-29	6.80801e-30	5.40292e-31
12960	2.2e-38	6.70417e-37	1.71082e-35	3.59444e-34	6.21491e-33	8.84443e-32	1.03604e-30	9.99048e-30	7.93121e-29	5.18396e-28	2.78979e-27	1.23615e-26	4.50967e-26	1.35455e-25	3.36212e-25	7.22897e-25	1.5882e-24	3.344e-24	4.39511e-24	3.0765e-24	1.50676e-24	7.49877e-25	3.50167e-25	1.31321e-25	3.73973e-26	7.69501e-27	1.06927e-27	1.06329e-28	2.15322e-29	6.20019e-30	4.89304e-31
12975	2.02288e-38	6.16444e-37	1.57309e-35	3.30506e-34	5.71457e-33	8.13239e-32	9.52627e-31	9.18617e-30	7.29269e-29	4.76661e-28	2.56519e-27	1.13663e-26	4.1466e-26	1.24549e-25	3.09142e-25	6.64688e-25	1.4603e-24	3.07466e-24	4.04103e-24	2.82855e-24	1.38524e-24	6.8934e-25	3.21853e-25	1.20676e-25	3.43536e-26	7.06477e-27	9.8082e-28	9.73968e-29	1.96793e-29	5.64664e-30	4.43127e-31
12990	1.86003e-38	5.66816e-37	1.44644e-35	3.03898e-34	5.25451e-33	7.47768e-32	8.75933e-31	8.44662e-30	6.70557e-29	4.38286e-28	2.35867e-27	1.04512e-26	3.81275e-26	1.14521e-25	2.84251e-25	6.11167e-25	1.34271e-24	2.82702e-24	3.71547e-24	2.60058e-24	1.27353e-24	6.33691e-25	2.95829e-25	1.10894e-25	3.15576e-26	6.48614e-27	8.99688e-28	8.92145e-29	1.79858e-29	5.14251e-30	4.01309e-31
13005	1.71028e-38	5.21183e-37	1.33e-35	2.79432e-34	4.83148e-33	6.87567e-32	8.05414e-31	7.7666e-30	6.16572e-29	4.03001e-28	2.16877e-27	9.60978e-27	3.50578e-26	1.05301e-25	2.61364e-25	5.61955e-25	1.23458e-24	2.59933e-24	3.41615e-24	2.39099e-24	1.17082e-24	5.82534e-25	2.71909e-25	1.01904e-25	2.89892e-26	5.95491e-27	8.25268e-28	8.17197e-29	1.64381e-29	4.68339e-30	3.63436e-31
13020	1.57259e-38	4.79224e-37	1.22292e-35	2.56936e-34	4.44251e-33	6.32213e-32	7.40573e-31	7.14133e-30	5.66934e-29	3.70556e-28	1.99417e-27	8.83611e-27	3.22353e-26	9.68227e-26	2.4032e-25	5.16706e-25	1.13516e-24	2.38997e-24	3.14093e-24	2.19829e-24	1.0764e-24	5.35507e-25	2.49923e-25	9.36435e-26	2.66298e-26	5.46718e-27	7.57003e-28	7.48544e-29	1.50236e-29	4.26525e-30	3.29138e-31
13035	1.44599e-38	4.40643e-37	1.12447e-35	2.36251e-34	4.08486e-33	5.81315e-32	6.80951e-31	6.56641e-30	5.21291e-29	3.40723e-28	1.83362e-27	8.12472e-27	2.964e-26	8.90272e-26	2.20971e-25	4.751e-25	1.04375e-24	2.19748e-24	2.88789e-24	2.02111e-24	9.89591e-25	4.92276e-25	2.29714e-25	8.60525e-26	2.44625e-26	5.0194e-27	6.94385e-28	6.85659e-29	1.37308e-29	3.88445e-30	2.98077e-31
13050	1.32958e-38	4.05169e-37	1.03394e-35	2.17231e-34	3.756e-33	5.34515e-32	6.2613e-31	6.03776e-30	4.79323e-29	3.13292e-28	1.686e-27	7.4706e-27	2.72537e-26	8.18594e-26	2.03179e-25	4.36845e-25	9.59693e-25	2.02049e-24	2.65523e-24	1.85822e-24	9.09784e-25	4.52536e-25	2.1114e-25	7.90768e-26	2.24715e-26	4.6083e-27	6.36946e-28	6.28058e-29	1.25492e-29	3.53765e-30	2.69947e-31
13065	1.22254e-38	3.7255e-37	9.50701e-36	1.99742e-34	3.45361e-33	4.91483e-32	5.75722e-31	5.55168e-30	4.40734e-29	2.8807e-28	1.55026e-27	6.86915e-27	2.50595e-26	7.52687e-26	1.8682e-25	4.0167e-25	8.8241e-25	1.85776e-24	2.44132e-24	1.70846e-24	8.36413e-25	4.16003e-25	1.94068e-25	7.26666e-26	2.06426e-26	4.23087e-27	5.84259e-28	5.75295e-29	1.14693e-29	3.22181e-30	2.44471e-31
13080	1.12411e-38	3.42557e-37	8.74163e-36	1.83661e-34	3.17557e-33	4.51915e-32	5.29372e-31	5.10473e-30	4.05252e-29	2.64878e-28	1.42545e-27	6.31612e-27	2.30419e-26	6.92086e-26	1.71778e-25	3.69327e-25	8.1135e-25	1.70813e-24	2.24464e-24	1.57077e-24	7.68959e-25	3.8242e-25	1.78376e-25	6.6776e-26	1.89625e-26	3.88434e-27	5.3593e-28	5.26964e-29	1.04824e-29	2.93417e-30	2.214e-31
13095	1.03361e-38	3.14979e-37	8.03786e-36	1.68875e-34	2.91992e-33	4.15533e-32	4.86754e-31	4.69376e-30	3.72626e-29	2.43553e-28	1.31069e-27	5.80762e-27	2.11868e-26	6.36365e-26	1.57947e-25	3.39588e-25	7.46013e-25	1.57055e-24	2.06381e-24	1.44417e-24	7.06945e-25	3.51548e-25	1.63953e-25	6.1363e-26	1.74192e-26	3.56621e-27	4.91598e-28	4.82694e-29	9.58034e-30	2.67221e-30	2.00506e-31
13110	9.50401e-39	2.89621e-37	7.39076e-36	1.5528e-34	2.68484e-33	3.82079e-32	4.47567e-31	4.31588e-30	3.42627e-29	2.23945e-28	1.20517e-27	5.34005e-27	1.94811e-26	5.85129e-26	1.4523e-25	3.12244e-25	6.85937e-25	1.44406e-24	1.89754e-24	1.32778e-24	6.49932e-25	3.23168e-25	1.50696e-25	5.63887e-26	1.60015e-26	3.27412e-27	4.50934e-28	4.42143e-29	8.75593e-30	2.43363e-30	1.81584e-31
13125	8.73887e-39	2.66304e-37	6.79575e-36	1.42779e-34	2.4687e-33	3.51319e-32	4.11534e-31	3.96842e-30	3.15043e-29	2.05916e-28	1.10814e-27	4.91013e-27	1.79126e-26	5.38019e-26	1.33537e-25	2.87102e-25	6.30699e-25	1.32775e-24	1.74467e-24	1.22076e-24	5.97517e-25	2.97079e-25	1.38511e-25	5.18177e-26	1.46992e-26	3.00596e-27	4.13634e-28	4.04999e-29	8.00247e-30	2.21636e-30	1.64447e-31
13140	8.03533e-39	2.44865e-37	6.24865e-36	1.31284e-34	2.26995e-33	3.23036e-32	3.78403e-31	3.64893e-30	2.89679e-29	1.89338e-28	1.01893e-27	4.51482e-27	1.64705e-26	4.94702e-26	1.22785e-25	2.63984e-25	5.7991e-25	1.22081e-24	1.60412e-24	1.12238e-24	5.49329e-25	2.73096e-25	1.27311e-25	4.76172e-26	1.35028e-26	2.75976e-27	3.79418e-28	3.70975e-29	7.31384e-30	2.01848e-30	1.48928e-31
13155	7.38843e-39	2.25151e-37	5.74559e-36	1.20715e-34	2.0872e-33	2.97029e-32	3.47939e-31	3.35516e-30	2.66358e-29	1.74095e-28	9.36897e-28	4.15133e-27	1.51444e-26	4.54872e-26	1.12899e-25	2.42728e-25	5.3321e-25	1.12248e-24	1.47488e-24	1.03192e-24	5.05028e-25	2.5105e-25	1.17017e-25	4.37572e-26	1.24039e-26	2.53373e-27	3.48034e-28	3.3981e-29	6.68447e-30	1.83827e-30	1.34874e-31
13170	6.79361e-39	2.07025e-37	5.28303e-36	1.10996e-34	1.91917e-33	2.73116e-32	3.19927e-31	3.08505e-30	2.44914e-29	1.60079e-28	8.61469e-28	3.81711e-27	1.39251e-26	4.18249e-26	1.03808e-25	2.23183e-25	4.90271e-25	1.03208e-24	1.35606e-24	9.48751e-25	4.64299e-25	2.30783e-25	1.07555e-25	4.02101e-26	1.13943e-26	2.32621e-27	3.19245e-28	3.11263e-29	6.10926e-30	1.67415e-30	1.22145e-31
13185	6.24668e-39	1.90358e-37	4.8577e-36	1.0206e-34	1.76466e-33	2.51128e-32	2.94171e-31	2.83668e-30	2.25197e-29	1.47191e-28	7.92114e-28	3.5098e-27	1.2804e-26	3.84575e-26	9.54502e-26	2.05212e-25	4.5079e-25	9.48951e-25	1.24682e-24	8.72286e-25	4.26855e-25	2.12152e-25	9.88588e-26	3.69505e-26	1.0467e-26	2.13569e-27	2.92837e-28	2.85114e-29	5.58354e-30	1.52469e-30	1.10618e-31
13200	5.74378e-39	1.75033e-37	4.46663e-36	9.38437e-35	1.62259e-33	2.30911e-32	2.70488e-31	2.60831e-30	2.07067e-29	1.35341e-28	7.28342e-28	3.22723e-27	1.17732e-26	3.53612e-26	8.7765e-26	1.88689e-25	4.14488e-25	8.7252e-25	1.14637e-24	8.01984e-25	3.9243e-25	1.95025e-25	9.08653e-26	3.39552e-26	9.61509e-27	1.96077e-27	2.68614e-28	2.61161e-29	5.10307e-30	1.38856e-30	1.00179e-31
13215	5.28136e-39	1.60942e-37	4.10703e-36	8.62886e-35	1.49196e-33	2.12321e-32	2.48712e-31	2.39832e-30	1.90396e-29	1.24445e-28	6.69704e-28	2.96741e-27	1.08253e-26	3.25142e-26	8.06985e-26	1.73495e-25	3.8111e-25	8.02246e-25	1.05401e-24	7.37348e-25	3.60782e-25	1.79281e-25	8.35181e-26	3.12027e-26	8.83254e-27	1.80018e-27	2.46395e-28	2.39221e-29	4.66394e-30	1.26459e-30	9.07249e-32
13230	4.85617e-39	1.47985e-37	3.77639e-36	7.93418e-35	1.37185e-33	1.95227e-32	2.28688e-31	2.20524e-30	1.75068e-29	1.14426e-28	6.15788e-28	2.7285e-27	9.95375e-27	2.98964e-26	7.4201e-26	1.59525e-25	3.50419e-25	7.37631e-25	9.69101e-25	6.77921e-25	3.31686e-25	1.64808e-25	7.6765e-26	2.86733e-26	8.11368e-27	1.65274e-27	2.26013e-28	2.19124e-29	4.2626e-30	1.15169e-30	8.2163e-32
13245	4.46522e-39	1.36071e-37	3.47236e-36	7.29542e-35	1.2614e-33	1.7951e-32	2.10277e-31	2.0277e-30	1.60974e-29	1.05214e-28	5.66212e-28	2.50883e-27	9.15237e-27	2.74893e-26	6.82267e-26	1.4668e-25	3.222e-25	6.78221e-25	8.91027e-25	6.23284e-25	3.04937e-25	1.51504e-25	7.05579e-26	2.6349e-26	7.45332e-27	1.51737e-27	2.07318e-28	2.00716e-29	3.89579e-30	1.04887e-30	7.44091e-32
13260	4.10574e-39	1.25116e-37	3.19281e-36	6.70809e-35	1.15985e-33	1.65058e-32	1.93349e-31	1.86445e-30	1.48014e-29	9.67435e-29	5.20627e-28	2.30685e-27	8.41551e-27	2.52761e-26	6.27333e-26	1.34869e-25	2.96254e-25	6.23595e-25	8.19244e-25	5.7305e-25	2.80345e-25	1.39273e-25	6.48528e-26	2.42131e-26	6.84671e-27	1.39309e-27	1.90169e-28	1.83854e-29	3.56055e-30	9.55224e-31	6.7387e-32
13275	3.7752e-39	1.15043e-37	2.93577e-36	6.16804e-35	1.06648e-33	1.5177e-32	1.77783e-31	1.71435e-30	1.36098e-29	8.89549e-29	4.78712e-28	2.12113e-27	7.73797e-27	2.32411e-26	5.76823e-26	1.24009e-25	2.72397e-25	5.7337e-25	7.53243e-25	5.26865e-25	2.57736e-25	1.2803e-25	5.96089e-26	2.22503e-26	6.28947e-27	1.279e-27	1.74438e-28	1.68408e-29	3.25416e-30	8.69942e-31	6.10275e-32
13290	3.47127e-39	1.05782e-37	2.69942e-36	5.67147e-35	9.80618e-34	1.39551e-32	1.6347e-31	1.57633e-30	1.25141e-29	8.17933e-29	4.40172e-28	1.95036e-27	7.11498e-27	2.13699e-26	5.3038e-26	1.14024e-25	2.50461e-25	5.27189e-25	6.9256e-25	4.84403e-25	2.3695e-25	1.17694e-25	5.47891e-26	2.04466e-26	5.77758e-27	1.17424e-27	1.60009e-28	1.5426e-29	2.97413e-30	7.92274e-31	5.52683e-32
13305	3.19181e-39	9.72655e-38	2.4821e-36	5.21488e-35	9.01671e-34	1.28316e-32	1.50309e-31	1.44943e-30	1.15066e-29	7.52083e-29	4.04734e-28	1.79333e-27	6.54215e-27	1.96493e-26	4.87676e-26	1.04843e-25	2.30292e-25	4.84728e-25	6.36766e-25	4.45362e-25	2.17841e-25	1.08193e-25	5.03589e-26	1.87891e-26	5.30735e-27	1.07807e-27	1.46773e-28	1.41301e-29	2.7182e-30	7.2154e-31	5.00525e-32
13320	2.93484e-39	8.94349e-38	2.28227e-36	4.79504e-35	8.2908e-34	1.17986e-32	1.38208e-31	1.33274e-30	1.05802e-29	6.91535e-29	3.7215e-28	1.64895e-27	6.01544e-27	1.80673e-26	4.4841e-26	9.64007e-26	2.11746e-25	4.45687e-25	5.85466e-25	4.09468e-25	2.00273e-25	9.94586e-26	4.6287e-26	1.7266e-26	4.8754e-27	9.89771e-28	1.34633e-28	1.2943e-29	2.4843e-30	6.57121e-31	4.53289e-32
13335	2.69857e-39	8.22348e-38	2.09853e-36	4.40901e-35	7.62333e-34	1.08487e-32	1.27082e-31	1.22544e-30	9.72845e-30	6.35861e-29	3.42188e-28	1.5162e-27	5.53113e-27	1.66127e-26	4.12306e-26	8.86384e-26	1.94695e-25	4.09791e-25	5.38299e-25	3.76467e-25	1.84122e-25	9.14294e-26	4.25444e-26	1.58664e-26	4.4786e-27	9.08706e-28	1.23496e-28	1.18557e-29	2.27052e-30	5.98453e-31	4.10511e-32
13350	2.48131e-39	7.56143e-38	1.92958e-36	4.05405e-35	7.0096e-34	9.97533e-33	1.16851e-31	1.12679e-30	8.94524e-30	5.84669e-29	3.14639e-28	1.39413e-27	5.08582e-27	1.52751e-26	3.79109e-26	8.15012e-26	1.79016e-25	3.76785e-25	4.94933e-25	3.46126e-25	1.69273e-25	8.40485e-26	3.91043e-26	1.45802e-26	4.1141e-27	8.3428e-28	1.13281e-28	1.08597e-29	2.07514e-30	5.45024e-31	3.71771e-32
13365	2.28155e-39	6.95268e-38	1.77424e-36	3.72767e-35	6.44528e-34	9.17225e-33	1.07443e-31	1.03607e-30	8.22508e-30	5.37598e-29	2.89308e-28	1.28189e-27	4.67636e-27	1.40453e-26	3.48585e-26	7.49386e-26	1.646e-25	3.46438e-25	4.5506e-25	3.18229e-25	1.55621e-25	7.72634e-26	3.59424e-26	1.33983e-26	3.77926e-27	7.6595e-28	1.0391e-28	9.94739e-30	1.89657e-30	4.96364e-31	3.36686e-32
13380	2.09787e-39	6.39294e-38	1.6314e-36	3.42757e-35	5.92639e-34	8.43382e-33	9.87933e-32	9.5266e-31	7.5629e-30	4.94318e-29	2.66017e-28	1.17869e-27	4.29986e-27	1.29145e-26	3.20518e-26	6.89045e-26	1.51345e-25	3.18535e-25	4.18399e-25	2.92582e-25	1.43071e-25	7.1026e-26	3.30362e-26	1.23122e-26	3.47167e-27	7.03217e-28	9.53148e-29	9.11172e-30	1.73336e-30	4.52049e-31	3.04912e-32
13395	1.92898e-39	5.87827e-38	1.50006e-36	3.15162e-35	5.44927e-34	7.75483e-33	9.08397e-32	8.75964e-31	6.95403e-30	4.54521e-29	2.446e-28	1.08379e-27	3.95368e-27	1.18747e-26	2.94711e-26	6.33562e-26	1.39157e-25	2.9288e-25	3.84691e-25	2.69001e-25	1.31533e-25	6.52922e-26	3.0365e-26	1.13141e-26	3.18912e-27	6.45621e-28	8.74305e-29	8.34625e-30	1.5842e-30	4.1169e-31	2.76137e-32
13410	1.77368e-39	5.40503e-38	1.3793e-36	2.8979e-35	5.01057e-34	7.13051e-33	8.35265e-32	8.05442e-31	6.39418e-30	4.17929e-29	2.24908e-28	9.96536e-28	3.63537e-27	1.09186e-26	2.70982e-26	5.82547e-26	1.27951e-25	2.69291e-25	3.537e-25	2.47321e-25	1.20925e-25	6.00213e-26	2.79097e-26	1.0397e-26	2.92956e-27	5.92743e-28	8.01984e-29	7.64508e-30	1.44788e-30	3.74935e-31	2.50078e-32
13425	1.63089e-39	4.96988e-38	1.26825e-36	2.6646e-35	4.60718e-34	6.55646e-33	7.6802e-32	7.40598e-31	5.8794e-30	3.84282e-29	2.06801e-28	9.16306e-28	3.34268e-27	1.00395e-26	2.49164e-26	5.3564e-26	1.17647e-25	2.47602e-25	3.25205e-25	2.27388e-25	1.11173e-25	5.51759e-26	2.5653e-26	9.55416e-27	2.69113e-27	5.44196e-28	7.35645e-29	7.00282e-30	1.32329e-30	3.4146e-31	2.26477e-32
13440	1.49959e-39	4.56977e-38	1.16615e-36	2.45008e-35	4.23627e-34	6.02862e-33	7.06189e-32	6.80974e-31	5.40606e-30	3.53344e-29	1.90151e-28	8.42535e-28	3.07356e-27	9.23123e-27	2.29102e-26	4.9251e-26	1.08173e-25	2.27659e-25	2.99005e-25	2.09062e-25	1.02207e-25	5.07216e-26	2.35788e-26	8.77967e-27	2.4721e-27	4.99624e-28	6.74794e-29	6.41452e-30	1.20942e-30	3.10975e-31	2.05104e-32
13455	1.37886e-39	4.20187e-38	1.07227e-36	2.25283e-35	3.89522e-34	5.54327e-33	6.49336e-32	6.26151e-31	4.97083e-30	3.24897e-29	1.74843e-28	7.74703e-28	2.82611e-27	8.488e-27	2.10656e-26	4.52852e-26	9.94621e-26	2.09323e-25	2.74917e-25	1.92212e-25	9.39646e-26	4.66269e-26	2.16722e-26	8.06797e-27	2.2709e-27	4.58704e-28	6.18976e-29	5.87564e-30	1.10534e-30	2.83211e-31	1.85748e-32
13470	1.26785e-39	3.86359e-38	9.85941e-37	2.07146e-35	3.58163e-34	5.097e-33	5.97059e-32	5.75741e-31	4.57064e-30	2.98741e-29	1.60766e-28	7.12332e-28	2.59857e-27	7.80461e-27	1.93695e-26	4.16388e-26	9.14525e-26	1.92464e-25	2.52769e-25	1.76721e-25	8.63867e-26	4.28628e-26	1.99199e-26	7.41395e-27	2.08608e-27	4.21134e-28	5.67775e-29	5.38203e-30	1.01023e-30	2.57926e-31	1.68219e-32
13485	1.16578e-39	3.55255e-38	9.06566e-37	1.90469e-35	3.29328e-34	4.68665e-33	5.48992e-32	5.2939e-31	4.20267e-30	2.7469e-29	1.47823e-28	6.54983e-28	2.38936e-27	7.17624e-27	1.78099e-26	3.8286e-26	8.40879e-26	1.76962e-25	2.32405e-25	1.62478e-25	7.94199e-26	3.94026e-26	1.83092e-26	6.81296e-27	1.9163e-27	3.86642e-28	5.20809e-29	4.92989e-30	9.23294e-31	2.34899e-31	1.52344e-32
13500	1.07193e-39	3.26654e-38	8.33581e-37	1.75135e-35	3.02815e-34	4.30934e-33	5.04794e-32	4.8677e-31	3.86432e-30	2.52575e-29	1.35922e-28	6.02251e-28	2.19699e-27	6.59846e-27	1.6376e-26	3.52032e-26	7.73164e-26	1.62709e-25	2.13682e-25	1.49383e-25	7.30149e-26	3.62217e-26	1.68287e-26	6.26068e-27	1.76033e-27	3.54975e-28	4.77729e-29	4.51573e-30	8.43842e-31	2.13927e-31	1.37967e-32
13515	9.85631e-40	3.00356e-38	7.66472e-37	1.61036e-35	2.78436e-34	3.96241e-33	4.64154e-32	4.47581e-31	3.55322e-30	2.32241e-29	1.24979e-28	5.53764e-28	2.02011e-27	6.0672e-27	1.50574e-26	3.23686e-26	7.10902e-26	1.49604e-25	1.96467e-25	1.37344e-25	6.71265e-26	3.32975e-26	1.5468e-26	5.75317e-27	1.61706e-27	3.25902e-28	4.38212e-29	4.13636e-30	7.71228e-31	1.94828e-31	1.24946e-32
13530	9.06281e-40	2.76175e-38	7.04765e-37	1.48071e-35	2.5602e-34	3.64341e-33	4.26787e-32	4.11548e-31	3.26716e-30	2.13543e-29	1.14918e-28	5.09181e-28	1.85747e-27	5.57872e-27	1.38451e-26	2.97622e-26	6.53654e-26	1.37555e-25	1.80639e-25	1.26274e-25	6.1713e-26	3.06095e-26	1.42173e-26	5.2868e-27	1.48545e-27	2.99209e-28	4.01964e-29	3.78887e-30	7.04862e-31	1.77433e-31	1.13155e-32
13545	8.33319e-40	2.53941e-38	6.48027e-37	1.3615e-35	2.35409e-34	3.35009e-33	3.92427e-32	3.78415e-31	3.00413e-30	1.96351e-29	1.05666e-28	4.68187e-28	1.70793e-27	5.12956e-27	1.27303e-26	2.73658e-26	6.01015e-26	1.26476e-25	1.66086e-25	1.16097e-25	5.6736e-26	2.81384e-26	1.30677e-26	4.85824e-27	1.36456e-27	2.74703e-28	3.68714e-29	3.47057e-30	6.44208e-31	1.61592e-31	1.02476e-32
13560	7.66231e-40	2.33497e-38	5.95856e-37	1.25189e-35	2.16457e-34	3.08038e-33	3.60834e-32	3.4795e-31	2.76227e-30	1.80544e-29	9.71587e-29	4.30494e-28	1.57042e-27	4.71657e-27	1.17053e-26	2.51622e-26	5.52616e-26	1.16289e-25	1.52706e-25	1.0674e-25	5.21604e-26	2.58669e-26	1.20111e-26	4.46441e-27	1.2535e-27	2.52204e-28	3.38214e-29	3.17901e-30	5.88772e-31	1.47165e-31	9.28054e-33
13575	7.04544e-40	2.14699e-38	5.47886e-37	1.15111e-35	1.9903e-34	2.83239e-33	3.31784e-32	3.19938e-31	2.53989e-30	1.66008e-29	8.93366e-29	3.95835e-28	1.44398e-27	4.33682e-27	1.07629e-26	2.31362e-26	5.08114e-26	1.06923e-25	1.40404e-25	9.81376e-26	4.79539e-26	2.37787e-26	1.10399e-26	4.10251e-27	1.15148e-27	2.31548e-28	3.10238e-29	2.91194e-30	5.38107e-31	1.34026e-31	8.40472e-33
13590	6.47823e-40	1.97414e-38	5.03777e-37	1.05843e-35	1.83007e-34	2.60436e-33	3.05073e-32	2.9418e-31	2.33541e-30	1.52643e-29	8.21443e-29	3.63967e-28	1.32773e-27	3.98766e-27	9.89629e-27	2.12732e-26	4.67196e-26	9.83114e-26	1.29092e-25	9.02282e-26	4.40866e-26	2.18591e-26	1.01472e-26	3.76995e-27	1.05776e-27	2.12583e-28	2.84575e-29	2.66731e-30	4.91802e-31	1.22061e-31	7.61155e-33
13605	5.95669e-40	1.81521e-38	4.63219e-37	9.73222e-36	1.68274e-34	2.39469e-33	2.80513e-32	2.70497e-31	2.14739e-30	1.40354e-29	7.5531e-29	3.34664e-28	1.22083e-27	3.6666e-27	9.09948e-27	1.95603e-26	4.29574e-26	9.03932e-26	1.18692e-25	8.29563e-26	4.05311e-26	2.00944e-26	9.32675e-27	3.46435e-27	9.71672e-28	1.95172e-28	2.61036e-29	2.44323e-30	4.49481e-31	1.11163e-31	6.89323e-33
13620	5.47713e-40	1.66907e-38	4.25927e-37	8.94871e-36	1.54726e-34	2.2019e-33	2.57929e-32	2.4872e-31	1.97451e-30	1.29055e-29	6.94501e-29	3.0772e-28	1.12254e-27	3.37139e-27	8.36683e-27	1.79853e-26	3.9498e-26	8.31127e-26	1.0913e-25	7.62704e-26	3.72624e-26	1.84722e-26	8.57261e-27	3.18352e-27	8.9259e-28	1.79187e-28	2.39443e-29	2.23798e-30	4.10803e-31	1.01238e-31	6.2427e-33
13635	5.03619e-40	1.5347e-38	3.91637e-37	8.22828e-36	1.4227e-34	2.02463e-33	2.37164e-32	2.28696e-31	1.81555e-30	1.18665e-29	6.38588e-29	2.82946e-28	1.03217e-27	3.09995e-27	7.69317e-27	1.65371e-26	3.63173e-26	7.64186e-26	1.00338e-25	7.01234e-26	3.42573e-26	1.6981e-26	7.87945e-27	2.92545e-27	8.19944e-28	1.64511e-28	2.19637e-29	2.04996e-30	3.75452e-31	9.22e-32	5.65357e-33
13650	4.63074e-40	1.41115e-38	3.60107e-37	7.56584e-36	1.30816e-34	1.86164e-33	2.18071e-32	2.10284e-31	1.66938e-30	1.09111e-29	5.87176e-29	2.60166e-28	9.49066e-28	2.85037e-27	7.07374e-27	1.52055e-26	3.33927e-26	7.02637e-26	9.22549e-26	6.44718e-26	3.14946e-26	1.56101e-26	7.24233e-27	2.68831e-27	7.5321e-28	1.51037e-28	2.01469e-29	1.87775e-30	3.43144e-31	8.39684e-32	5.12003e-33
13665	4.25793e-40	1.29754e-38	3.31116e-37	6.95674e-36	1.20284e-34	1.71176e-33	2.00514e-32	1.93355e-31	1.53498e-30	1.00327e-29	5.39904e-29	2.39221e-28	8.72656e-28	2.62088e-27	6.5042e-27	1.39811e-26	3.07036e-26	6.46045e-26	8.48226e-26	5.92757e-26	2.89547e-26	1.435e-26	6.65673e-27	2.47038e-27	6.91908e-28	1.38667e-28	1.84804e-29	1.72e-30	3.13616e-31	7.64717e-32	4.63684e-33
13680	3.91514e-40	1.19308e-38	3.04459e-37	6.39667e-36	1.10601e-34	1.57395e-33	1.84372e-32	1.77788e-31	1.4114e-30	9.225e-30	4.96437e-29	2.19961e-28	8.02398e-28	2.40986e-27	5.98051e-27	1.28554e-26	2.82311e-26	5.94011e-26	7.79891e-26	5.44983e-26	2.66196e-26	1.31915e-26	6.11848e-27	2.27013e-27	6.35595e-28	1.27309e-28	1.69517e-29	1.5755e-30	2.86628e-31	6.96443e-32	4.19925e-33
13695	3.59994e-40	1.09703e-38	2.79948e-37	5.8817e-36	1.01697e-34	1.44724e-33	1.69528e-32	1.63475e-31	1.29778e-30	8.48231e-30	4.5647e-29	2.02252e-28	7.37797e-28	2.21584e-27	5.49898e-27	1.18202e-26	2.59576e-26	5.46169e-26	7.17061e-26	5.0106e-26	2.44728e-26	1.21266e-26	5.62375e-27	2.0861e-27	5.83865e-28	1.16882e-28	1.55495e-29	1.44315e-30	2.61963e-31	6.34265e-32	3.80296e-33
13710	3.31012e-40	1.00871e-38	2.5741e-37	5.40818e-36	9.35093e-35	1.33072e-33	1.5588e-32	1.50314e-31	1.1933e-30	7.79942e-30	4.1972e-29	1.85969e-28	6.78396e-28	2.03744e-27	5.05623e-27	1.08685e-26	2.38673e-26	5.02179e-26	6.59292e-26	4.60677e-26	2.24991e-26	1.11476e-26	5.16903e-27	1.917e-27	5.36345e-28	1.07309e-28	1.42632e-29	1.32191e-30	2.39421e-31	5.77638e-32	3.44407e-33
13725	3.04363e-40	9.27501e-39	2.36687e-37	4.97278e-36	8.59811e-35	1.22359e-33	1.43331e-32	1.38213e-31	1.09723e-30	7.17151e-30	3.85929e-29	1.70997e-28	6.23778e-28	1.8734e-27	4.64912e-27	9.99331e-27	2.19453e-26	4.61732e-26	6.06178e-26	4.23549e-26	2.06847e-26	1.02477e-26	4.75107e-27	1.7616e-27	4.92693e-28	9.85205e-29	1.30834e-29	1.21085e-30	2.18818e-31	5.26067e-32	3.11905e-33
13740	2.7986e-40	8.52831e-39	2.17632e-37	4.57244e-36	7.9059e-35	1.12508e-33	1.31791e-32	1.27086e-31	1.00889e-30	6.59414e-30	3.54858e-29	1.5723e-28	5.73558e-28	1.72257e-27	4.27479e-27	9.18864e-27	2.01781e-26	4.24544e-26	5.57343e-26	3.89413e-26	1.90165e-26	9.42041e-27	4.36691e-27	1.6188e-27	4.52594e-28	9.04513e-29	1.20012e-29	1.10913e-30	1.99989e-31	4.791e-32	2.8247e-33
13755	2.57329e-40	7.84172e-39	2.00111e-37	4.20432e-36	7.26942e-35	1.03451e-33	1.21181e-32	1.16854e-31	9.27668e-31	6.06326e-30	3.26289e-29	1.44572e-28	5.2738e-28	1.58388e-27	3.9306e-27	8.44876e-27	1.85531e-26	3.9035e-26	5.12442e-26	3.58028e-26	1.74829e-26	8.65992e-27	4.01381e-27	1.48757e-27	4.15758e-28	8.30431e-29	1.10085e-29	1.01595e-30	1.82779e-31	4.36326e-32	2.55812e-33
13770	2.36612e-40	7.21041e-39	1.84001e-37	3.86585e-36	6.68418e-35	9.51221e-34	1.11425e-32	1.07447e-31	8.52983e-31	5.57512e-30	3.0002e-29	1.32932e-28	4.84921e-28	1.45636e-27	3.61413e-27	7.76846e-27	1.70591e-26	3.5891e-26	4.71158e-26	3.29173e-26	1.60729e-26	7.96082e-27	3.68926e-27	1.36699e-27	3.8192e-28	7.62416e-29	1.00978e-29	9.30604e-31	1.67051e-31	3.97371e-32	2.31671e-33
13785	2.17563e-40	6.62992e-39	1.69187e-37	3.55462e-36	6.14606e-35	8.74641e-34	1.02455e-32	9.87963e-32	7.84312e-31	5.12628e-30	2.75866e-29	1.2223e-28	4.45879e-28	1.3391e-27	3.32313e-27	7.14294e-27	1.56853e-26	3.30003e-26	4.332e-26	3.02643e-26	1.47767e-26	7.31815e-27	3.39096e-27	1.25618e-27	3.50837e-28	6.99972e-29	9.26257e-30	8.52424e-31	1.52676e-31	3.61894e-32	2.09808e-33
13800	2.00048e-40	6.09616e-39	1.55566e-37	3.26845e-36	5.65126e-35	8.04226e-34	9.42065e-33	9.08425e-32	7.21169e-31	4.71358e-30	2.53657e-29	1.12389e-28	4.09981e-28	1.23129e-27	3.05557e-27	6.56778e-27	1.44222e-26	3.03424e-26	3.98301e-26	2.78252e-26	1.3585e-26	6.72737e-27	3.11677e-27	1.15435e-27	3.22283e-28	6.42642e-29	8.49638e-30	7.80812e-31	1.39538e-31	3.29584e-32	1.90008e-33
13815	1.83943e-40	5.60538e-39	1.43042e-37	3.00531e-36	5.19629e-35	7.3948e-34	8.66222e-33	8.3529e-32	6.63109e-31	4.3341e-30	2.33235e-29	1.03341e-28	3.76974e-28	1.13215e-27	2.80955e-27	6.03894e-27	1.32608e-26	2.78985e-26	3.66212e-26	2.55826e-26	1.24894e-26	6.18428e-27	2.86476e-27	1.06077e-27	2.96053e-28	5.90008e-29	7.79357e-30	7.15217e-31	1.2753e-31	3.00159e-32	1.72076e-33
13830	1.69134e-40	5.15411e-39	1.31526e-37	2.76336e-36	4.77795e-35	6.79947e-34	7.96484e-33	7.68043e-32	6.09724e-31	3.98517e-30	2.14458e-29	9.5021e-29	3.46623e-28	1.041e-27	2.58333e-27	5.55268e-27	1.21929e-26	2.56515e-26	3.36709e-26	2.35207e-26	1.14822e-26	5.68503e-27	2.63312e-27	9.74782e-28	2.71958e-28	5.41685e-29	7.1489e-30	6.55132e-31	1.16556e-31	2.73361e-32	1.55837e-33
13845	1.55518e-40	4.73917e-39	1.20938e-37	2.54089e-36	4.39329e-35	6.25206e-34	7.32362e-33	7.0621e-32	5.60637e-31	3.66433e-30	1.97192e-29	8.7371e-29	3.18716e-28	9.57186e-28	2.37533e-27	5.10557e-27	1.1211e-26	2.35855e-26	3.09583e-26	2.16251e-26	1.05562e-26	5.22609e-27	2.42021e-27	8.95763e-28	2.49823e-28	4.97319e-29	6.55756e-30	6.00094e-31	1.06526e-31	2.48955e-32	1.4113e-33
13860	1.42997e-40	4.35763e-39	1.11201e-37	2.33633e-36	4.0396e-35	5.74873e-34	6.73401e-33	6.49355e-32	5.15501e-31	3.36932e-30	1.81316e-29	8.03368e-29	2.93056e-28	8.8012e-28	2.18408e-27	4.69446e-27	1.03082e-26	2.16859e-26	2.84642e-26	1.98822e-26	9.70488e-27	4.8042e-27	2.22452e-27	8.2315e-28	2.29491e-28	4.56587e-29	6.01512e-30	5.49681e-31	9.73592e-32	2.26728e-32	1.27812e-33
13875	1.31485e-40	4.00681e-39	1.02249e-37	2.14824e-36	3.71438e-35	5.28591e-34	6.19188e-33	5.97077e-32	4.73999e-31	3.09806e-30	1.66719e-29	7.38689e-29	2.69462e-28	8.0926e-28	2.00823e-27	4.31646e-27	9.47809e-27	1.99393e-26	2.61711e-26	1.82798e-26	8.92221e-27	4.41636e-27	2.04465e-27	7.56423e-28	2.10813e-28	4.19191e-29	5.51756e-30	5.03502e-31	8.89813e-32	2.06486e-32	1.1575e-33
13890	1.209e-40	3.68423e-39	9.4017e-38	1.97529e-36	3.41535e-35	4.86036e-34	5.69339e-33	5.49008e-32	4.35839e-31	2.84865e-30	1.53297e-29	6.79218e-29	2.47768e-28	7.44104e-28	1.84654e-27	3.9689e-27	8.71483e-27	1.83333e-26	2.40627e-26	1.68065e-26	8.20267e-27	4.05984e-27	1.87932e-27	6.95105e-28	1.93655e-28	3.84858e-29	5.06116e-30	4.61203e-31	8.13243e-32	1.88051e-32	1.04826e-33
13905	1.11166e-40	3.38763e-39	8.6448e-38	1.81627e-36	3.14039e-35	4.46907e-34	5.23503e-33	5.04809e-32	4.0075e-31	2.61931e-30	1.40955e-29	6.24535e-29	2.2782e-28	6.84194e-28	1.69786e-27	3.64932e-27	8.01303e-27	1.68567e-26	2.21241e-26	1.5452e-26	7.54115e-27	3.73209e-27	1.72736e-27	6.38758e-28	1.77894e-28	3.53337e-29	4.64251e-30	4.22458e-31	7.43262e-32	1.71262e-32	9.49337e-34
13920	1.02217e-40	3.1149e-39	7.94883e-38	1.67005e-36	2.88757e-35	4.10928e-34	4.81357e-33	4.64168e-32	3.68487e-31	2.40843e-30	1.29607e-29	5.74254e-29	2.09478e-28	6.29108e-28	1.56116e-27	3.35547e-27	7.36775e-27	1.5499e-26	2.03417e-26	1.42067e-26	6.93298e-27	3.43081e-27	1.58769e-27	5.86978e-28	1.63416e-28	3.24398e-29	4.25848e-30	3.86967e-31	6.79302e-32	1.55972e-32	8.59746e-34
13935	9.39875e-41	2.86413e-39	7.3089e-38	1.5356e-36	2.6551e-35	3.77845e-34	4.42604e-33	4.26799e-32	3.38821e-31	2.21454e-30	1.19173e-29	5.28021e-29	1.92613e-28	5.78457e-28	1.43546e-27	3.08528e-27	6.77443e-27	1.42507e-26	1.8703e-26	1.30617e-26	6.37386e-27	3.15384e-27	1.45932e-27	5.39396e-28	1.50116e-28	2.97829e-29	3.90623e-30	3.54458e-31	6.20847e-32	1.42047e-32	7.7861e-34
13950	8.64209e-41	2.63355e-39	6.72048e-38	1.41197e-36	2.44134e-35	3.47426e-34	4.06971e-33	3.92439e-32	3.11543e-31	2.03625e-30	1.09578e-29	4.85511e-29	1.77105e-28	5.31884e-28	1.31988e-27	2.83685e-27	6.22889e-27	1.31029e-26	1.71962e-26	1.2009e-26	5.85983e-27	2.89924e-27	1.34132e-27	4.95671e-28	1.37898e-28	2.73436e-29	3.58311e-30	3.2468e-31	5.67422e-32	1.29365e-32	7.05131e-34
13965	7.94634e-41	2.42153e-39	6.17943e-38	1.2983e-36	2.2448e-35	3.19455e-34	3.74207e-33	3.60844e-32	2.86462e-31	1.87231e-30	1.00756e-29	4.46423e-29	1.62847e-28	4.89061e-28	1.21361e-27	2.60843e-27	5.72729e-27	1.20476e-26	1.58108e-26	1.10411e-26	5.38725e-27	2.66519e-27	1.23286e-27	4.5549e-28	1.26675e-28	2.5104e-29	3.28672e-30	2.97404e-31	5.18594e-32	1.17815e-32	6.38586e-34
13980	7.3066e-41	2.22658e-39	5.68194e-38	1.19377e-36	2.06408e-35	2.93737e-34	3.44081e-33	3.31794e-32	2.63399e-31	1.72158e-30	9.26445e-30	4.10481e-29	1.49736e-28	4.49685e-28	1.11589e-27	2.39839e-27	5.26607e-27	1.10772e-26	1.45371e-26	1.01512e-26	4.95279e-27	2.45003e-27	1.13318e-27	4.18567e-28	1.16365e-28	2.30479e-29	3.01485e-30	2.72419e-31	4.73968e-32	1.07297e-32	5.78322e-34
13995	6.71837e-41	2.04732e-39	5.22451e-38	1.09767e-36	1.8979e-35	2.70089e-34	3.1638e-33	3.05082e-32	2.42194e-31	1.58298e-30	8.51858e-30	3.77434e-29	1.3768e-28	4.1348e-28	1.02605e-27	2.20527e-27	4.842e-27	1.01851e-26	1.33659e-26	9.3331e-27	4.55336e-27	2.25224e-27	1.04155e-27	3.84637e-28	1.06894e-28	2.11602e-29	2.76547e-30	2.49534e-31	4.33182e-32	9.77172e-33	5.23744e-34
14010	6.17749e-41	1.8825e-39	4.8039e-38	1.0093e-36	1.74511e-35	2.48345e-34	2.90909e-33	2.80521e-32	2.22695e-31	1.45553e-30	7.83276e-30	3.47047e-29	1.26596e-28	3.8019e-28	9.43434e-28	2.0277e-27	4.45208e-27	9.36474e-27	1.22891e-26	8.5809e-27	4.18615e-27	2.07042e-27	9.57332e-28	3.53457e-28	9.81943e-29	1.94272e-29	2.53671e-30	2.2857e-31	3.95906e-32	8.89931e-33	4.74318e-34
14025	5.68016e-41	1.73094e-39	4.41715e-38	9.28041e-37	1.60461e-35	2.28351e-34	2.67489e-33	2.57937e-32	2.04767e-31	1.33835e-30	7.20216e-30	3.19107e-29	1.16403e-28	3.49579e-28	8.67473e-28	1.86443e-27	4.09356e-27	8.61048e-27	1.12991e-26	7.88932e-27	3.84855e-27	1.90328e-27	8.79924e-28	3.24805e-28	9.02024e-29	1.7836e-29	2.32688e-30	2.09368e-31	3.61838e-32	8.10478e-33	4.29555e-34
14040	5.22287e-41	1.59159e-39	4.06154e-38	8.53328e-37	1.47543e-35	2.09968e-34	2.45954e-33	2.37171e-32	1.88281e-31	1.2306e-30	6.62233e-30	2.93416e-29	1.07032e-28	3.21434e-28	7.97628e-28	1.7143e-27	3.76391e-27	7.91698e-27	1.03888e-26	7.25348e-27	3.53818e-27	1.74963e-27	8.08776e-28	2.98475e-28	8.2861e-29	1.63752e-29	2.1344e-30	1.91779e-31	3.30701e-32	7.38119e-33	3.89017e-34
14055	4.80239e-41	1.46346e-39	3.73456e-38	7.84629e-37	1.35665e-35	1.93064e-34	2.26153e-33	2.18077e-32	1.73123e-31	1.13153e-30	6.08917e-30	2.69793e-29	9.84146e-29	2.95554e-28	7.33406e-28	1.57627e-27	3.4608e-27	7.27933e-27	9.55185e-27	6.66888e-27	3.25283e-27	1.60839e-27	7.4338e-28	2.7428e-28	7.61171e-29	1.5034e-29	1.95785e-30	1.75668e-31	3.02243e-32	6.7222e-33	3.52305e-34
14070	4.41577e-41	1.34564e-39	3.4339e-38	7.21461e-37	1.24743e-35	1.77521e-34	2.07946e-33	2.0052e-32	1.59186e-31	1.04043e-30	5.59894e-30	2.48072e-29	9.04911e-29	2.71759e-28	6.74355e-28	1.44934e-27	3.18211e-27	6.69303e-27	8.78233e-27	6.1314e-27	2.9905e-27	1.47855e-27	6.83272e-28	2.52046e-28	6.99221e-29	1.38027e-29	1.7959e-30	1.6091e-31	2.76235e-32	6.12204e-33	3.19057e-34
14085	4.06027e-41	1.2373e-39	3.15745e-38	6.63378e-37	1.147e-35	1.63229e-34	1.91205e-33	1.84377e-32	1.4637e-31	9.56671e-31	5.14818e-30	2.281e-29	8.32057e-29	2.49879e-28	6.20059e-28	1.33264e-27	2.92585e-27	6.15396e-27	8.0748e-27	5.63724e-27	2.74933e-27	1.35918e-27	6.28024e-28	2.31614e-28	6.42313e-29	1.26722e-29	1.64734e-30	1.47392e-31	2.52464e-32	5.57547e-33	2.88947e-34
14100	3.73339e-41	1.13769e-39	2.90325e-38	6.09971e-37	1.05466e-35	1.50088e-34	1.75811e-33	1.69533e-32	1.34586e-31	8.79652e-31	4.73371e-30	2.09736e-29	7.65067e-29	2.2976e-28	5.70135e-28	1.22534e-27	2.69024e-27	5.65831e-27	7.42428e-27	5.18291e-27	2.52761e-27	1.24946e-27	5.77243e-28	2.12839e-28	5.90036e-29	1.16343e-29	1.51108e-30	1.3501e-31	2.30739e-32	5.07769e-33	2.61679e-34
14115	3.43282e-41	1.0461e-39	2.66952e-38	5.60864e-37	9.69753e-36	1.38005e-34	1.61657e-33	1.55884e-32	1.23751e-31	8.08833e-31	4.35261e-30	1.9285e-29	7.03471e-29	2.11262e-28	5.2423e-28	1.12667e-27	2.47359e-27	5.20258e-27	6.82616e-27	4.76519e-27	2.32376e-27	1.14859e-27	5.30569e-28	1.95585e-28	5.42014e-29	1.06814e-29	1.38608e-30	1.23668e-31	2.10883e-32	4.62436e-33	2.36984e-34
14130	3.15646e-41	9.61882e-40	2.4546e-38	5.15711e-37	8.91681e-36	1.26894e-34	1.48643e-33	1.43335e-32	1.13788e-31	7.43715e-31	4.00218e-30	1.77324e-29	6.46835e-29	1.94252e-28	4.82021e-28	1.03595e-27	2.2744e-27	4.78355e-27	6.27622e-27	4.38114e-27	2.13636e-27	1.05587e-27	4.87668e-28	1.79731e-28	4.97901e-29	9.80659e-30	1.27143e-30	1.13279e-31	1.92737e-32	4.21149e-33	2.14619e-34
14145	2.90234e-41	8.84444e-40	2.25699e-38	4.74192e-37	8.19894e-36	1.16678e-34	1.36676e-33	1.31795e-32	1.04627e-31	6.8384e-31	3.67998e-30	1.63048e-29	5.94758e-29	1.78613e-28	4.43211e-28	9.52535e-28	2.09124e-27	4.39827e-27	5.7706e-27	4.02804e-27	1.96407e-27	9.70631e-28	4.48236e-28	1.65161e-28	4.57378e-29	9.0034e-30	1.16626e-30	1.03762e-31	1.76151e-32	3.83549e-33	1.94365e-34
14160	2.66868e-41	8.1324e-40	2.07529e-38	4.36017e-37	7.53887e-36	1.07285e-34	1.25673e-33	1.21185e-32	9.62039e-32	6.28786e-31	3.38371e-30	1.49921e-29	5.46873e-29	1.64232e-28	4.07525e-28	8.75836e-28	1.92284e-27	4.04403e-27	5.3057e-27	3.7034e-27	1.80567e-27	8.92273e-28	4.11993e-28	1.51773e-28	4.20153e-29	8.26599e-30	1.06979e-30	9.5045e-32	1.60993e-32	3.49306e-33	1.76022e-34
14175	2.45383e-41	7.47768e-40	1.90821e-38	4.00914e-37	6.93194e-36	9.86478e-35	1.15555e-33	1.11428e-32	8.84588e-32	5.78164e-31	3.11129e-30	1.37851e-29	5.02844e-29	1.51009e-28	3.74713e-28	8.05313e-28	1.76799e-27	3.71831e-27	4.87826e-27	3.40492e-27	1.66005e-27	8.20241e-28	3.7868e-28	1.3947e-28	3.85957e-29	7.58898e-30	9.81295e-31	8.70603e-32	1.47139e-32	3.1812e-33	1.59411e-34
14190	2.25628e-41	6.87568e-40	1.75459e-38	3.68638e-37	6.37387e-36	9.0706e-35	1.06252e-33	1.02458e-32	8.13372e-32	5.31617e-31	2.8608e-30	1.26753e-29	4.6236e-29	1.38851e-28	3.44543e-28	7.40468e-28	1.62562e-27	3.41883e-27	4.48525e-27	3.1305e-27	1.52617e-27	7.54025e-28	3.48061e-28	1.28164e-28	3.54545e-29	6.96742e-30	9.00124e-31	7.97464e-32	1.34478e-32	2.89719e-33	1.44367e-34
14205	2.07464e-41	6.32214e-40	1.61333e-38	3.3896e-37	5.86073e-36	8.34035e-35	9.7698e-34	9.4209e-33	7.47889e-32	4.88818e-31	2.63049e-30	1.16548e-29	4.25135e-29	1.27672e-28	3.16801e-28	6.80845e-28	1.49471e-27	3.14347e-27	4.12391e-27	2.8782e-27	1.40309e-27	6.93153e-28	3.19917e-28	1.17774e-28	3.25689e-29	6.39677e-30	8.25667e-31	7.3047e-32	1.22906e-32	2.63853e-33	1.30743e-34
14220	1.90761e-41	5.81316e-40	1.48345e-38	3.11671e-37	5.3889e-36	7.66889e-35	8.98326e-34	8.66245e-33	6.87679e-32	4.49464e-31	2.41871e-30	1.07165e-29	3.90907e-29	1.17393e-28	2.91294e-28	6.26023e-28	1.37434e-27	2.89029e-27	3.79168e-27	2.64623e-27	1.28994e-27	6.37196e-28	2.94049e-28	1.08227e-28	2.99182e-29	5.87286e-30	7.57369e-31	6.69103e-32	1.12329e-32	2.40296e-33	1.18404e-34
14235	1.75404e-41	5.34516e-40	1.36402e-38	2.86579e-37	4.95505e-36	7.05149e-35	8.26004e-34	7.96506e-33	6.32315e-32	4.13279e-31	2.22398e-30	9.85369e-30	3.59435e-29	1.07941e-28	2.6784e-28	5.75615e-28	1.26367e-27	2.6575e-27	3.48621e-27	2.43296e-27	1.18591e-27	5.85756e-28	2.70273e-28	9.9454e-29	2.74832e-29	5.39185e-30	6.94721e-31	6.12892e-32	1.02663e-32	2.18842e-33	1.0723e-34
14250	1.61282e-41	4.91484e-40	1.2542e-38	2.63508e-37	4.55613e-36	6.48379e-35	7.59505e-34	7.32381e-33	5.81409e-32	3.80006e-31	2.04493e-30	9.06038e-30	3.30497e-29	9.92506e-29	2.46275e-28	5.29266e-28	1.1619e-27	2.44346e-27	3.20535e-27	2.23687e-27	1.09027e-27	5.38469e-28	2.48419e-28	9.1392e-29	2.52464e-29	4.95024e-30	6.37254e-31	5.61403e-32	9.38288e-33	1.99304e-33	9.71107e-35
14265	1.48298e-41	4.51916e-40	1.15323e-38	2.42294e-37	4.18933e-36	5.9618e-35	6.98359e-34	6.73419e-33	5.34601e-32	3.49413e-31	1.8803e-30	8.33094e-30	3.03888e-29	9.12596e-29	2.26446e-28	4.86649e-28	1.06834e-27	2.24666e-27	2.94712e-27	2.05659e-27	1.00234e-27	4.94999e-28	2.28333e-28	8.39835e-29	2.31917e-29	4.5448e-30	5.84542e-31	5.1424e-32	8.57546e-33	1.8151e-33	8.79462e-35
14280	1.36359e-41	4.15534e-40	1.06039e-38	2.22787e-37	3.85206e-36	5.48184e-35	6.42136e-34	6.19204e-33	4.91562e-32	3.21282e-31	1.72892e-30	7.66022e-30	2.79422e-29	8.39121e-29	2.08213e-28	4.47463e-28	9.82305e-28	2.06571e-27	2.70969e-27	1.89084e-27	9.21507e-28	4.55039e-28	2.0987e-28	7.71755e-29	2.13041e-29	4.17257e-30	5.36189e-31	4.71039e-32	7.83753e-33	1.65305e-33	7.96465e-35
14295	1.25381e-41	3.8208e-40	9.7502e-39	2.04851e-37	3.54194e-36	5.04051e-35	5.9044e-34	5.69353e-33	4.51987e-32	2.95417e-31	1.58973e-30	7.0435e-30	2.56926e-29	7.71561e-29	1.91449e-28	4.11433e-28	9.03201e-28	1.89933e-27	2.49139e-27	1.73845e-27	8.47191e-28	4.18304e-28	1.92901e-28	7.09195e-29	1.95702e-29	3.83082e-30	4.91837e-31	4.31467e-32	7.16309e-33	1.50547e-33	7.21301e-35
14310	1.15287e-41	3.5132e-40	8.96524e-39	1.88359e-37	3.25679e-36	4.63471e-35	5.42905e-34	5.23516e-33	4.15599e-32	2.71633e-31	1.46174e-30	6.47643e-30	2.36241e-29	7.09441e-29	1.76034e-28	3.78304e-28	8.30467e-28	1.74636e-27	2.29068e-27	1.59834e-27	7.78867e-28	3.84535e-28	1.77303e-28	6.51705e-29	1.79774e-29	3.51707e-30	4.51153e-31	3.9522e-32	6.54669e-33	1.37106e-33	6.53231e-35
14325	1.06006e-41	3.23036e-40	8.24348e-39	1.73195e-37	2.9946e-36	4.26158e-35	4.99197e-34	4.81369e-33	3.8214e-32	2.49765e-31	1.34406e-30	5.95502e-30	2.17221e-29	6.52322e-29	1.61861e-28	3.47843e-28	7.6359e-28	1.6057e-27	2.10614e-27	1.46952e-27	7.16054e-28	3.53492e-28	1.62967e-28	5.98876e-29	1.65143e-29	3.22901e-30	4.13834e-31	3.62018e-32	5.98334e-33	1.24865e-33	5.91584e-35
14340	9.74715e-42	2.9703e-40	7.57982e-39	1.59252e-37	2.75351e-36	3.9185e-35	4.59008e-34	4.42616e-33	3.51375e-32	2.29657e-31	1.23585e-30	5.47559e-30	1.99732e-29	5.99802e-29	1.48828e-28	3.19834e-28	7.02099e-28	1.47637e-27	1.93646e-27	1.35108e-27	6.58307e-28	3.24956e-28	1.4979e-28	5.50329e-29	1.51702e-29	2.96454e-30	3.79602e-31	3.31605e-32	5.46846e-33	1.13717e-33	5.35755e-35
14355	8.96244e-42	2.73117e-40	6.96959e-39	1.46431e-37	2.53183e-36	3.60303e-35	4.22055e-34	4.06982e-33	3.23087e-32	2.11167e-31	1.13635e-30	5.03475e-30	1.83652e-29	5.5151e-29	1.36845e-28	2.94081e-28	6.45559e-28	1.35746e-27	1.78045e-27	1.24219e-27	6.05217e-28	2.98722e-28	1.37678e-28	5.05718e-29	1.39356e-29	2.72174e-30	3.48202e-31	3.03747e-32	4.99789e-33	1.03565e-33	4.85195e-35
14370	8.2409e-42	2.51129e-40	6.40849e-39	1.34642e-37	2.328e-36	3.31296e-35	3.88076e-34	3.74217e-33	2.97076e-32	1.94167e-31	1.04487e-30	4.62941e-30	1.68866e-29	5.07107e-29	1.25827e-28	2.70401e-28	5.93573e-28	1.24813e-27	1.63702e-27	1.14208e-27	5.56408e-28	2.74607e-28	1.26546e-28	4.64723e-29	1.28014e-29	2.49882e-30	3.19399e-31	2.78229e-32	4.56781e-33	9.43184e-34	4.39406e-35
14385	7.57745e-42	2.30911e-40	5.89256e-39	1.23802e-37	2.14058e-36	3.04624e-35	3.56833e-34	3.4409e-33	2.73159e-32	1.78535e-31	9.60747e-31	4.2567e-30	1.5527e-29	4.66278e-29	1.15696e-28	2.48628e-28	5.45773e-28	1.1476e-27	1.50513e-27	1.05003e-27	5.11535e-28	2.52438e-28	1.16313e-28	4.27051e-29	1.17595e-29	2.29416e-30	2.92979e-31	2.54855e-32	4.17474e-33	8.58977e-34	3.97938e-35
14400	6.96741e-42	2.12321e-40	5.41817e-39	1.13835e-37	1.96825e-36	2.801e-35	3.28106e-34	3.16388e-33	2.51168e-32	1.64161e-31	8.83399e-31	3.914e-30	1.42769e-29	4.28737e-29	1.06381e-28	2.28608e-28	5.01822e-28	1.05517e-27	1.38388e-27	9.65405e-28	4.70282e-28	2.3206e-28	1.06909e-28	3.92433e-29	1.08024e-29	2.10626e-30	2.68744e-31	2.33445e-32	3.8155e-33	7.82288e-34	3.60384e-35
14415	6.40648e-42	1.95228e-40	4.98197e-39	1.04671e-37	1.80979e-36	2.5755e-35	3.01691e-34	2.90916e-33	2.30947e-32	1.50945e-31	8.12278e-31	3.59888e-30	1.31275e-29	3.94218e-29	9.78153e-29	2.10201e-28	4.61411e-28	9.70188e-28	1.27239e-27	8.87598e-28	4.32355e-28	2.13326e-28	9.82641e-29	3.60621e-29	9.92322e-30	1.93375e-30	2.46514e-31	2.13833e-32	3.48716e-33	7.12445e-34	3.26374e-35
14430	5.89072e-42	1.79511e-40	4.58089e-39	9.62441e-38	1.66409e-36	2.36815e-35	2.77402e-34	2.67495e-33	2.12354e-32	1.38793e-31	7.46883e-31	3.30914e-30	1.20706e-29	3.62479e-29	8.99396e-29	1.93275e-28	4.24254e-28	8.92047e-28	1.16988e-27	8.16062e-28	3.97487e-28	1.96104e-28	9.03187e-29	3.31388e-29	9.11559e-30	1.77537e-30	2.26123e-31	1.95869e-32	3.18709e-33	6.48838e-34	2.95573e-35
14445	5.41647e-42	1.65059e-40	4.21209e-39	8.84958e-38	1.53012e-36	2.1775e-35	2.5507e-34	2.4596e-33	1.95258e-32	1.27619e-31	6.86753e-31	3.04272e-30	1.10988e-29	3.33295e-29	8.26981e-29	1.77712e-28	3.90089e-28	8.20199e-28	1.07563e-27	7.50291e-28	3.65431e-28	1.80273e-28	8.30157e-29	3.04525e-29	8.37369e-30	1.62996e-30	2.07418e-31	1.79414e-32	2.91283e-33	5.9091e-34	2.6768e-35
14460	4.98041e-42	1.5177e-40	3.87299e-39	8.13713e-38	1.40693e-36	2.00219e-35	2.34535e-34	2.26158e-33	1.79538e-32	1.17345e-31	6.31463e-31	2.79776e-30	1.02052e-29	3.0646e-29	7.60396e-29	1.63403e-28	3.58676e-28	7.54139e-28	9.88977e-28	6.89821e-28	3.3596e-28	1.6572e-28	7.63033e-29	2.79839e-29	7.69217e-30	1.49646e-30	1.90261e-31	1.64342e-32	2.66218e-33	5.38154e-34	2.42418e-35
14475	4.57945e-42	1.39552e-40	3.56119e-39	7.48203e-38	1.29367e-36	1.841e-35	2.15653e-34	2.07951e-33	1.65084e-32	1.07897e-31	5.80625e-31	2.57251e-30	9.38359e-30	2.81786e-29	6.99172e-29	1.50245e-28	3.29792e-28	6.93399e-28	9.09302e-28	6.34225e-28	3.08866e-28	1.52342e-28	7.01336e-29	2.57155e-29	7.06612e-30	1.3739e-30	1.74523e-31	1.50536e-32	2.43309e-33	4.90108e-34	2.19541e-35
14490	4.21077e-42	1.28317e-40	3.27449e-39	6.87967e-38	1.18952e-36	1.69279e-35	1.98291e-34	1.91209e-33	1.51793e-32	9.92108e-32	5.3388e-31	2.3654e-30	8.62811e-30	2.59099e-29	6.42878e-29	1.38147e-28	3.03234e-28	6.37551e-28	8.36046e-28	5.8311e-28	2.83957e-28	1.40043e-28	6.44627e-29	2.36309e-29	6.49102e-30	1.26137e-30	1.60087e-31	1.37889e-32	2.22372e-33	4.46351e-34	1.98822e-35
14505	3.87178e-42	1.17987e-40	3.01087e-39	6.32581e-38	1.09375e-36	1.55651e-35	1.82327e-34	1.75816e-33	1.39573e-32	9.12236e-32	4.90898e-31	2.17496e-30	7.93346e-30	2.38238e-29	5.91116e-29	1.27024e-28	2.78815e-28	5.86201e-28	7.68692e-28	5.36114e-28	2.61057e-28	1.28738e-28	5.92504e-29	2.17153e-29	5.96273e-30	1.15806e-30	1.46844e-31	1.26305e-32	2.03236e-33	4.06501e-34	1.80059e-35
14520	3.56007e-42	1.08488e-40	2.76847e-39	5.81654e-38	1.0057e-36	1.4312e-35	1.67649e-34	1.61661e-33	1.28336e-32	8.38794e-32	4.51377e-31	1.99986e-30	7.29473e-30	2.19057e-29	5.43522e-29	1.16796e-28	2.56362e-28	5.38988e-28	7.06764e-28	4.92906e-28	2.40004e-28	1.18345e-28	5.44595e-29	1.9955e-29	5.47744e-30	1.06321e-30	1.34698e-31	1.15694e-32	1.85747e-33	3.70209e-34	1.63066e-35
14535	3.27346e-42	9.97537e-41	2.54559e-39	5.34827e-38	9.24732e-37	1.31598e-35	1.54152e-34	1.48646e-33	1.18004e-32	7.71264e-32	4.15037e-31	1.83885e-30	6.70743e-30	2.0142e-29	4.99759e-29	1.07391e-28	2.35717e-28	4.95576e-28	6.49826e-28	4.5318e-28	2.20648e-28	1.08791e-28	5.0056e-29	1.83374e-29	5.03164e-30	9.76134e-31	1.23556e-31	1.05975e-32	1.69764e-33	3.37157e-34	1.47678e-35
14550	3.00992e-42	9.17229e-41	2.34065e-39	4.91769e-38	8.50285e-37	1.21003e-35	1.41741e-34	1.36679e-33	1.08504e-32	7.09171e-32	3.81623e-31	1.69081e-30	6.16741e-30	1.85203e-29	4.59521e-29	9.87439e-29	2.16735e-28	4.55662e-28	5.97474e-28	4.16656e-28	2.02854e-28	1.00009e-28	4.60086e-29	1.68509e-29	4.62212e-30	8.96186e-31	1.13335e-31	9.7072e-33	1.55155e-33	3.07055e-34	1.33741e-35
14565	2.7676e-42	8.43385e-41	2.15221e-39	4.52179e-38	7.81831e-37	1.11261e-35	1.3033e-34	1.25676e-33	9.97685e-33	6.52077e-32	3.50899e-31	1.55468e-30	5.67087e-30	1.70292e-29	4.22522e-29	9.07929e-29	1.99282e-28	4.18962e-28	5.4934e-28	3.83075e-28	1.86494e-28	9.19352e-29	4.22885e-29	1.54849e-29	4.24594e-30	8.22785e-31	1.0396e-31	8.8917e-33	1.41804e-33	2.79642e-34	1.2112e-35
14580	2.54479e-42	7.75487e-41	1.97894e-39	4.15775e-38	7.18888e-37	1.02304e-35	1.19838e-34	1.15558e-33	9.17364e-33	5.9958e-32	3.22649e-31	1.42952e-30	5.2143e-30	1.56582e-29	3.88503e-29	8.34822e-29	1.83234e-28	3.85218e-28	5.05084e-28	3.52201e-28	1.71454e-28	8.45134e-29	3.88691e-29	1.42297e-29	3.90037e-30	7.55397e-31	9.5361e-32	8.14471e-33	1.29601e-33	2.54675e-34	1.09689e-35
14595	2.33992e-42	7.13055e-41	1.81963e-39	3.82302e-38	6.61012e-37	9.40679e-36	1.1019e-34	1.06254e-33	8.43509e-33	5.51309e-32	2.96673e-31	1.31443e-30	4.7945e-30	1.43975e-29	3.57222e-29	7.67601e-29	1.68478e-28	3.54191e-28	4.64393e-28	3.23816e-28	1.57627e-28	7.76908e-29	3.57262e-29	1.30762e-29	3.58292e-30	6.93528e-31	8.74729e-32	7.46048e-33	1.18449e-33	2.31938e-34	9.93377e-36
14610	2.15154e-42	6.55649e-41	1.67313e-39	3.51524e-38	6.07796e-37	8.64948e-36	1.01319e-34	9.77002e-34	7.756e-33	5.06924e-32	2.72788e-31	1.2086e-30	4.40849e-30	1.32383e-29	3.2846e-29	7.05793e-29	1.54911e-28	3.25664e-28	4.2698e-28	2.97718e-28	1.44915e-28	7.14189e-29	3.28375e-29	1.20162e-29	3.29132e-30	6.36726e-31	8.02372e-32	6.83373e-33	1.08256e-33	2.11231e-34	8.9963e-36
14625	1.97833e-42	6.02865e-41	1.53843e-39	3.23224e-38	5.58864e-37	7.95314e-36	9.31619e-35	8.98346e-34	7.13159e-33	4.66113e-32	2.50827e-31	1.1113e-30	4.05356e-30	1.21725e-29	3.02014e-29	6.48962e-29	1.42436e-28	2.99434e-28	3.92581e-28	2.73723e-28	1.33228e-28	6.56534e-29	3.01823e-29	1.10421e-29	3.02344e-30	5.84576e-31	7.36001e-32	6.25963e-33	9.89403e-34	1.92372e-34	8.1473e-36
14640	1.81906e-42	5.5433e-41	1.41458e-39	2.97202e-38	5.13872e-37	7.31285e-36	8.56617e-35	8.26023e-34	6.55744e-33	4.28587e-32	2.30633e-31	1.02183e-30	3.72721e-30	1.11924e-29	2.77697e-29	5.96707e-29	1.30966e-28	2.75317e-28	3.60954e-28	2.51662e-28	1.22483e-28	6.03533e-29	2.77418e-29	1.0147e-29	2.77737e-30	5.36697e-31	6.7512e-32	5.73376e-33	9.04263e-34	1.75197e-34	7.37842e-36
14655	1.67261e-42	5.09702e-41	1.3007e-39	2.73275e-38	4.72501e-37	6.72411e-36	7.87654e-35	7.59522e-34	6.02952e-33	3.94083e-32	2.12065e-31	9.39563e-31	3.42713e-30	1.02913e-29	2.55338e-29	5.4866e-29	1.20419e-28	2.53143e-28	3.31875e-28	2.3138e-28	1.12606e-28	5.54811e-29	2.54987e-29	9.32445e-30	2.55133e-30	4.9274e-31	6.19275e-32	5.25207e-33	8.2645e-34	1.59556e-34	6.68211e-36
14670	1.53795e-42	4.68668e-41	1.19598e-39	2.51275e-38	4.34462e-37	6.18278e-36	7.24242e-35	6.98375e-34	5.54409e-33	3.62356e-32	1.94992e-31	8.63919e-31	3.15121e-30	9.46271e-30	2.34779e-29	5.04481e-29	1.10722e-28	2.32754e-28	3.05138e-28	2.12731e-28	1.03524e-28	5.10022e-29	2.34369e-29	8.56858e-30	2.34368e-30	4.52383e-31	5.6805e-32	4.81085e-33	7.55332e-34	1.4531e-34	6.0515e-36
14685	1.41414e-42	4.30937e-41	1.0997e-39	2.31045e-38	3.99484e-37	5.68502e-36	6.65935e-35	6.4215e-34	5.09775e-33	3.33183e-32	1.79294e-31	7.94366e-31	2.8975e-30	8.70084e-30	2.15876e-29	4.6386e-29	1.01806e-28	2.14008e-28	2.80555e-28	1.95586e-28	9.51754e-29	4.68848e-29	2.15419e-29	7.87398e-30	2.15293e-30	4.15332e-31	5.21062e-32	4.40669e-33	6.90334e-34	1.32337e-34	5.48041e-36
14700	1.30029e-42	3.96243e-41	1.01116e-39	2.12445e-38	3.67323e-37	5.22733e-36	6.12322e-35	5.90453e-34	4.68735e-33	3.06359e-32	1.64859e-31	7.30412e-31	2.66422e-30	8.00031e-30	1.98494e-29	4.26509e-29	9.36072e-29	1.96771e-28	2.57953e-28	1.79823e-28	8.74998e-29	4.30999e-29	1.98e-29	7.2357e-30	1.97771e-30	3.81315e-31	4.7796e-32	4.03649e-33	6.3093e-34	1.20522e-34	4.96321e-36
14715	1.19561e-42	3.64343e-41	9.29757e-40	1.95341e-38	3.37751e-37	4.8065e-36	5.63026e-35	5.42917e-34	4.30998e-33	2.81695e-32	1.51586e-31	6.71607e-31	2.44972e-30	7.35619e-30	1.82512e-29	3.92166e-29	8.60691e-29	1.80923e-28	2.37172e-28	1.6533e-28	8.04432e-29	3.96205e-29	1.81991e-29	6.64915e-30	1.81675e-30	3.50084e-31	4.38424e-32	3.69738e-33	5.76637e-34	1.09762e-34	4.49483e-36
14730	1.09935e-42	3.35011e-41	8.54905e-40	1.79615e-38	3.1056e-37	4.41954e-36	5.17698e-35	4.99208e-34	3.96299e-33	2.59016e-32	1.39382e-31	6.17537e-31	2.2525e-30	6.76392e-30	1.67817e-29	3.60589e-29	7.91381e-29	1.66351e-28	2.18064e-28	1.52005e-28	7.39558e-29	3.6422e-29	1.67275e-29	6.11015e-30	1.66889e-30	3.21411e-31	4.02158e-32	3.38677e-33	5.27016e-34	9.99625e-35	4.07064e-36
14745	1.01085e-42	3.0804e-41	7.86079e-40	1.65155e-38	2.85557e-37	4.06373e-36	4.7602e-35	4.59018e-34	3.64394e-33	2.38164e-32	1.28161e-31	5.67819e-31	2.07115e-30	6.21934e-30	1.54305e-29	3.31554e-29	7.27651e-29	1.52952e-28	2.00497e-28	1.39754e-28	6.79915e-29	3.34817e-29	1.5375e-29	5.61484e-30	1.53306e-30	2.95087e-31	3.68892e-32	3.10225e-33	4.81665e-34	9.10378e-35	3.68649e-36
14760	9.29466e-43	2.83241e-41	7.22794e-40	1.51859e-38	2.62568e-37	3.73657e-36	4.37697e-35	4.22064e-34	3.35058e-33	2.1899e-32	1.17843e-31	5.22105e-31	1.9044e-30	5.71861e-30	1.41881e-29	3.04857e-29	6.69054e-29	1.40633e-28	1.84344e-28	1.28491e-28	6.25082e-29	3.07788e-29	1.41318e-29	5.15969e-30	1.40829e-30	2.70918e-31	3.38378e-32	2.84163e-33	4.40217e-34	8.291e-35	3.33859e-36
14775	8.54637e-43	2.60438e-41	6.64604e-40	1.39633e-38	2.41429e-37	3.43575e-36	4.02459e-35	3.88085e-34	3.08083e-33	2.01359e-32	1.08356e-31	4.8007e-31	1.75107e-30	5.25819e-30	1.30458e-29	2.80309e-29	6.15176e-29	1.29306e-28	1.69493e-28	1.18135e-28	5.74671e-29	2.82941e-29	1.29891e-29	4.74143e-30	1.29367e-30	2.48729e-31	3.10388e-32	2.6029e-33	4.02335e-34	7.55078e-35	3.02352e-36
14790	7.85833e-43	2.39471e-41	6.11099e-40	1.28391e-38	2.21993e-37	3.15915e-36	3.70058e-35	3.56841e-34	2.8328e-33	1.85148e-32	9.9632e-32	4.4142e-31	1.61009e-30	4.83484e-30	1.19954e-29	2.57739e-29	5.65636e-29	1.18892e-28	1.55838e-28	1.08614e-28	5.28326e-29	2.60099e-29	1.19388e-29	4.35707e-30	1.18838e-30	2.28357e-31	2.84713e-32	2.38424e-33	3.67714e-34	6.87665e-35	2.73818e-36
14805	7.22568e-43	2.20192e-41	5.61901e-40	1.18055e-38	2.04121e-37	2.90482e-36	3.40266e-35	3.28113e-34	2.60474e-33	1.70242e-32	9.16108e-32	4.05882e-31	1.48046e-30	4.44557e-30	1.10296e-29	2.36985e-29	5.20086e-29	1.09316e-28	1.43283e-28	9.98603e-29	4.85718e-29	2.39102e-29	1.09735e-29	4.00387e-30	1.09166e-30	2.09654e-31	2.61162e-32	2.18394e-33	3.36071e-34	6.26271e-35	2.47977e-36
14820	6.64396e-43	2.02465e-41	5.16664e-40	1.08551e-38	1.87687e-37	2.67096e-36	3.12872e-35	3.01697e-34	2.39504e-33	1.56536e-32	8.42354e-32	3.73205e-31	1.36127e-30	4.08765e-30	1.01415e-29	2.17903e-29	4.78204e-29	1.00512e-28	1.3174e-28	9.1812e-29	4.46546e-29	2.198e-29	1.00862e-29	3.67931e-30	1.00281e-30	1.92483e-31	2.39559e-32	2.00047e-33	3.07152e-34	5.70357e-35	2.24575e-36
14835	6.10908e-43	1.86165e-41	4.75069e-40	9.98116e-39	1.72577e-37	2.45593e-36	2.87684e-35	2.77408e-34	2.20222e-33	1.43934e-32	7.74537e-32	3.43158e-31	1.25167e-30	3.75854e-30	9.32495e-30	2.00357e-29	4.39695e-29	9.24161e-29	1.21127e-28	8.44124e-29	4.10534e-29	2.02056e-29	9.27065e-30	3.38105e-30	9.21194e-31	1.76718e-31	2.19743e-32	1.83241e-33	2.80721e-34	5.19436e-35	2.03382e-36
14850	5.61725e-43	1.71177e-41	4.36822e-40	9.17761e-39	1.58684e-37	2.25821e-36	2.64523e-35	2.55075e-34	2.02492e-33	1.32346e-32	7.12181e-32	3.15531e-31	1.1509e-30	3.45593e-30	8.57414e-30	1.84224e-29	4.04286e-29	8.49727e-29	1.11368e-28	7.76092e-29	3.77426e-29	1.85744e-29	8.52105e-30	3.10697e-30	8.4622e-31	1.62244e-31	2.01566e-32	1.67847e-33	2.56564e-34	4.73061e-35	1.84188e-36
14865	5.16502e-43	1.57396e-41	4.01655e-40	8.43875e-39	1.45908e-37	2.07641e-36	2.43227e-35	2.34539e-34	1.8619e-33	1.21691e-32	6.54844e-32	2.90128e-31	1.05824e-30	3.17769e-30	7.88379e-30	1.6939e-29	3.7173e-29	7.81288e-29	1.02396e-28	7.13543e-29	3.46988e-29	1.70749e-29	7.83205e-30	2.85511e-30	7.77348e-31	1.48956e-31	1.84893e-32	1.53746e-33	2.34486e-34	4.30826e-35	1.66806e-36
14880	4.7492e-43	1.44725e-41	3.69319e-40	7.75937e-39	1.34162e-37	1.90924e-36	2.23645e-35	2.15657e-34	1.712e-33	1.11894e-32	6.02124e-32	2.6677e-31	9.73043e-31	2.92184e-30	7.24902e-30	1.55751e-29	3.41795e-29	7.18362e-29	9.4147e-29	6.56035e-29	3.19004e-29	1.56965e-29	7.19877e-30	2.62367e-30	7.14081e-31	1.36756e-31	1.69599e-32	1.4083e-33	2.14308e-34	3.92362e-35	1.51064e-36
14895	4.36686e-43	1.33073e-41	3.39586e-40	7.13468e-39	1.23361e-37	1.75553e-36	2.0564e-35	1.98295e-34	1.57418e-33	1.02886e-32	5.53648e-32	2.45292e-31	8.94702e-31	2.6866e-30	6.66536e-30	1.4321e-29	3.1427e-29	6.60503e-29	8.65623e-29	6.03162e-29	2.93278e-29	1.44293e-29	6.61669e-30	2.41099e-30	6.55963e-31	1.25555e-31	1.5557e-32	1.28999e-33	1.95867e-34	3.57332e-35	1.36808e-36
14910	4.0153e-43	1.2236e-41	3.12247e-40	6.56029e-39	1.13429e-37	1.6142e-36	1.89085e-35	1.82331e-34	1.44744e-33	9.46027e-33	5.09074e-32	2.25544e-31	8.22669e-31	2.47029e-30	6.12869e-30	1.31678e-29	2.88962e-29	6.07305e-29	7.95886e-29	5.5455e-29	2.69626e-29	1.32645e-29	6.08168e-30	2.21554e-30	6.02576e-31	1.15272e-31	1.42701e-32	1.18162e-33	1.79012e-34	3.2543e-35	1.23897e-36
14925	3.69204e-43	1.12509e-41	2.87109e-40	6.03214e-39	1.04298e-37	1.48425e-36	1.73862e-35	1.67652e-34	1.33091e-33	8.69864e-33	4.6809e-32	2.07386e-31	7.56436e-31	2.2714e-30	5.63523e-30	1.21075e-29	2.65692e-29	5.58391e-29	7.31767e-29	5.09856e-29	2.47881e-29	1.21937e-29	5.58993e-30	2.03595e-30	5.53533e-31	1.05831e-31	1.30897e-32	1.08235e-33	1.63608e-34	2.96375e-35	1.12205e-36
14940	3.3948e-43	1.03451e-41	2.63995e-40	5.54651e-39	9.59008e-38	1.36475e-36	1.59865e-35	1.54155e-34	1.22376e-33	7.99833e-33	4.30404e-32	1.90689e-31	6.95535e-31	2.08853e-30	5.18151e-30	1.11326e-29	2.44296e-29	5.13417e-29	6.72814e-29	4.68764e-29	2.2789e-29	1.12093e-29	5.13794e-30	1.87091e-30	5.08482e-31	9.7163e-32	1.2007e-32	9.91422e-34	1.49529e-34	2.69915e-35	1.01616e-36
14955	3.1215e-43	9.51229e-42	2.42741e-40	5.09998e-39	8.81801e-38	1.25488e-36	1.46995e-35	1.41744e-34	1.12524e-33	7.3544e-33	3.95753e-32	1.75337e-31	6.39537e-31	1.92037e-30	4.76432e-30	1.02362e-29	2.24623e-29	4.72066e-29	6.18611e-29	4.30984e-29	2.09512e-29	1.03044e-29	4.7225e-30	1.71925e-30	4.67098e-31	8.92051e-32	1.10138e-32	9.08133e-34	1.36662e-34	2.45817e-35	9.2026e-37
14970	2.87019e-43	8.74648e-42	2.23199e-40	4.6894e-39	8.1081e-38	1.15385e-36	1.35161e-35	1.30333e-34	1.03465e-33	6.76232e-33	3.63892e-32	1.61221e-31	5.88048e-31	1.76576e-30	4.38071e-30	9.41199e-30	2.06535e-29	4.34045e-29	5.68774e-29	3.96248e-29	1.92615e-29	9.47252e-30	4.34065e-30	1.57988e-30	4.29082e-31	8.18989e-32	1.01027e-32	8.31841e-34	1.24902e-34	2.23871e-35	8.33414e-37
14985	2.63912e-43	8.04233e-42	2.0523e-40	4.31187e-39	7.45534e-38	1.06096e-36	1.24279e-35	1.1984e-34	9.51354e-34	6.2179e-33	3.34595e-32	1.48241e-31	5.40704e-31	1.62359e-30	4.028e-30	8.65413e-30	1.89903e-29	3.99086e-29	5.22952e-29	3.64313e-29	1.77082e-29	8.70782e-30	3.98967e-30	1.45181e-30	3.94159e-31	7.51911e-32	9.26705e-33	7.61959e-34	1.14154e-34	2.03884e-35	7.54763e-37
15000	2.42666e-43	7.39486e-42	1.88707e-40	3.96473e-39	6.85513e-38	9.75545e-37	1.14274e-35	1.10192e-34	8.74763e-34	5.71731e-33	3.07658e-32	1.36306e-31	4.97171e-31	1.49287e-30	3.70368e-30	7.95729e-30	1.7461e-29	3.66943e-29	4.80821e-29	3.34951e-29	1.62801e-29	8.00485e-30	3.66707e-30	1.33412e-30	3.6208e-31	6.90327e-32	8.5005e-33	6.97947e-34	1.0433e-34	1.85681e-35	6.83534e-37
15015	2.23129e-43	6.79953e-42	1.73515e-40	3.64554e-39	6.30325e-38	8.97007e-37	1.05074e-35	1.01321e-34	8.04338e-34	5.25702e-33	2.82889e-32	1.25332e-31	4.57144e-31	1.37268e-30	3.40547e-30	7.31656e-30	1.60549e-29	3.37388e-29	4.42085e-29	3.07956e-29	1.49671e-29	7.35863e-30	3.37056e-30	1.22597e-30	3.32611e-31	6.33788e-32	7.79735e-33	6.39313e-34	9.53525e-35	1.69103e-35	6.19028e-37
15030	2.05166e-43	6.25212e-42	1.59546e-40	3.35205e-39	5.79579e-38	8.24792e-37	9.66147e-36	9.31637e-35	7.39582e-34	4.83379e-33	2.60114e-32	1.15242e-31	4.20339e-31	1.26216e-30	3.13128e-30	6.72743e-30	1.4762e-29	3.10214e-29	4.0647e-29	2.83136e-29	1.37601e-29	6.76458e-30	3.09803e-30	1.12659e-30	3.0554e-31	5.81879e-32	7.15236e-33	5.85604e-34	8.71473e-35	1.54006e-35	5.60609e-37
15045	1.88649e-43	5.74878e-42	1.46701e-40	3.08219e-39	5.32919e-38	7.5839e-37	8.88365e-36	8.56634e-35	6.8004e-34	4.44463e-33	2.39172e-32	1.05964e-31	3.86497e-31	1.16054e-30	2.87916e-30	6.18573e-30	1.35732e-29	2.85229e-29	3.73723e-29	2.60316e-29	1.26504e-29	6.21849e-30	2.84753e-30	1.03527e-30	2.80673e-31	5.34221e-32	6.56073e-33	5.36408e-34	7.96481e-35	1.40256e-35	5.07703e-37
15060	1.73461e-43	5.28596e-42	1.34891e-40	2.83405e-39	4.90015e-38	6.97334e-37	8.16846e-36	7.87668e-35	6.25292e-34	4.0868e-33	2.19917e-32	9.74328e-32	3.5538e-31	1.0671e-30	2.64734e-30	5.68765e-30	1.24802e-29	2.62256e-29	3.43615e-29	2.39336e-29	1.16302e-29	5.71648e-30	2.61728e-30	9.51345e-31	2.57829e-31	4.90467e-32	6.01804e-33	4.91345e-34	7.27942e-35	1.27734e-35	4.5979e-37
15075	1.59496e-43	4.8604e-42	1.24031e-40	2.60589e-39	4.50565e-38	6.41194e-37	7.51084e-36	7.24255e-35	5.74951e-34	3.75778e-33	2.02212e-32	8.95886e-32	3.26768e-31	9.81188e-31	2.43419e-30	5.22967e-30	1.14752e-29	2.41133e-29	3.15933e-29	2.20047e-29	1.06922e-29	5.255e-30	2.40565e-30	8.74226e-31	2.36845e-31	4.50296e-32	5.52023e-33	4.50067e-34	6.65301e-35	1.1633e-35	4.16399e-37
15090	1.46656e-43	4.46911e-42	1.14046e-40	2.3961e-39	4.14292e-38	5.89573e-37	6.90616e-36	6.65947e-35	5.28663e-34	3.45525e-33	1.85932e-32	8.23759e-32	3.0046e-31	9.0219e-31	2.2382e-30	4.80857e-30	1.05511e-29	2.21712e-29	2.9048e-29	2.02312e-29	9.82994e-30	4.83077e-30	2.21114e-30	8.03359e-31	2.17569e-31	4.13415e-32	5.06361e-33	4.12257e-34	6.08051e-35	1.05944e-35	3.77103e-37
15105	1.34849e-43	4.10931e-42	1.04864e-40	2.20319e-39	3.80938e-38	5.42108e-37	6.35016e-36	6.12334e-35	4.86102e-34	3.17708e-33	1.70963e-32	7.57438e-32	2.7627e-31	8.29552e-31	2.05799e-30	4.42138e-30	9.70141e-30	2.03855e-29	2.67078e-29	1.86007e-29	9.03718e-30	4.44079e-30	2.03235e-30	7.38236e-31	1.99861e-31	3.79555e-32	4.64475e-33	3.77623e-34	5.55727e-35	9.64856e-36	3.41515e-37
15120	1.23993e-43	3.77848e-42	9.64221e-41	2.02582e-39	3.5027e-38	4.98465e-37	5.83893e-36	5.63036e-35	4.46967e-34	2.9213e-33	1.57199e-32	6.96458e-32	2.54027e-31	7.62763e-31	1.89229e-30	4.06537e-30	8.92016e-30	1.87436e-29	2.45562e-29	1.71016e-29	8.30836e-30	4.08229e-30	1.86802e-30	6.78392e-31	1.83595e-31	3.48469e-32	4.26055e-33	3.45899e-34	5.07905e-35	8.78714e-36	3.09285e-37
15135	1.1401e-43	3.47429e-42	8.86594e-41	1.86273e-39	3.22071e-38	4.58335e-37	5.36885e-36	5.17708e-35	4.10983e-34	2.68611e-33	1.44543e-32	6.40386e-32	2.33575e-31	7.01351e-31	1.73993e-30	3.73802e-30	8.20183e-30	1.72339e-29	2.25779e-29	1.57233e-29	7.63832e-30	3.75274e-30	1.71697e-30	6.234e-31	1.68653e-31	3.19928e-32	3.90812e-33	3.16841e-34	4.64199e-35	8.00262e-36	2.80097e-37
15150	1.04832e-43	3.19458e-42	8.15217e-41	1.71276e-39	2.96142e-38	4.21435e-37	4.93662e-36	4.76028e-35	3.77896e-34	2.46986e-33	1.32906e-32	5.88829e-32	2.1477e-31	6.44883e-31	1.59984e-30	3.43703e-30	7.54134e-30	1.58459e-29	2.0759e-29	1.4456e-29	7.02232e-30	3.44978e-30	1.57814e-30	5.72865e-31	1.54926e-31	2.93725e-32	3.58485e-33	2.90223e-34	4.24254e-35	7.28815e-36	2.53664e-37
15165	9.6392e-44	2.9374e-42	7.49586e-41	1.57487e-39	2.723e-38	3.87507e-37	4.53919e-36	4.37705e-35	3.47472e-34	2.27101e-33	1.22206e-32	5.41423e-32	1.97479e-31	5.92962e-31	1.47103e-30	3.16028e-30	6.93404e-30	1.45696e-29	1.90866e-29	1.32909e-29	6.45599e-30	3.17129e-30	1.45054e-30	5.26427e-31	1.42317e-31	2.69668e-32	3.28831e-33	2.65841e-34	3.87746e-35	6.63747e-36	2.29725e-37
15180	8.86317e-44	2.70092e-42	6.89239e-41	1.44809e-39	2.50378e-38	3.5631e-37	4.17375e-36	4.02466e-35	3.19498e-34	2.08818e-33	1.12368e-32	4.97834e-32	1.8158e-31	5.45221e-31	1.35258e-30	2.90581e-30	6.37565e-30	1.33962e-29	1.75489e-29	1.22198e-29	5.93534e-30	2.91528e-30	1.33325e-30	4.83753e-31	1.30734e-31	2.47581e-32	3.01631e-33	2.43508e-34	3.5438e-35	6.04488e-36	2.08046e-37
15195	8.14963e-44	2.48347e-42	6.33751e-41	1.33151e-39	2.30221e-38	3.27624e-37	3.83773e-36	3.70065e-35	2.93776e-34	1.92006e-33	1.03321e-32	4.57753e-32	1.66961e-31	5.01324e-31	1.24368e-30	2.67183e-30	5.86223e-30	1.23172e-29	1.61351e-29	1.12349e-29	5.45667e-30	2.67993e-30	1.22545e-30	4.44539e-31	1.20094e-31	2.27304e-32	2.7668e-33	2.23051e-34	3.23885e-35	5.50519e-36	1.88412e-37
15210	7.49353e-44	2.28354e-42	5.82729e-41	1.22431e-39	2.11687e-38	3.01248e-37	3.52877e-36	3.40272e-35	2.70125e-34	1.76548e-33	9.50028e-33	4.209e-32	1.53519e-31	4.60961e-31	1.14354e-30	2.45669e-30	5.39015e-30	1.13252e-29	1.48352e-29	1.03294e-29	5.01661e-30	2.46358e-30	1.12636e-30	4.08503e-31	1.1032e-31	2.08687e-32	2.53794e-33	2.04313e-34	2.96014e-35	5.01369e-36	1.70631e-37
15225	6.89024e-44	2.0997e-42	5.35816e-41	1.12574e-39	1.94644e-38	2.76996e-37	3.24468e-36	3.12877e-35	2.48378e-34	1.62335e-33	8.73543e-33	3.87014e-32	1.41159e-31	4.23848e-31	1.05147e-30	2.25888e-30	4.95608e-30	1.0413e-29	1.36401e-29	9.49693e-30	4.61204e-30	2.2647e-30	1.03528e-30	3.75389e-31	1.01341e-31	1.91595e-32	2.328e-33	1.87149e-34	2.70541e-35	4.56607e-36	1.54528e-37
15240	6.33553e-44	1.93066e-42	4.92679e-41	1.03511e-39	1.78974e-38	2.54696e-37	2.98346e-36	2.87689e-35	2.28382e-34	1.49266e-33	8.03216e-33	3.55856e-32	1.29794e-31	3.89723e-31	9.66811e-31	2.07699e-30	4.55697e-30	9.57432e-30	1.25412e-29	8.73152e-30	4.24009e-30	2.08188e-30	9.51574e-31	3.44958e-31	9.30931e-32	1.75903e-32	2.13543e-33	1.71426e-34	2.4726e-35	4.15841e-36	1.39945e-37
15255	5.82548e-44	1.77522e-42	4.53015e-41	9.5178e-40	1.64565e-38	2.34191e-37	2.74327e-36	2.64527e-35	2.09995e-34	1.37249e-33	7.3855e-33	3.27206e-32	1.19344e-31	3.58345e-31	8.88967e-31	1.90975e-30	4.19e-30	8.80318e-30	1.15308e-29	8.0278e-30	3.89814e-30	1.91381e-30	8.74632e-31	3.16995e-31	8.55164e-32	1.61496e-32	1.95879e-33	1.57025e-34	2.25983e-35	3.78715e-36	1.26738e-37
15270	5.35648e-44	1.63231e-42	4.16544e-41	8.75155e-40	1.51317e-38	2.15337e-37	2.52242e-36	2.43231e-35	1.93089e-34	1.26199e-33	6.79091e-33	3.00863e-32	1.09736e-31	3.29494e-31	8.17392e-31	1.75597e-30	3.85259e-30	8.09415e-30	1.06019e-29	7.3808e-30	3.58377e-30	1.75931e-30	8.03911e-31	2.91298e-31	7.85564e-32	1.48269e-32	1.79677e-33	1.43833e-34	2.06537e-35	3.44903e-36	1.14778e-37
15285	4.92525e-44	1.50089e-42	3.83009e-41	8.04699e-40	1.39135e-38	1.98001e-37	2.31934e-36	2.23649e-35	1.77544e-34	1.16039e-33	6.24418e-33	2.76641e-32	1.00901e-31	3.02966e-31	7.51579e-31	1.61458e-30	3.54234e-30	7.44223e-30	9.74776e-30	6.78594e-30	3.29475e-30	1.61728e-30	7.38908e-31	2.67685e-31	7.21629e-32	1.36125e-32	1.64814e-33	1.3175e-34	1.88764e-35	3.14111e-36	1.03946e-37
15300	4.52873e-44	1.38006e-42	3.52174e-41	7.39915e-40	1.27933e-38	1.8206e-37	2.13262e-36	2.05644e-35	1.6325e-34	1.06697e-33	5.74147e-33	2.54369e-32	9.27772e-32	2.78573e-31	6.91065e-31	1.48457e-30	3.25708e-30	6.84282e-30	8.96246e-30	6.23903e-30	3.02904e-30	1.48672e-30	6.79162e-31	2.45986e-31	6.62897e-32	1.24976e-32	1.51181e-33	1.20682e-34	1.7252e-35	2.86067e-36	9.41364e-38
15315	4.16414e-44	1.26896e-42	3.23822e-41	6.80346e-40	1.17634e-38	1.67403e-37	1.96093e-36	1.89088e-35	1.50107e-34	9.8107e-34	5.27923e-33	2.3389e-32	8.53077e-32	2.56144e-31	6.35423e-31	1.36503e-30	2.99479e-30	6.29169e-30	8.24042e-30	5.73619e-30	2.78476e-30	1.3667e-30	6.24246e-31	2.26045e-31	6.08945e-32	1.1474e-32	1.38675e-33	1.10543e-34	1.57675e-35	2.60527e-36	8.52526e-38
15330	3.8289e-44	1.1668e-42	2.97752e-41	6.25574e-40	1.08163e-38	1.53926e-37	1.80306e-36	1.73865e-35	1.38023e-34	9.02086e-34	4.85421e-33	2.15059e-32	7.84395e-32	2.35522e-31	5.84261e-31	1.25512e-30	2.75362e-30	5.78494e-30	7.57655e-30	5.27389e-30	2.56018e-30	1.25637e-30	5.73771e-31	2.07721e-31	5.59384e-32	1.05343e-32	1.27204e-33	1.01257e-34	1.44107e-35	2.37267e-36	7.72071e-38
15345	3.52064e-44	1.07286e-42	2.73781e-41	5.75211e-40	9.94555e-39	1.41534e-37	1.6579e-36	1.59868e-35	1.26911e-34	8.29461e-34	4.46341e-33	1.97745e-32	7.21243e-32	2.16559e-31	5.37219e-31	1.15406e-30	2.53187e-30	5.31901e-30	6.96616e-30	4.84884e-30	2.35371e-30	1.15495e-30	5.27377e-31	1.90883e-31	5.13857e-32	9.67147e-33	1.16682e-33	9.275e-35	1.31706e-35	2.16084e-36	6.99209e-38
15360	3.23721e-44	9.86489e-43	2.51739e-41	5.28902e-40	9.14487e-39	1.30139e-37	1.52443e-36	1.46997e-35	1.16693e-34	7.62683e-34	4.10407e-33	1.81825e-32	6.63176e-32	1.99123e-31	4.93964e-31	1.06113e-30	2.32799e-30	4.89061e-30	6.40495e-30	4.45804e-30	2.16389e-30	1.06171e-30	4.84735e-31	1.75409e-31	4.72035e-32	8.87935e-33	1.0703e-33	8.49581e-35	1.20372e-35	1.96792e-36	6.33224e-38
15375	2.97659e-44	9.0707e-43	2.31473e-41	4.86322e-40	8.40864e-39	1.19662e-37	1.4017e-36	1.35163e-35	1.07299e-34	7.01281e-34	3.77365e-33	1.67186e-32	6.09783e-32	1.83092e-31	4.54193e-31	9.75688e-31	2.14051e-30	4.49671e-30	5.88895e-30	4.09875e-30	1.98938e-30	9.76e-31	4.4554e-31	1.6119e-31	4.33617e-32	8.1521e-33	9.81771e-34	7.78209e-35	1.10014e-35	1.79223e-36	5.73465e-38
15390	2.73695e-44	8.34044e-43	2.12837e-41	4.47169e-40	7.73168e-39	1.10028e-37	1.28885e-36	1.24281e-35	9.86603e-35	6.44822e-34	3.46984e-33	1.53726e-32	5.60689e-32	1.6835e-31	4.17623e-31	8.97125e-31	1.96814e-30	4.13453e-30	5.41452e-30	3.76841e-30	1.82894e-30	8.97209e-31	4.09515e-31	1.48124e-31	3.98326e-32	7.48442e-33	9.0056e-34	7.12832e-35	1.00547e-35	1.63222e-36	5.19346e-38
15405	2.51661e-44	7.66898e-43	1.95702e-41	4.11169e-40	7.10923e-39	1.0117e-37	1.18509e-36	1.14276e-35	9.07174e-35	5.92909e-34	3.19049e-33	1.4135e-32	5.15548e-32	1.54796e-31	3.83998e-31	8.24887e-31	1.80965e-30	3.80153e-30	4.97831e-30	3.46469e-30	1.68144e-30	8.24778e-31	3.76402e-31	1.36116e-31	3.65907e-32	6.87142e-33	8.26067e-34	6.52947e-35	9.18948e-36	1.48649e-36	4.70334e-38
15420	2.314e-44	7.05157e-43	1.79947e-41	3.78067e-40	6.53689e-39	9.30254e-38	1.08968e-36	1.05076e-35	8.3414e-35	5.45175e-34	2.93363e-33	1.2997e-32	4.74041e-32	1.42333e-31	3.5308e-31	7.58467e-31	1.66392e-30	3.49534e-30	4.57725e-30	3.18545e-30	1.54584e-30	7.58195e-31	3.45967e-31	1.25082e-31	3.36126e-32	6.30863e-33	7.57736e-34	5.98093e-35	8.39871e-36	1.35378e-36	4.25948e-38
15435	2.12771e-44	6.48387e-43	1.6546e-41	3.4763e-40	6.01062e-39	8.55362e-38	1.00195e-36	9.66162e-36	7.66985e-35	5.01284e-34	2.69745e-33	1.19506e-32	4.35875e-32	1.30873e-31	3.24651e-31	6.97394e-31	1.52992e-30	3.21382e-30	4.20849e-30	2.92872e-30	1.42117e-30	6.96988e-31	3.17993e-31	1.14943e-31	3.0877e-32	5.79194e-33	6.95057e-34	5.47848e-35	7.67598e-36	1.23291e-36	3.8575e-38
15450	1.95641e-44	5.96187e-43	1.52139e-41	3.19643e-40	5.52672e-39	7.86499e-38	9.2129e-37	8.88379e-36	7.05237e-35	4.60927e-34	2.48028e-33	1.09885e-32	4.00783e-32	1.20336e-31	2.98512e-31	6.41239e-31	1.40672e-30	2.95497e-30	3.86944e-30	2.69268e-30	1.30656e-30	6.40721e-31	2.92281e-31	1.05625e-31	2.8364e-32	5.31756e-33	6.37563e-34	5.01823e-35	7.01545e-36	1.12284e-36	3.49346e-38
15465	1.79891e-44	5.4819e-43	1.39891e-41	2.9391e-40	5.08178e-39	7.23181e-38	8.4712e-37	8.16858e-36	6.4846e-35	4.23819e-34	2.2806e-33	1.01038e-32	3.68516e-32	1.10648e-31	2.74477e-31	5.89606e-31	1.29344e-30	2.71697e-30	3.55771e-30	2.47566e-30	1.20119e-30	5.88997e-31	2.68648e-31	9.70628e-32	2.60555e-32	4.88204e-33	5.84825e-34	4.59665e-35	6.41176e-36	1.02259e-36	3.16378e-38
15480	1.65408e-44	5.04057e-43	1.28629e-41	2.70248e-40	4.67266e-39	6.64959e-38	7.7892e-37	7.51095e-36	5.96254e-35	3.89698e-34	2.09699e-33	9.29035e-33	3.38846e-32	1.01739e-31	2.52377e-31	5.4213e-31	1.18928e-30	2.49814e-30	3.27109e-30	2.27614e-30	1.10432e-30	5.41448e-31	2.46925e-31	8.91946e-32	2.39349e-32	4.48218e-33	5.36449e-34	4.21049e-35	5.86001e-36	9.31296e-37	2.86521e-38
15495	1.52092e-44	4.63477e-43	1.18273e-41	2.48491e-40	4.29648e-39	6.11425e-38	7.16212e-37	6.90626e-36	5.48251e-35	3.58324e-34	1.92817e-33	8.54239e-33	3.11566e-32	9.3548e-32	2.32057e-31	4.98478e-31	1.09351e-30	2.29694e-30	3.00757e-30	2.09269e-30	1.01526e-30	4.97738e-31	2.26959e-31	8.19642e-32	2.19868e-32	4.11508e-33	4.92075e-34	3.85677e-35	5.35575e-36	8.4815e-37	2.59481e-38
15510	1.39847e-44	4.26164e-43	1.08751e-41	2.28486e-40	3.95058e-39	5.62201e-38	6.58552e-37	6.35026e-36	5.04113e-35	3.29476e-34	1.77293e-33	7.85465e-33	2.86481e-32	8.60162e-32	2.13372e-31	4.5834e-31	1.00545e-30	2.11194e-30	2.76527e-30	1.92403e-30	9.33381e-31	4.57556e-31	2.08608e-31	7.532e-32	2.01974e-32	3.77804e-33	4.51371e-34	3.53276e-35	4.89487e-36	7.72428e-37	2.34993e-38
15525	1.28589e-44	3.91855e-43	9.99962e-42	2.10091e-40	3.63253e-39	5.1694e-38	6.05533e-37	5.83901e-36	4.63528e-35	3.02951e-34	1.6302e-33	7.22228e-33	2.63417e-32	7.90908e-32	1.96193e-31	4.21434e-31	9.24481e-31	1.94184e-30	2.54249e-30	1.76896e-30	8.58107e-31	4.20618e-31	1.9174e-31	6.92143e-32	1.85536e-32	3.46861e-33	4.14034e-34	3.23598e-35	4.47366e-36	7.03466e-37	2.12817e-38
15540	1.18236e-44	3.60308e-43	9.19458e-42	1.93177e-40	3.34009e-39	4.75323e-38	5.56784e-37	5.36893e-36	4.26211e-35	2.78561e-34	1.49895e-33	6.64082e-33	2.42209e-32	7.2723e-32	1.80396e-31	3.875e-31	8.50033e-31	1.78544e-30	2.33766e-30	1.62639e-30	7.88904e-31	3.86662e-31	1.76237e-31	6.36036e-32	1.70435e-32	3.18452e-33	3.79786e-34	2.96412e-35	4.08869e-36	6.4066e-37	1.92733e-38
15555	1.08718e-44	3.313e-43	8.45435e-42	1.77625e-40	3.07119e-39	4.37056e-38	5.11958e-37	4.93669e-36	3.91897e-35	2.56134e-34	1.37827e-33	6.10617e-33	2.22708e-32	6.68679e-32	1.65871e-31	3.56298e-31	7.81581e-31	1.64164e-30	2.14933e-30	1.49531e-30	7.25281e-31	3.55448e-31	1.61987e-31	5.84477e-32	1.56564e-32	2.9237e-33	3.48371e-34	2.71511e-35	3.73685e-36	5.83462e-37	1.74544e-38
15570	9.99651e-45	3.04628e-43	7.77372e-42	1.63325e-40	2.82394e-39	4.0187e-38	4.70742e-37	4.53925e-36	3.60347e-35	2.35514e-34	1.26731e-33	5.61457e-33	2.04778e-32	6.14842e-32	1.52516e-31	3.27608e-31	7.18641e-31	1.50941e-30	1.97618e-30	1.3748e-30	6.6679e-31	3.26753e-31	1.48889e-31	5.37097e-32	1.43821e-32	2.68424e-33	3.19554e-34	2.48701e-35	3.41529e-36	5.31371e-37	1.58072e-38
15585	9.19172e-45	2.80104e-43	7.14788e-42	1.50176e-40	2.59659e-39	3.69516e-38	4.32844e-37	4.17381e-36	3.31336e-35	2.16553e-34	1.16528e-33	5.16254e-33	1.88291e-32	5.6534e-32	1.40236e-31	3.01229e-31	6.60769e-31	1.38784e-30	1.81697e-30	1.264e-30	6.13015e-31	3.00375e-31	1.3685e-31	4.93559e-32	1.32116e-32	2.46439e-33	2.93121e-34	2.27808e-35	3.1214e-36	4.8393e-37	1.43155e-38
15600	8.45172e-45	2.57553e-43	6.57243e-42	1.38086e-40	2.38754e-39	3.39768e-38	3.97997e-37	3.83779e-36	3.04661e-35	1.99119e-34	1.07147e-33	4.74691e-33	1.73132e-32	5.19823e-32	1.28945e-31	2.76974e-31	6.07558e-31	1.27606e-30	1.67059e-30	1.16213e-30	5.63578e-31	2.76126e-31	1.25784e-31	4.53549e-32	1.21363e-32	2.26255e-33	2.68874e-34	2.0867e-35	2.85279e-36	4.40725e-37	1.29645e-38
15615	7.7713e-45	2.36818e-43	6.0433e-42	1.26969e-40	2.19533e-39	3.12414e-38	3.65955e-37	3.52882e-36	2.80134e-35	1.83088e-34	9.85204e-34	4.36474e-33	1.59193e-32	4.7797e-32	1.18563e-31	2.54671e-31	5.58632e-31	1.17329e-30	1.536e-30	1.06846e-30	5.18127e-31	2.53835e-31	1.15614e-31	4.16783e-32	1.11486e-32	2.07724e-33	2.46633e-34	1.9114e-35	2.60731e-36	4.01377e-37	1.1741e-38
15630	7.14565e-45	2.17753e-43	5.55677e-42	1.16747e-40	2.01859e-39	2.87262e-38	3.36493e-37	3.24472e-36	2.57581e-35	1.68348e-34	9.05887e-34	4.01334e-33	1.46376e-32	4.39488e-32	1.09017e-31	2.34165e-31	5.13646e-31	1.07879e-30	1.41226e-30	9.82351e-31	4.76342e-31	2.33343e-31	1.06266e-31	3.82997e-32	1.02412e-32	1.90711e-33	2.26232e-34	1.75082e-35	2.38294e-36	3.65543e-37	1.0633e-38
15645	6.57038e-45	2.00222e-43	5.10941e-42	1.07348e-40	1.85608e-39	2.64136e-38	3.09403e-37	2.9835e-36	2.36843e-35	1.54795e-34	8.32956e-34	3.69023e-33	1.34591e-32	4.04104e-32	1.00239e-31	2.1531e-31	4.72282e-31	9.919e-31	1.29848e-30	9.03178e-31	4.37926e-31	2.14506e-31	9.76731e-32	3.51951e-32	9.40771e-33	1.75091e-33	2.07519e-34	1.60374e-35	2.17789e-36	3.32907e-37	9.62952e-39
15660	6.04142e-45	1.84103e-43	4.69807e-42	9.8706e-41	1.70665e-39	2.42871e-38	2.84494e-37	2.7433e-36	2.17776e-35	1.42333e-34	7.65896e-34	3.39313e-33	1.23755e-32	3.71568e-32	9.21682e-32	1.97973e-31	4.3425e-31	9.1201e-31	1.19387e-30	8.30386e-31	4.02609e-31	1.97189e-31	8.97755e-32	3.2342e-32	8.64203e-33	1.60751e-33	1.90353e-34	1.46901e-35	1.99047e-36	3.03185e-37	8.72076e-39
15675	5.55504e-45	1.69281e-43	4.31984e-42	9.07594e-41	1.56925e-39	2.23318e-38	2.6159e-37	2.52245e-36	2.00243e-35	1.30874e-34	7.04235e-34	3.11995e-33	1.13792e-32	3.41652e-32	8.47472e-32	1.82032e-31	3.9928e-31	8.38555e-31	1.09769e-30	7.63461e-31	3.7014e-31	1.8127e-31	8.25164e-32	2.97203e-32	7.93868e-33	1.47585e-33	1.74607e-34	1.3456e-35	1.81919e-36	2.76117e-37	7.89777e-39
15690	5.10782e-45	1.55653e-43	3.97206e-42	8.34527e-41	1.44292e-39	2.05339e-38	2.4053e-37	2.31937e-36	1.84122e-35	1.20337e-34	6.47538e-34	2.86877e-33	1.0463e-32	3.14145e-32	7.79237e-32	1.67375e-31	3.67126e-31	7.71016e-31	1.00926e-30	7.0193e-31	3.40289e-31	1.66637e-31	7.58443e-32	2.73111e-32	7.29256e-33	1.35497e-33	1.60164e-34	1.23255e-35	1.66264e-36	2.51465e-37	7.15244e-39
15705	4.69661e-45	1.43122e-43	3.65228e-42	7.67341e-41	1.32675e-39	1.88808e-38	2.21166e-37	2.13265e-36	1.69299e-35	1.10649e-34	5.95406e-34	2.63781e-33	9.62065e-33	2.88852e-32	7.16496e-32	1.53897e-31	3.37562e-31	7.08917e-31	9.27952e-31	6.45358e-31	3.12846e-31	1.53184e-31	6.97117e-32	2.50972e-32	6.69904e-33	1.24399e-33	1.46916e-34	1.12901e-35	1.51957e-36	2.29015e-37	6.47745e-39
15720	4.3185e-45	1.316e-43	3.35825e-42	7.05565e-41	1.21994e-39	1.73608e-38	2.0336e-37	1.96095e-36	1.55669e-35	1.01741e-34	5.47471e-34	2.42544e-33	8.84608e-33	2.65596e-32	6.58807e-32	1.41505e-31	3.10378e-31	6.51819e-31	8.53193e-31	5.93345e-31	2.87616e-31	1.40818e-31	6.4075e-32	2.30627e-32	6.15381e-33	1.14211e-33	1.34763e-34	1.03416e-35	1.38881e-36	2.08568e-37	5.86616e-39
15735	3.97083e-45	1.21005e-43	3.08789e-42	6.48762e-41	1.12173e-39	1.59631e-38	1.86988e-37	1.80308e-36	1.43137e-35	9.35501e-35	5.03395e-34	2.23017e-33	8.13388e-33	2.44212e-32	6.05762e-32	1.30111e-31	2.85384e-31	5.9932e-31	7.84458e-31	5.45524e-31	2.64421e-31	1.2945e-31	5.8894e-32	2.11932e-32	5.65297e-33	1.04856e-33	1.23616e-34	9.47281e-36	1.2693e-36	1.89947e-37	5.31256e-39
15750	3.65115e-45	1.11263e-43	2.83929e-42	5.96532e-41	1.03142e-39	1.4678e-38	1.71934e-37	1.65792e-36	1.31613e-35	8.60186e-35	4.62867e-34	2.05062e-33	7.47902e-33	2.2455e-32	5.56989e-32	1.19635e-31	2.62402e-31	5.5105e-31	7.2126e-31	5.01558e-31	2.43096e-31	1.19e-31	5.4132e-32	1.94752e-32	5.19288e-33	9.62684e-34	1.1339e-34	8.677e-36	1.16007e-36	1.72989e-37	4.8112e-39
15765	3.3572e-45	1.02306e-43	2.61071e-42	5.48507e-41	9.48383e-40	1.34963e-38	1.58093e-37	1.52445e-36	1.21017e-35	7.90934e-35	4.25602e-34	1.88552e-33	6.87688e-33	2.06471e-32	5.12143e-32	1.10002e-31	2.41271e-31	5.06667e-31	6.63153e-31	4.61135e-31	2.23491e-31	1.09393e-31	4.9755e-32	1.78965e-32	4.77024e-33	8.83837e-34	1.04011e-34	7.94805e-36	1.06025e-36	1.57544e-37	4.35716e-39
15780	3.08693e-45	9.40693e-44	2.40053e-42	5.04348e-41	8.72032e-40	1.24097e-38	1.45365e-37	1.40172e-36	1.11274e-35	7.27258e-35	3.91338e-34	1.73372e-33	6.32322e-33	1.89847e-32	4.70907e-32	1.01144e-31	2.21842e-31	4.65859e-31	6.09728e-31	4.23969e-31	2.05467e-31	1.00562e-31	4.57319e-32	1.64457e-32	4.382e-33	8.11449e-34	9.54072e-35	7.28034e-36	9.6901e-37	1.43479e-37	3.94597e-39
15795	2.83841e-45	8.64961e-44	2.20727e-42	4.63745e-41	8.01827e-40	1.14107e-38	1.33662e-37	1.28887e-36	1.02316e-35	6.68708e-35	3.59832e-34	1.59414e-33	5.81413e-33	1.74562e-32	4.32992e-32	9.29999e-32	2.03977e-31	4.28338e-31	5.60607e-31	3.898e-31	1.88897e-31	9.24437e-32	4.20341e-32	1.51126e-32	4.02536e-33	7.44989e-34	8.75152e-35	6.66872e-36	8.85625e-37	1.30669e-37	3.57358e-39
15810	2.6099e-45	7.95325e-44	2.02957e-42	4.2641e-41	7.37274e-40	1.0492e-38	1.22901e-37	1.1851e-36	9.40787e-36	6.14871e-35	3.30862e-34	1.4658e-33	5.34603e-33	1.60508e-32	3.98129e-32	8.55114e-32	1.87551e-31	3.93839e-31	5.15443e-31	3.58384e-31	1.73663e-31	8.49809e-32	3.86353e-32	1.38875e-32	3.69774e-33	6.83972e-34	8.02761e-35	6.10848e-36	8.09415e-37	1.19003e-37	3.23633e-39
15825	2.39978e-45	7.31296e-44	1.86617e-42	3.92081e-41	6.77918e-40	9.64734e-39	1.13007e-37	1.08969e-36	8.65047e-36	5.65369e-35	3.04225e-34	1.34779e-33	4.91562e-33	1.47585e-32	3.66073e-32	7.8626e-32	1.72448e-31	3.62118e-31	4.73917e-31	3.295e-31	1.59658e-31	7.81205e-32	3.55113e-32	1.27618e-32	3.39679e-33	6.27952e-34	7.36358e-35	5.59531e-36	7.39764e-37	1.08379e-37	2.93091e-39
15840	2.20658e-45	6.72422e-44	1.71593e-42	3.60516e-41	6.23341e-40	8.87066e-39	1.03909e-37	1.00197e-36	7.95404e-36	5.19853e-35	2.79733e-34	1.23928e-33	4.51986e-33	1.35703e-32	3.36599e-32	7.22949e-32	1.58561e-31	3.32952e-31	4.35737e-31	3.02944e-31	1.46782e-31	7.1814e-32	3.264e-32	1.17273e-32	3.12033e-33	5.76521e-34	6.75447e-35	5.12525e-36	6.76105e-37	9.87025e-38	2.65432e-39
15855	2.02894e-45	6.18287e-44	1.57779e-42	3.31492e-41	5.73158e-40	8.15651e-39	9.55435e-38	9.21301e-37	7.31368e-36	4.78e-35	2.57212e-34	1.13951e-33	4.15597e-33	1.24777e-32	3.09497e-32	6.64737e-32	1.45792e-31	3.06136e-31	4.00633e-31	2.78528e-31	1.34945e-31	6.60165e-32	3.00008e-32	1.07766e-32	2.86638e-33	5.29302e-34	6.19575e-35	4.69468e-36	6.17925e-37	8.98904e-38	2.40382e-39
15870	1.86559e-45	5.68511e-44	1.45077e-42	3.04804e-41	5.27014e-40	7.49985e-39	8.78516e-38	8.47129e-37	6.72487e-36	4.39518e-35	2.36504e-34	1.04777e-33	3.82137e-33	1.14731e-32	2.84578e-32	6.11211e-32	1.34051e-31	2.81479e-31	3.68357e-31	2.5608e-31	1.24062e-31	6.06871e-32	2.7575e-32	9.90302e-33	2.63309e-33	4.85951e-34	5.68325e-35	4.30028e-36	5.64752e-37	8.1865e-38	2.17697e-39
15885	1.7154e-45	5.22741e-44	1.33397e-42	2.80265e-41	4.84586e-40	6.89606e-39	8.07789e-38	7.78929e-37	6.18347e-36	4.04133e-35	2.17463e-34	9.6341e-34	3.51371e-33	1.05493e-32	2.61665e-32	5.61996e-32	1.23256e-31	2.58808e-31	3.38681e-31	2.35441e-31	1.14057e-31	5.5788e-32	2.53453e-32	9.10025e-33	2.41879e-33	4.4615e-34	5.21314e-35	3.93902e-36	5.16154e-37	7.45561e-38	1.97153e-39
15900	1.5773e-45	4.80657e-44	1.22657e-42	2.57702e-41	4.45573e-40	6.34088e-39	7.42756e-38	7.1622e-37	5.68565e-36	3.71597e-35	1.99956e-34	8.85847e-34	3.23082e-33	9.69999e-33	2.40597e-32	5.16744e-32	1.13331e-31	2.37963e-31	3.11396e-31	2.16466e-31	1.04858e-31	5.12843e-32	2.3296e-32	8.36256e-33	2.22193e-33	4.09609e-34	4.78192e-35	3.6081e-36	4.71737e-37	6.78998e-38	1.78547e-39
15915	1.45031e-45	4.41961e-44	1.12783e-42	2.36955e-41	4.09702e-40	5.83039e-39	6.82959e-38	6.58559e-37	5.22791e-36	3.41681e-35	1.83858e-34	8.14528e-34	2.9707e-33	8.91902e-33	2.21225e-32	4.75135e-32	1.04204e-31	2.18797e-31	2.86309e-31	1.9902e-31	9.64018e-32	4.71442e-32	2.14123e-32	7.68466e-33	2.04109e-33	3.76061e-34	4.38636e-35	3.30499e-36	4.31144e-37	6.18377e-38	1.61697e-39
15930	1.33355e-45	4.0638e-44	1.03703e-42	2.17879e-41	3.76718e-40	5.361e-39	6.27976e-38	6.0554e-37	4.80703e-36	3.14173e-35	1.69056e-34	7.48951e-34	2.73153e-33	8.20093e-33	2.03413e-32	4.36877e-32	9.58127e-32	2.01175e-31	2.63244e-31	1.8298e-31	8.86273e-32	4.33383e-32	1.96809e-32	7.06172e-33	1.87497e-33	3.4526e-34	4.02353e-35	3.02734e-36	3.94043e-37	5.63168e-38	1.46437e-39
15945	1.22619e-45	3.73663e-44	9.53541e-43	2.00338e-41	3.46389e-40	4.9294e-39	5.77419e-38	5.56789e-37	4.42003e-36	2.88879e-35	1.55445e-34	6.88654e-34	2.51161e-33	7.54065e-33	1.87035e-32	4.01699e-32	8.8097e-32	1.84972e-31	2.42036e-31	1.68232e-31	8.14798e-32	3.98397e-32	1.80896e-32	6.48928e-33	1.72237e-33	3.16983e-34	3.69071e-35	2.77301e-36	3.60135e-37	5.12889e-38	1.32618e-39
15960	1.12748e-45	3.43581e-44	8.76774e-43	1.84209e-41	3.18502e-40	4.53255e-39	5.30933e-38	5.11964e-37	4.06418e-36	2.65622e-35	1.42931e-34	6.33211e-34	2.3094e-33	6.93353e-33	1.71975e-32	3.69354e-32	8.10026e-32	1.70074e-31	2.22537e-31	1.54674e-31	7.49087e-32	3.66235e-32	1.66269e-32	5.96324e-33	1.58219e-33	2.91021e-34	3.38542e-35	2.54005e-36	3.29144e-37	4.67098e-38	1.20102e-39
15975	1.03671e-45	3.1592e-44	8.06187e-43	1.69379e-41	2.92861e-40	4.16765e-39	4.88189e-38	4.70747e-37	3.73698e-36	2.44238e-35	1.31423e-34	5.82231e-34	2.12347e-33	6.3753e-33	1.58129e-32	3.39613e-32	7.44796e-32	1.56375e-31	2.04609e-31	1.42208e-31	6.88676e-32	3.36669e-32	1.52825e-32	5.47984e-33	1.45342e-33	2.67185e-34	3.10538e-35	2.32666e-36	3.00821e-37	4.25396e-38	1.08768e-39
15990	9.53244e-46	2.90486e-44	7.41284e-43	1.55743e-41	2.69283e-40	3.83212e-39	4.48886e-38	4.32848e-37	3.43613e-36	2.24574e-35	1.20843e-34	5.35356e-34	1.95251e-33	5.862e-33	1.45397e-32	3.12267e-32	6.84818e-32	1.43781e-31	1.88125e-31	1.30746e-31	6.33136e-32	3.09491e-32	1.40468e-32	5.03563e-33	1.33513e-33	2.45302e-34	2.84851e-35	2.1312e-36	2.74935e-37	3.87417e-38	9.85035e-40
[truncated: 7,574 more rows]

## Sheet: Viral Concentration
Time	d = 0.029	d = 0.037	d = 0.046	d = 0.058	d = 0.073	d = 0.092	d = 0.115	d = 0.145	d = 0.183	d = 0.23	d = 0.29	d = 0.365	d = 0.46	d = 0.579	d = 0.728	d = 0.917	d = 1.155	d = 1.453	d = 1.83	d = 2.304	d = 2.9	d = 3.651	d = 4.596	d = 5.786	d = 7.284	d = 9.171	d = 11.545	d = 14.534	d = 18.298	d = 23.036	d = 29.0
[truncated: 8,641 more rows]

[truncated: 4 more sheets: Inhalation, Head Deposition, TB Deposition, Lung Deposition]
